# Supplementary material for: Identification of small GTPases as potential target proteins of the mycotoxin and renal carcinogen ochratoxin A
Source: Arch Toxicol. 2025 Sep 11;100(1):367–86. doi: 10.1007/s00204-025-04189-8 (PMC12858599; doi:10.1007/s00204-025-04189-8)
Supplement: Supplementary file 2 — Supplementary file2 (XLSX 16,444 KB) [file 204_2025_4189_MOESM2_ESM.xlsx]

## Sheet: Content
Sheet	Explanation
OTA nuclear extract	Unfiltered LC-MS/MS data of proteins identified in nuclear extracts after affinity chromatography (OTA vs. Phe; n=3)
OTA nuclear significant	List of proteins significantly enriched by OTA from nuclear extracts by affinity chromatography (OTA vs Phe; n=3), Filters used: Significance = 2, Log2 Ratio(OTA/Phe) > 0
OTA whole cell	Unfiltered LC-MS/MS data of proteins identified in whole cell extracts after affinity chromatography (OTA vs. Phe; n=3)
OTA whole cell significant	List of proteins significantly enriched by OTA from whole cell extract by affinity chromatography (OTA vs. Phe; n=3), Filters used: Significance = 2, Log2 Ratio(OTA/Phe) > 0
OTB nuclear extract	Unfiltered LC-MS/MS data of proteins identified in nuclear extracts after affinity chromatography (OTB vs. Phe; n=3)
OTB nuclear significant	List of proteins significantly enriched by OTB from nuclear extracts by affinity chromatography (OTB vs. Phe; n=3), Filters used: Significance = 2, Log2 Ratio(OTB/Phe) > 0

## Sheet: OTA nuclear extract 
id	Protein.IDs	Majority.protein.IDs	Peptide.counts..all.	Peptide.counts..razor.unique.	Peptide.counts..unique.	Protein.names	Gene.names	Fasta.headers	Number.of.proteins	Peptides	Razor...unique.peptides	Unique.peptides	Peptides.1284_OTAKern_Repl1_02	Peptides.1284_PHEKern_Repl1_01	Peptides.1288_OTAKern_Repl2_04	Peptides.1288_OTAKern_Repl3_06	Peptides.1288_PHEKern_Repl2_03	Peptides.1288_PHEKern_Repl3_05	Razor...unique.peptides.1284_OTAKern_Repl1_02	Razor...unique.peptides.1284_PHEKern_Repl1_01	Razor...unique.peptides.1288_OTAKern_Repl2_04	Razor...unique.peptides.1288_OTAKern_Repl3_06	Razor...unique.peptides.1288_PHEKern_Repl2_03	Razor...unique.peptides.1288_PHEKern_Repl3_05	Unique.peptides.1284_OTAKern_Repl1_02	Unique.peptides.1284_PHEKern_Repl1_01	Unique.peptides.1288_OTAKern_Repl2_04	Unique.peptides.1288_OTAKern_Repl3_06	Unique.peptides.1288_PHEKern_Repl2_03	Unique.peptides.1288_PHEKern_Repl3_05	Sequence.coverage....	Unique...razor.sequence.coverage....	Unique.sequence.coverage....	Mol..weight..kDa.	Sequence.length	Sequence.lengths	Fraction.average	Fraction.101	Fraction.102	Fraction.103	Fraction.104	Fraction.105	Fraction.106	Fraction.107	Fraction.108	Fraction.109	Fraction.110	Fraction.111	Fraction.112
240	A0A0J9YXF2;Q15165-3;Q15165;Q15165-1;G3XAK4;A0A2Q2SAK4;A0A0J9YXM1;A0A0J9YXU7	A0A0J9YXF2;Q15165-3;Q15165;Q15165-1;G3XAK4	6;5;5;4;3;2;2;1	6;5;5;4;3;2;2;1	6;5;5;4;3;2;2;1	Serum paraoxonase/arylesterase 2	PON2	tr|A0A0J9YXF2|A0A0J9YXF2_HUMAN Paraoxonase OS=Homo sapiens OX=9606 GN=PON2 PE=1 SV=1;sp|Q15165-3|PON2_HUMAN Isoform 3 of Serum paraoxonase/arylesterase 2 OS=Homo sapiens OX=9606 GN=PON2;sp|Q15165|PON2_HUMAN Serum paraoxonase/arylesterase 2 OS=Homo sapiens	8	6	6	6	4	0	5	6	2	0	4	0	5	6	2	0	4	0	5	6	2	0	23,2	23,2	23,2	41527	375	375;342;354;354;219;50;84;113	410
247	A0A0U1RQF0;P49327;A0A0U1RRG3;J3KTF0	A0A0U1RQF0;P49327	82;82;3;1	82;82;3;1	82;82;3;1	Fatty acid synthase;[Acyl-carrier-protein] S-acetyltransferase;[Acyl-carrier-protein] S-malonyltransferase;3-oxoacyl-[acyl-carrier-protein] synthase;3-oxoacyl-[acyl-carrier-protein] reductase;3-hydroxyacyl-[acyl-carrier-protein] dehydratase;Enoyl-[acyl-carrier-protein] reductase;Oleoyl-[acyl-carrier-protein] hydrolase	FASN	tr|A0A0U1RQF0|A0A0U1RQF0_HUMAN 3-hydroxyacyl-[acyl-carrier-protein] dehydratase OS=Homo sapiens OX=9606 GN=FASN PE=1 SV=1;sp|P49327|FAS_HUMAN Fatty acid synthase OS=Homo sapiens OX=9606 GN=FASN PE=1 SV=3	4	82	82	82	53	0	63	49	5	6	53	0	63	49	5	6	53	0	63	49	5	6	42,6	42,6	42,6	273,2	2509	2509;2511;150;78	383
516	A0A6Q8PG52;A0A6Q8PH84;P51149;A0A6Q8PGE6;C9J592;C9IZZ0;C9J8S3;C9J4V0;C9J4S4;C9J7D1;A0A6Q8PF79	A0A6Q8PG52;A0A6Q8PH84;P51149;A0A6Q8PGE6;C9J592;C9IZZ0;C9J8S3;C9J4V0	8;8;8;7;6;6;6;4;3;2;1	8;8;8;7;6;6;6;4;3;2;1	8;8;8;7;6;6;6;4;3;2;1	Ras-related protein Rab-7a	RAB7A	tr|A0A6Q8PG52|A0A6Q8PG52_HUMAN Ras-related protein Rab-7a OS=Homo sapiens OX=9606 GN=RAB7A PE=1 SV=1;tr|A0A6Q8PH84|A0A6Q8PH84_HUMAN Ras-related protein Rab-7a OS=Homo sapiens OX=9606 GN=RAB7A PE=1 SV=1;sp|P51149|RAB7A_HUMAN Ras-related protein Rab-7a OS=Ho	11	8	8	8	8	0	4	4	0	0	8	0	4	4	0	0	8	0	4	4	0	0	47,9	47,9	47,9	23699	211	211;217;207;183;150;156;160;134;98;91;66	336
1967	P07741;H3BQZ9;P07741-2;H3BQB1;H3BQF1;H3BSW3	P07741;H3BQZ9;P07741-2;H3BQB1;H3BQF1	10;9;7;6;5;4	10;9;7;6;5;4	10;9;7;6;5;4	Adenine phosphoribosyltransferase	APRT	sp|P07741|APT_HUMAN Adenine phosphoribosyltransferase OS=Homo sapiens OX=9606 GN=APRT PE=1 SV=2;tr|H3BQZ9|H3BQZ9_HUMAN Adenine phosphoribosyltransferase OS=Homo sapiens OX=9606 GN=APRT PE=1 SV=1;sp|P07741-2|APT_HUMAN Isoform 2 of Adenine phosphoribosyltran	6	10	10	10	8	0	9	8	0	0	8	0	9	8	0	0	8	0	9	8	0	0	60	60	60	19608	180	180;153;134;162;148;63	396
2478	P46977;P46977-2;A0A0C4DH80;E9PN73;E9PI32	P46977;P46977-2	14;12;2;2;2	14;12;2;2;2	14;12;2;2;2	Dolichyl-diphosphooligosaccharide--protein glycosyltransferase subunit STT3A	STT3A	sp|P46977|STT3A_HUMAN Dolichyl-diphosphooligosaccharide--protein glycosyltransferase subunit STT3A OS=Homo sapiens OX=9606 GN=STT3A PE=1 SV=2;sp|P46977-2|STT3A_HUMAN Isoform 2 of Dolichyl-diphosphooligosaccharide--protein glycosyltransferase subunit STT3A	5	14	14	14	10	1	9	9	1	1	10	1	9	9	1	1	10	1	9	9	1	1	17,6	17,6	17,6	80529	705	705;613;102;117;119	380								2
2499	P48735;P48735-2	P48735;P48735-2	16;14	16;14	8;8	Isocitrate dehydrogenase [NADP], mitochondrial	IDH2	sp|P48735|IDHP_HUMAN Isocitrate dehydrogenase [NADP], mitochondrial OS=Homo sapiens OX=9606 GN=IDH2 PE=1 SV=2;sp|P48735-2|IDHP_HUMAN Isoform 2 of Isocitrate dehydrogenase [NADP], mitochondrial OS=Homo sapiens OX=9606 GN=IDH2	2	16	16	8	13	0	11	8	0	0	13	0	11	8	0	0	6	0	5	4	0	0	42	42	23,5	50909	452	452;400	307
2560	P51148;P51148-2;K7ERI8;K7ERQ8;F8VVK3;K7ENY4;F8VWU4;F8VVZ0;F8VUA5;F8VSF8;K7EIP6;F8VPW9;F8VWZ7	P51148;P51148-2;K7ERI8;K7ERQ8;F8VVK3	10;10;6;6;5;4;3;3;3;2;1;1;1	10;10;6;6;5;4;3;3;3;2;1;1;1	7;7;3;3;2;2;1;0;0;1;1;0;0	Ras-related protein Rab-5C	RAB5C	sp|P51148|RAB5C_HUMAN Ras-related protein Rab-5C OS=Homo sapiens OX=9606 GN=RAB5C PE=1 SV=2;sp|P51148-2|RAB5C_HUMAN Isoform 2 of Ras-related protein Rab-5C OS=Homo sapiens OX=9606 GN=RAB5C;tr|K7ERI8|K7ERI8_HUMAN Uncharacterized protein OS=Homo sapiens OX=9	13	10	10	7	10	2	6	6	1	0	10	2	6	6	1	0	7	1	4	4	0	0	56	56	41,2	23482	216	216;249;161;282;124;150;91;100;115;74;27;73;79	334			1	2
2697	P61019;P61019-2;E9PKL7;A0A3B3ITL1;H7C125;H0YD31;E9PE37;A0A1D5RMT4;H0YDL5;Q6PIK3	P61019;P61019-2;E9PKL7;A0A3B3ITL1	12;10;7;6;5;3;2;1;1;1	12;10;7;6;5;3;2;1;1;1	6;6;2;0;4;1;0;1;0;0	Ras-related protein Rab-2A	RAB2A	sp|P61019|RAB2A_HUMAN Ras-related protein Rab-2A OS=Homo sapiens OX=9606 GN=RAB2A PE=1 SV=1;sp|P61019-2|RAB2A_HUMAN Isoform 2 of Ras-related protein Rab-2A OS=Homo sapiens OX=9606 GN=RAB2A;tr|E9PKL7|E9PKL7_HUMAN Ras-related protein Rab-2A OS=Homo sapiens O	10	12	12	6	9	0	10	9	0	0	9	0	10	9	0	0	3	0	5	6	0	0	58,5	58,5	29,7	23545	212	212;188;181;208;104;135;62;10;69;121	406
2702	P61106;X6RFL8	P61106;X6RFL8	15;12	15;12	15;12	Ras-related protein Rab-14	RAB14	sp|P61106|RAB14_HUMAN Ras-related protein Rab-14 OS=Homo sapiens OX=9606 GN=RAB14 PE=1 SV=4;tr|X6RFL8|X6RFL8_HUMAN Ras-related protein Rab-14 (Fragment) OS=Homo sapiens OX=9606 GN=RAB14 PE=1 SV=1	2	15	15	15	14	0	9	7	0	1	14	0	9	7	0	1	14	0	9	7	0	1	71,2	71,2	71,2	23897	215	215;181	363
2734	P61970;H3BRV9	P61970;H3BRV9	6;4	6;4	6;4	Nuclear transport factor 2	NUTF2	sp|P61970|NTF2_HUMAN Nuclear transport factor 2 OS=Homo sapiens OX=9606 GN=NUTF2 PE=1 SV=1;tr|H3BRV9|H3BRV9_HUMAN Nuclear transport factor 2 (Fragment) OS=Homo sapiens OX=9606 GN=NUTF2 PE=1 SV=1	2	6	6	6	2	0	6	4	1	1	2	0	6	4	1	1	2	0	6	4	1	1	74,8	74,8	74,8	14478	127	127;107	434
2769	P62491-2;Q15907-2;P62491;Q15907;H3BMH2;H3BSC1;B4DQU5;M0R377;M0R2D0;H3BN38;P57735	P62491-2;Q15907-2;P62491;Q15907;H3BMH2;H3BSC1	11;11;11;11;10;10;4;2;2;2;1	11;11;11;11;10;10;4;2;2;2;1	11;11;11;11;10;10;4;2;2;2;1	Ras-related protein Rab-11A;Ras-related protein Rab-11B	RAB11A;RAB11B	sp|P62491-2|RB11A_HUMAN Isoform 2 of Ras-related protein Rab-11A OS=Homo sapiens OX=9606 GN=RAB11A;sp|Q15907-2|RB11B_HUMAN Isoform 2 of Ras-related protein Rab-11B OS=Homo sapiens OX=9606 GN=RAB11B;sp|P62491|RB11A_HUMAN Ras-related protein Rab-11A OS=Homo	11	11	11	11	10	0	6	4	0	1	10	0	6	4	0	1	10	0	6	4	0	1	65,8	65,8	65,8	17659	155	155;179;216;218;155;198;146;46;60;81;213	361
3217	Q15021;F5GZK7;E7EN77;F5H431	Q15021	9;4;4;2	9;4;4;2	9;4;4;2	Condensin complex subunit 1	NCAPD2	sp|Q15021|CND1_HUMAN Condensin complex subunit 1 OS=Homo sapiens OX=9606 GN=NCAPD2 PE=1 SV=3	4	9	9	9	6	0	4	5	0	0	6	0	4	5	0	0	6	0	4	5	0	0	8,6	8,6	8,6	157,18	1401	1401;118;919;81	391
3948	Q8TCJ2	Q8TCJ2	13	13	13	Dolichyl-diphosphooligosaccharide--protein glycosyltransferase subunit STT3B	STT3B	sp|Q8TCJ2|STT3B_HUMAN Dolichyl-diphosphooligosaccharide--protein glycosyltransferase subunit STT3B OS=Homo sapiens OX=9606 GN=STT3B PE=1 SV=1	1	13	13	13	8	0	8	10	1	2	8	0	8	10	1	2	8	0	8	10	1	2	17,1	17,1	17,1	93673	826	826	408
4578	Q9H0U4;E9PLD0;Q92928	Q9H0U4;E9PLD0	14;12;6	6;5;3	6;5;3	Ras-related protein Rab-1B	RAB1B	sp|Q9H0U4|RAB1B_HUMAN Ras-related protein Rab-1B OS=Homo sapiens OX=9606 GN=RAB1B PE=1 SV=1;tr|E9PLD0|E9PLD0_HUMAN Ras-related protein Rab-1B OS=Homo sapiens OX=9606 GN=RAB1B PE=1 SV=1	3	14	6	6	13	1	11	12	4	5	6	0	4	5	2	2	6	0	4	5	2	2	74,1	43,8	43,8	22171	201	201;169;201	370
4897	Q9NZ45	Q9NZ45	8	8	8	CDGSH iron-sulfur domain-containing protein 1	CISD1	sp|Q9NZ45|CISD1_HUMAN CDGSH iron-sulfur domain-containing protein 1 OS=Homo sapiens OX=9606 GN=CISD1 PE=1 SV=1	1	8	8	8	8	3	6	5	2	2	8	3	6	5	2	2	8	3	6	5	2	2	51,9	51,9	51,9	12199	108	108	348		4
2709	P61224-3;P61224;P61224-4;F5H823;B7ZB78;F5GZG1;E7ESV4;F5H7Y6;P61224-2;A6NIZ1;F5GX62;F5H004;F5H6R7;F5H4H0;F5GYH7;F5H077;F5GWU8;F5H491;F5H0B7;F5H500;F5GYB5;F8WBC0	P61224-3;P61224;P61224-4;F5H823;B7ZB78;F5GZG1;E7ESV4;F5H7Y6;P61224-2;A6NIZ1;F5GX62	12;12;11;10;10;10;10;10;10;10;9;4;3;2;2;2;2;2;2;2;2;1	12;12;11;10;10;10;10;10;10;10;9;4;3;2;2;2;2;2;2;2;2;1	3;3;3;3;3;3;3;3;1;3;2;1;1;0;0;0;0;0;0;0;0;0	Ras-related protein Rap-1b;Ras-related protein Rap-1b-like protein	RAP1B	sp|P61224-3|RAP1B_HUMAN Isoform 3 of Ras-related protein Rap-1b OS=Homo sapiens OX=9606 GN=RAP1B;sp|P61224|RAP1B_HUMAN Ras-related protein Rap-1b OS=Homo sapiens OX=9606 GN=RAP1B PE=1 SV=1;sp|P61224-4|RAP1B_HUMAN Isoform 4 of Ras-related protein Rap-1b OS=	22	12	12	3	10	3	9	8	3	2	10	3	9	8	3	2	2	0	3	1	0	0	50,3	50,3	23,6	18778	165	165;184;142;103;118;121;157;179;137;184;139;127;122;48;53;84;87;93;98;101;136;32	362			3
2650	P56134-3;P56134	P56134-3;P56134	5;5	5;5	3;3	ATP synthase subunit f, mitochondrial	ATP5J2	sp|P56134-3|ATPK_HUMAN Isoform 3 of ATP synthase subunit f, mitochondrial OS=Homo sapiens OX=9606 GN=ATP5MF;sp|P56134|ATPK_HUMAN ATP synthase subunit f, mitochondrial OS=Homo sapiens OX=9606 GN=ATP5MF PE=1 SV=3	2	5	5	3	5	0	4	4	1	0	5	0	4	4	1	0	3	0	2	2	0	0	72,7	72,7	29,1	62953	55	55;94	390
3250	Q15382;C9J931;F8WBL3;C9J469	Q15382;C9J931	11;9;2;1	11;9;2;1	11;9;2;1	GTP-binding protein Rheb	RHEB	sp|Q15382|RHEB_HUMAN GTP-binding protein Rheb OS=Homo sapiens OX=9606 GN=RHEB PE=1 SV=1;tr|C9J931|C9J931_HUMAN GTP-binding protein Rheb OS=Homo sapiens OX=9606 GN=RHEB PE=1 SV=1	4	11	11	11	9	0	9	10	0	0	9	0	9	10	0	0	9	0	9	10	0	0	38,6	38,6	38,6	20497	184	184;79;47;19	399
2317	P30837;A0A0U1RQK9	P30837	28;3	28;3	27;3	Aldehyde dehydrogenase X, mitochondrial	ALDH1B1	sp|P30837|AL1B1_HUMAN Aldehyde dehydrogenase X, mitochondrial OS=Homo sapiens OX=9606 GN=ALDH1B1 PE=1 SV=3	2	28	28	27	18	0	24	20	0	1	18	0	24	20	0	1	17	0	23	20	0	1	57,4	57,4	55,9	57206	517	517;130	404
311	A0A286YF22;O43175;A0A2C9F2M7;A0A286YFA2;A0A286YFL2;A0A286YFM8;A0A286YER3;A0A286YFC8;A0A286YFB2;A0A286YF34;A0A286YFF3;A0A286YFK5;A0A286YF78;A0A286YFE1	A0A286YF22;O43175;A0A2C9F2M7;A0A286YFA2;A0A286YFL2;A0A286YFM8	18;18;17;15;13;11;8;8;8;6;5;5;5;2	18;18;17;15;13;11;8;8;8;6;5;5;5;2	18;18;17;15;13;11;8;8;8;6;5;5;5;2	D-3-phosphoglycerate dehydrogenase	PHGDH	tr|A0A286YF22|A0A286YF22_HUMAN D-3-phosphoglycerate dehydrogenase OS=Homo sapiens OX=9606 GN=PHGDH PE=1 SV=1;sp|O43175|SERA_HUMAN D-3-phosphoglycerate dehydrogenase OS=Homo sapiens OX=9606 GN=PHGDH PE=1 SV=4;tr|A0A2C9F2M7|A0A2C9F2M7_HUMAN D-3-phosphoglycer	14	18	18	18	17	0	14	10	3	0	17	0	14	10	3	0	17	0	14	10	3	0	38	38	38	55938	526	526;533;532;445;429;239;97;123;165;72;63;145;276;89	358
4762	Q9NR31;Q9NR31-2;H0Y5E8;Q5SQT8;Q9Y6B6;X1WI22;D6RAA2;D6RDB2;D6RD69;Q9H029	Q9NR31;Q9NR31-2;H0Y5E8	12;10;7;3;3;2;2;2;2;1	12;10;7;3;3;2;2;2;2;1	12;10;7;3;3;2;2;2;2;1	GTP-binding protein SAR1a	SAR1A	sp|Q9NR31|SAR1A_HUMAN GTP-binding protein SAR1a OS=Homo sapiens OX=9606 GN=SAR1A PE=1 SV=1;sp|Q9NR31-2|SAR1A_HUMAN Isoform 2 of GTP-binding protein SAR1a OS=Homo sapiens OX=9606 GN=SAR1A;tr|H0Y5E8|H0Y5E8_HUMAN GTP-binding protein SAR1a (Fragment) OS=Homo s	10	12	12	12	10	0	10	5	0	0	10	0	10	5	0	0	10	0	10	5	0	0	49,5	49,5	49,5	22367	198	198;155;115;121;198;50;103;144;170;130	341
1672	O60701;O60701-2;O60701-3;E7ER83;E7ETF4;E7EV97;E7ER95;D6RHF4;E9PBD2	O60701;O60701-2;O60701-3	9;8;7;3;3;3;2;1;1	9;8;7;3;3;3;2;1;1	9;8;7;3;3;3;2;1;1	UDP-glucose 6-dehydrogenase	UGDH	sp|O60701|UGDH_HUMAN UDP-glucose 6-dehydrogenase OS=Homo sapiens OX=9606 GN=UGDH PE=1 SV=1;sp|O60701-2|UGDH_HUMAN Isoform 2 of UDP-glucose 6-dehydrogenase OS=Homo sapiens OX=9606 GN=UGDH;sp|O60701-3|UGDH_HUMAN Isoform 3 of UDP-glucose 6-dehydrogenase OS=Ho	9	9	9	9	8	0	6	4	0	0	8	0	6	4	0	0	8	0	6	4	0	0	19,6	19,6	19,6	55023	494	494;427;397;130;153;181;84;53;55	320
2080	P13639	P13639	42	41	41	Elongation factor 2	EEF2	sp|P13639|EF2_HUMAN Elongation factor 2 OS=Homo sapiens OX=9606 GN=EEF2 PE=1 SV=4	1	42	41	41	20	3	33	22	9	6	19	2	32	21	8	5	19	2	32	21	8	5	60,6	59,4	59,4	95337	858	858	391											2
2093	P14324-2;P14324;A0A087X1D8;A0A087X090;A0A087WVN4;A0A087WTP2	P14324-2;P14324;A0A087X1D8;A0A087X090;A0A087WVN4	8;8;4;4;4;2	8;8;4;4;4;2	8;8;4;4;4;2	Farnesyl pyrophosphate synthase	FDPS	sp|P14324-2|FPPS_HUMAN Isoform 2 of Farnesyl pyrophosphate synthase OS=Homo sapiens OX=9606 GN=FDPS;sp|P14324|FPPS_HUMAN Farnesyl pyrophosphate synthase OS=Homo sapiens OX=9606 GN=FDPS PE=1 SV=4;tr|A0A087X1D8|A0A087X1D8_HUMAN Farnesyl pyrophosphate synthas	6	8	8	8	4	0	8	4	4	3	4	0	8	4	4	3	4	0	8	4	4	3	26,1	26,1	26,1	40532	353	353;419;174;248;274;80	420
4138	Q96C19;H0Y4Y4;A0A087X1Z2;Q9BUP0-2;C9JTV4;Q8WYH2	Q96C19;H0Y4Y4	10;5;2;2;1;1	10;5;2;2;1;1	8;3;0;0;0;0	EF-hand domain-containing protein D2	EFHD2	sp|Q96C19|EFHD2_HUMAN EF-hand domain-containing protein D2 OS=Homo sapiens OX=9606 GN=EFHD2 PE=1 SV=1;tr|H0Y4Y4|H0Y4Y4_HUMAN EF-hand domain-containing protein D2 (Fragment) OS=Homo sapiens OX=9606 GN=EFHD2 PE=1 SV=1	6	10	10	8	9	0	8	6	1	1	9	0	8	6	1	1	7	0	6	5	1	1	41,7	41,7	32,9	26697	240	240;179;142;143;81;127	378
4673	Q9H9B4;D6RDG7;S4R2X2;D6RFI0;D6RAE9	Q9H9B4	9;4;4;4;2	8;4;4;4;2	8;4;4;4;2	Sideroflexin-1	SFXN1	sp|Q9H9B4|SFXN1_HUMAN Sideroflexin-1 OS=Homo sapiens OX=9606 GN=SFXN1 PE=1 SV=4	5	9	8	8	7	0	7	7	1	0	7	0	6	6	0	0	7	0	6	6	0	0	37	31,1	31,1	35619	322	322;144;177;193;56	372
2247	P25705;P25705-2;P25705-3;K7EK77;K7ENJ4;K7ERX7;K7EJP1;K7EQH4;K7ESA0	P25705;P25705-2;P25705-3;K7EK77	42;41;38;23;19;16;14;9;2	42;41;38;23;19;16;14;9;2	42;41;38;23;19;16;14;9;2	ATP synthase subunit alpha, mitochondrial	ATP5A1	sp|P25705|ATPA_HUMAN ATP synthase subunit alpha, mitochondrial OS=Homo sapiens OX=9606 GN=ATP5F1A PE=1 SV=1;sp|P25705-2|ATPA_HUMAN Isoform 2 of ATP synthase subunit alpha, mitochondrial OS=Homo sapiens OX=9606 GN=ATP5F1A;sp|P25705-3|ATPA_HUMAN Isoform 3 of	9	42	42	42	29	10	38	35	29	21	29	10	38	35	29	21	29	10	38	35	29	21	66,9	66,9	66,9	59,75	553	553;503;531;207;199;205;144;111;77	395								10	1
2533	P49903;P49903-2;P49903-4;Q5T5U6;P49903-3;Q5T5U7	P49903;P49903-2;P49903-4;Q5T5U6;P49903-3	10;9;8;7;6;3	10;9;8;7;6;3	10;9;8;7;6;3	Selenide, water dikinase 1	SEPHS1	sp|P49903|SPS1_HUMAN Selenide, water dikinase 1 OS=Homo sapiens OX=9606 GN=SEPHS1 PE=1 SV=2;sp|P49903-2|SPS1_HUMAN Isoform 2 of Selenide, water dikinase 1 OS=Homo sapiens OX=9606 GN=SEPHS1;sp|P49903-4|SPS1_HUMAN Isoform 4 of Selenide, water dikinase 1 OS=H	6	10	10	10	8	2	8	4	3	2	8	2	8	4	3	2	8	2	8	4	3	2	36,7	36,7	36,7	42,91	392	392;321;324;166;325;91	361							2
2179	P19623;K7ESL0;K7EL89;K7EKM4;K7EQ47	P19623	11;5;3;2;1	11;5;3;2;1	11;5;3;2;1	Spermidine synthase	SRM	sp|P19623|SPEE_HUMAN Spermidine synthase OS=Homo sapiens OX=9606 GN=SRM PE=1 SV=1	5	11	11	11	6	0	7	7	2	4	6	0	7	7	2	4	6	0	7	7	2	4	44,4	44,4	44,4	33824	302	302;119;83;93;134	412
2695	P61009	P61009	5	5	5	Signal peptidase complex subunit 3	SPCS3	sp|P61009|SPCS3_HUMAN Signal peptidase complex subunit 3 OS=Homo sapiens OX=9606 GN=SPCS3 PE=1 SV=1	1	5	5	5	5	0	4	3	1	1	5	0	4	3	1	1	5	0	4	3	1	1	26,7	26,7	26,7	20313	180	180	344
3534	Q6NUK1;Q6NUK1-2;A0A3B3IU96;J3KN42;H3BMI3	Q6NUK1;Q6NUK1-2	26;23;9;6;2	26;23;9;6;2	26;23;9;6;2	Calcium-binding mitochondrial carrier protein SCaMC-1	SLC25A24	sp|Q6NUK1|SCMC1_HUMAN Calcium-binding mitochondrial carrier protein SCaMC-1 OS=Homo sapiens OX=9606 GN=SLC25A24 PE=1 SV=2;sp|Q6NUK1-2|SCMC1_HUMAN Isoform 2 of Calcium-binding mitochondrial carrier protein SCaMC-1 OS=Homo sapiens OX=9606 GN=SLC25A24	5	26	26	26	17	2	22	16	7	7	17	2	22	16	7	7	17	2	22	16	7	7	52,8	52,8	52,8	53354	477	477;458;270;110;69	376								2	1	1	1	1
481	A0A7I2V529;A0A7I2YQ65;A0A7I2V2L5;A0A7I2YQM2;A0A7I2V452;A0A7P0RGV0;A0A669KB10;A0A669KBG8;Q92538-3;Q92538-2;Q92538;A0A7I2V2L4;A0A7I2V3Y5;A0A7I2V4K2;A0A7I2V514;A0A7I2V3Q4;A0A7I2V342;A0A7I2V4F9;A0A7I2V3Y7;A0A7I2YQN3;A0A7I2V2Q1;A0A7I2V2F8;A0A7I2YQP6;A0A7I2V4F1;A0A7I2V329;A0A7I2V2I0;A0A7I2YQM0;A0A7I2V4H1;A0A7I2V2U1;A0A7I2YQA6;A0A7I2V5C9;A0A7I2V3J0	A0A7I2V529;A0A7I2YQ65;A0A7I2V2L5;A0A7I2YQM2;A0A7I2V452;A0A7P0RGV0;A0A669KB10;A0A669KBG8;Q92538-3;Q92538-2;Q92538;A0A7I2V2L4;A0A7I2V3Y5;A0A7I2V4K2;A0A7I2V514	7;7;7;7;7;7;7;7;7;7;7;6;6;6;6;3;2;1;1;1;1;1;1;1;1;1;1;1;1;1;1;1	7;7;7;7;7;7;7;7;7;7;7;6;6;6;6;3;2;1;1;1;1;1;1;1;1;1;1;1;1;1;1;1	7;7;7;7;7;7;7;7;7;7;7;6;6;6;6;3;2;1;1;1;1;1;1;1;1;1;1;1;1;1;1;1	Golgi-specific brefeldin A-resistance guanine nucleotide exchange factor 1	GBF1	tr|A0A7I2V529|A0A7I2V529_HUMAN Golgi-specific brefeldin A-resistance guanine nucleotide exchange factor 1 OS=Homo sapiens OX=9606 GN=GBF1 PE=1 SV=1;tr|A0A7I2YQ65|A0A7I2YQ65_HUMAN Golgi-specific brefeldin A-resistance guanine nucleotide exchange factor 1 OS	32	7	7	7	4	1	6	4	2	2	4	1	6	4	2	2	4	1	6	4	2	2	5,2	5,2	5,2	187,83	1682	1682;1757;1761;1827;1843;1860;1884;1892;1855;1856;1859;1489;1493;1600;1761;413;190;47;62;68;81;83;89;93;94;96;110;117;118;120;132;138	385
2547	P50570-3;P50570-4;K7EMQ3	P50570-3;P50570-4	35;34;14	35;34;14	1;1;1	Dynamin-2	DNM2	sp|P50570-3|DYN2_HUMAN Isoform 3 of Dynamin-2 OS=Homo sapiens OX=9606 GN=DNM2;sp|P50570-4|DYN2_HUMAN Isoform 4 of Dynamin-2 OS=Homo sapiens OX=9606 GN=DNM2	3	35	35	1	23	6	28	10	8	4	23	6	28	10	8	4	0	0	1	0	0	0	46,5	46,5	1,7	97553	866	866;870;289	344											2	6
2873	P84085;C9J1Z8	P84085;C9J1Z8	12;10	7;5	7;5	ADP-ribosylation factor 5	ARF5	sp|P84085|ARF5_HUMAN ADP-ribosylation factor 5 OS=Homo sapiens OX=9606 GN=ARF5 PE=1 SV=2;tr|C9J1Z8|C9J1Z8_HUMAN ADP-ribosylation factor 5 (Fragment) OS=Homo sapiens OX=9606 GN=ARF5 PE=1 SV=1	2	12	7	7	12	2	10	9	2	1	7	0	6	5	0	1	7	0	6	5	0	1	64,4	35,6	35,6	20529	180	180;150	384
128	A0A0A0MRJ6;P22061;P22061-2;F6S8N6;A0A3F2YNX8;C9J0F2;F8WDT3;F8WAV5;F8WAX2;H7C4X2	A0A0A0MRJ6;P22061;P22061-2;F6S8N6;A0A3F2YNX8	10;10;10;9;9;3;2;2;2;1	10;10;10;9;9;3;2;2;2;1	10;10;10;9;9;3;2;2;2;1	Protein-L-isoaspartate O-methyltransferase;Protein-L-isoaspartate(D-aspartate) O-methyltransferase	PCMT1	tr|A0A0A0MRJ6|A0A0A0MRJ6_HUMAN Protein-L-isoaspartate O-methyltransferase OS=Homo sapiens OX=9606 GN=PCMT1 PE=1 SV=1;sp|P22061|PIMT_HUMAN Protein-L-isoaspartate(D-aspartate) O-methyltransferase OS=Homo sapiens OX=9606 GN=PCMT1 PE=1 SV=4;sp|P22061-2|PIMT_HU	10	10	10	10	1	0	1	1	7	7	1	0	1	1	7	7	1	0	1	1	7	7	51,9	51,9	51,9	30315	285	285;227;228;250;250;96;62;66;72;38	409
3386	Q53GQ0;A0A1B0GV93;A0A1B0GVY6;E9PI21;Q53GQ0-2	Q53GQ0;A0A1B0GV93;A0A1B0GVY6	8;6;5;3;1	8;6;5;3;1	8;6;5;3;1	Very-long-chain 3-oxoacyl-CoA reductase	HSD17B12	sp|Q53GQ0|DHB12_HUMAN Very-long-chain 3-oxoacyl-CoA reductase OS=Homo sapiens OX=9606 GN=HSD17B12 PE=1 SV=2;tr|A0A1B0GV93|A0A1B0GV93_HUMAN Very-long-chain 3-oxoacyl-CoA reductase OS=Homo sapiens OX=9606 GN=HSD17B12 PE=1 SV=1;tr|A0A1B0GVY6|A0A1B0GVY6_HUMAN	5	8	8	8	3	0	7	6	0	0	3	0	7	6	0	0	3	0	7	6	0	0	31,7	31,7	31,7	34324	312	312;276;178;164;98	427
4108	Q96AB3;Q96AB3-2;K7ENV7;K7EKW4;Q96AB3-3	Q96AB3;Q96AB3-2;K7ENV7;K7EKW4;Q96AB3-3	6;6;5;5;4	6;6;5;5;4	6;6;5;5;4	Isochorismatase domain-containing protein 2, mitochondrial	ISOC2	sp|Q96AB3|ISOC2_HUMAN Isochorismatase domain-containing protein 2 OS=Homo sapiens OX=9606 GN=ISOC2 PE=1 SV=1;sp|Q96AB3-2|ISOC2_HUMAN Isoform 2 of Isochorismatase domain-containing protein 2 OS=Homo sapiens OX=9606 GN=ISOC2;tr|K7ENV7|K7ENV7_HUMAN Isochorism	5	6	6	6	6	0	4	5	0	0	6	0	4	5	0	0	6	0	4	5	0	0	56,6	56,6	56,6	22337	205	205;221;174;178;135	358
4818	Q9NVD7;E9PS97;Q9NVD7-2;A0A087WZB5;Q9HBI1-3;Q9HBI1;Q9HBI1-2	Q9NVD7;E9PS97	19;13;5;1;1;1;1	19;13;5;1;1;1;1	19;13;5;1;1;1;1	Alpha-parvin	PARVA	sp|Q9NVD7|PARVA_HUMAN Alpha-parvin OS=Homo sapiens OX=9606 GN=PARVA PE=1 SV=1;tr|E9PS97|E9PS97_HUMAN Alpha-parvin (Fragment) OS=Homo sapiens OX=9606 GN=PARVA PE=1 SV=1	7	19	19	19	13	8	17	17	7	11	13	8	17	17	7	11	13	8	17	17	7	11	40,9	40,9	40,9	42243	372	372;209;182;289;327;364;397	392							9
1927	P05106;H3BM21;P05106-2;P05106-3;I3L4X8	P05106;H3BM21;P05106-2;P05106-3	20;18;18;18;8	20;18;18;18;8	20;18;18;18;8	Integrin beta-3;Integrin beta	ITGB3	sp|P05106|ITB3_HUMAN Integrin beta-3 OS=Homo sapiens OX=9606 GN=ITGB3 PE=1 SV=2;tr|H3BM21|H3BM21_HUMAN Integrin beta (Fragment) OS=Homo sapiens OX=9606 PE=3 SV=1;sp|P05106-2|ITB3_HUMAN Isoform Beta-3B of Integrin beta-3 OS=Homo sapiens OX=9606 GN=ITGB3;sp|	5	20	20	20	13	0	19	11	7	2	13	0	19	11	7	2	13	0	19	11	7	2	31,3	31,3	31,3	87057	788	788;787;780;784;443	403
533	A0A7I2V2U6;P13995;P13995-2;B8ZZU9;A0A7I2V482;A0A7I2YQD4;B9A062;A0A7I2V3T1;A0A0C4DG60;F8W7P9;Q9H903-3	A0A7I2V2U6;P13995;P13995-2;B8ZZU9;A0A7I2V482;A0A7I2YQD4;B9A062	17;17;13;12;10;9;9;2;1;1;1	17;17;13;12;10;9;9;2;1;1;1	16;16;12;11;10;8;9;2;0;0;0	Bifunctional methylenetetrahydrofolate dehydrogenase/cyclohydrolase, mitochondrial;NAD-dependent methylenetetrahydrofolate dehydrogenase;Methenyltetrahydrofolate cyclohydrolase	MTHFD2	tr|A0A7I2V2U6|A0A7I2V2U6_HUMAN Methenyltetrahydrofolate cyclohydrolase OS=Homo sapiens OX=9606 GN=MTHFD2 PE=1 SV=1;sp|P13995|MTDC_HUMAN Bifunctional methylenetetrahydrofolate dehydrogenase/cyclohydrolase, mitochondrial OS=Homo sapiens OX=9606 GN=MTHFD2 PE=	11	17	17	16	9	0	13	10	1	0	9	0	13	10	1	0	8	0	12	9	1	0	57,1	57,1	54,9	35222	324	324;350;248;267;212;203;222;36;146;252;223	403
1486	O00764;F2Z2Y4;O00764-3;O00764-2;A8MV33	O00764;F2Z2Y4;O00764-3;O00764-2	21;20;18;14;1	21;20;18;14;1	21;20;18;14;1	Pyridoxal kinase	PDXK	sp|O00764|PDXK_HUMAN Pyridoxal kinase OS=Homo sapiens OX=9606 GN=PDXK PE=1 SV=1;tr|F2Z2Y4|F2Z2Y4_HUMAN Pyridoxal kinase OS=Homo sapiens OX=9606 GN=PDXK PE=1 SV=1;sp|O00764-3|PDXK_HUMAN Isoform 3 of Pyridoxal kinase OS=Homo sapiens OX=9606 GN=PDXK;sp|O00764	5	21	21	21	11	7	18	19	15	11	11	7	18	19	15	11	11	7	18	19	15	11	69,6	69,6	69,6	35102	312	312;272;239;284;87	396						7
1841	O95340;O95340-2	O95340;O95340-2	4;4	4;4	3;3	Bifunctional 3-phosphoadenosine 5-phosphosulfate synthase 2;Sulfate adenylyltransferase;Adenylyl-sulfate kinase	PAPSS2	sp|O95340|PAPS2_HUMAN Bifunctional 3-phosphoadenosine 5-phosphosulfate synthase 2 OS=Homo sapiens OX=9606 GN=PAPSS2 PE=1 SV=2;sp|O95340-2|PAPS2_HUMAN Isoform B of Bifunctional 3-phosphoadenosine 5-phosphosulfate synthase 2 OS=Homo sapiens OX=9606 GN=PA	2	4	4	3	4	0	3	2	0	0	4	0	3	2	0	0	3	0	2	2	0	0	9,6	9,6	7,3	69,5	614	614;619	352
1889	P00338;P00338-5;P00338-3;P00338-4;P00338-2;F5GYU2;F5GXY2;F5GXH2;F5H8H6;F5GXC7;F5GWW2;F5GXU1;F5GZQ4;F5H5J4;F5H6W8;F5H5G7;F5H155;A0A087WUM2;G3XAP5;F5H245;Q6ZMR3;P07864	P00338;P00338-5;P00338-3;P00338-4;P00338-2;F5GYU2;F5GXY2;F5GXH2	12;10;10;9;9;7;7;6;4;4;4;4;4;4;4;1;1;1;1;1;1;1	11;9;9;8;8;7;7;6;4;4;4;4;4;4;4;0;0;0;0;0;0;0	11;9;9;8;8;7;7;6;4;4;4;4;4;4;4;0;0;0;0;0;0;0	L-lactate dehydrogenase A chain	LDHA	sp|P00338|LDHA_HUMAN L-lactate dehydrogenase A chain OS=Homo sapiens OX=9606 GN=LDHA PE=1 SV=2;sp|P00338-5|LDHA_HUMAN Isoform 5 of L-lactate dehydrogenase A chain OS=Homo sapiens OX=9606 GN=LDHA;sp|P00338-3|LDHA_HUMAN Isoform 3 of L-lactate dehydrogenase A	22	12	11	11	4	2	10	7	7	4	3	1	9	6	6	3	3	1	9	6	6	3	30,1	26,5	26,5	36688	332	332;241;361;274;274;144;156;114;42;45;45;46;72;89;94;183;225;233;241;318;332;332	390		1			1
1913	P04181;P04181-2	P04181;P04181-2	12;6	12;6	12;6	Ornithine aminotransferase, mitochondrial;Ornithine aminotransferase, hepatic form;Ornithine aminotransferase, renal form	OAT	sp|P04181|OAT_HUMAN Ornithine aminotransferase, mitochondrial OS=Homo sapiens OX=9606 GN=OAT PE=1 SV=1;sp|P04181-2|OAT_HUMAN Isoform 2 of Ornithine aminotransferase, mitochondrial OS=Homo sapiens OX=9606 GN=OAT	2	12	12	12	10	0	8	6	0	0	10	0	8	6	0	0	10	0	8	6	0	0	37,1	37,1	37,1	48534	439	439;301	340
2031	P10301	P10301	11	8	8	Ras-related protein R-Ras	RRAS	sp|P10301|RRAS_HUMAN Ras-related protein R-Ras OS=Homo sapiens OX=9606 GN=RRAS PE=1 SV=1	1	11	8	8	11	3	6	6	3	3	8	1	3	3	0	0	8	1	3	3	0	0	61,9	47,2	47,2	23,48	218	218	322				1
2047	P11234;P11234-3;P11234-2;C9J6B1;C9JQB3;C9JYR1;F8WEQ6	P11234;P11234-3;P11234-2;C9J6B1;C9JQB3	11;11;11;9;8;4;3	11;11;11;9;8;4;3	7;7;7;7;6;2;2	Ras-related protein Ral-B	RALB	sp|P11234|RALB_HUMAN Ras-related protein Ral-B OS=Homo sapiens OX=9606 GN=RALB PE=1 SV=1;sp|P11234-3|RALB_HUMAN Isoform 3 of Ras-related protein Ral-B OS=Homo sapiens OX=9606 GN=RALB;sp|P11234-2|RALB_HUMAN Isoform 2 of Ras-related protein Ral-B OS=Homo sap	7	11	11	7	9	3	8	7	4	7	9	3	8	7	4	7	6	2	4	4	1	4	51,5	51,5	28,2	23408	206	206;227;228;167;171;112;46	384				4							1
2088	P13804;H0YKF0;H0YLU7;H0YK49;P13804-2;J3KN60;H0YL12;H0YNX6;H0YMU8;H0YL83	P13804;H0YKF0;H0YLU7;H0YK49;P13804-2	7;6;6;5;5;3;3;3;1;1	7;6;6;5;5;3;3;3;1;1	7;6;6;5;5;3;3;3;1;1	Electron transfer flavoprotein subunit alpha, mitochondrial	ETFA	sp|P13804|ETFA_HUMAN Electron transfer flavoprotein subunit alpha, mitochondrial OS=Homo sapiens OX=9606 GN=ETFA PE=1 SV=1;tr|H0YKF0|H0YKF0_HUMAN Electron transfer flavoprotein subunit alpha, mitochondrial (Fragment) OS=Homo sapiens OX=9606 GN=ETFA PE=1 SV	10	7	7	7	5	0	2	5	0	0	5	0	2	5	0	0	5	0	2	5	0	0	23,7	23,7	23,7	35079	333	333;289;303;229;284;64;239;254;45;73	356
2161	P18085;C9JAK5;C9JPM4;U3KQF2;F5H1V1;F5H6T5;F8WDB3	P18085;C9JAK5;C9JPM4;U3KQF2	12;10;9;6;1;1;1	8;8;5;6;0;0;0	8;8;5;6;0;0;0	ADP-ribosylation factor 4	ARF4	sp|P18085|ARF4_HUMAN ADP-ribosylation factor 4 OS=Homo sapiens OX=9606 GN=ARF4 PE=1 SV=3;tr|C9JAK5|C9JAK5_HUMAN ADP-ribosylation factor 4 OS=Homo sapiens OX=9606 GN=ARF4 PE=1 SV=1;tr|C9JPM4|C9JPM4_HUMAN ADP-ribosylation factor 4 (Fragment) OS=Homo sapiens	7	12	8	8	12	5	11	9	3	1	8	4	8	6	2	1	8	4	8	6	2	1	64,4	35,6	35,6	20511	180	180;153;127;71;40;50;59	336			4	1
2414	P40616-2;P40616;B4DZG7;F8VYN9;F8VP99;F8W1Z8;F8VP63	P40616-2;P40616;B4DZG7;F8VYN9	6;6;5;5;1;1;1	6;6;5;5;1;1;1	6;6;5;5;1;1;1	ADP-ribosylation factor-like protein 1	ARL1	sp|P40616-2|ARL1_HUMAN Isoform 2 of ADP-ribosylation factor-like protein 1 OS=Homo sapiens OX=9606 GN=ARL1;sp|P40616|ARL1_HUMAN ADP-ribosylation factor-like protein 1 OS=Homo sapiens OX=9606 GN=ARL1 PE=1 SV=1;tr|B4DZG7|B4DZG7_HUMAN ADP-ribosylation factor-	7	6	6	6	5	0	4	3	1	0	5	0	4	3	1	0	5	0	4	3	1	0	56,1	56,1	56,1	18565	164	164;181;135;194;17;52;64	368
2706	P84077;P61204;F5H423;P61204-2;F5H0C7;H0YGG7	P84077;P61204;F5H423;P61204-2	13;13;9;9;5;3	13;13;9;9;5;3	8;8;4;7;1;3	ADP-ribosylation factor 1;ADP-ribosylation factor 3	ARF1;ARF3	sp|P84077|ARF1_HUMAN ADP-ribosylation factor 1 OS=Homo sapiens OX=9606 GN=ARF1 PE=1 SV=2;sp|P61204|ARF3_HUMAN ADP-ribosylation factor 3 OS=Homo sapiens OX=9606 GN=ARF3 PE=1 SV=2;tr|F5H423|F5H423_HUMAN Uncharacterized protein OS=Homo sapiens OX=9606 PE=3 SV	6	13	13	8	13	3	11	12	7	2	13	3	11	12	7	2	8	1	7	8	5	2	64,1	64,1	35,4	20697	181	181;181;210;144;102;62	348		1	4
4212	Q96HE7;G3V3E6;G3V5B3;G3V503;G3V2H0;Q5TAE8;Q86YB8	Q96HE7;G3V3E6	19;10;8;4;2;1;1	19;10;8;4;2;1;1	19;10;8;4;2;1;1	ERO1-like protein alpha	ERO1L	sp|Q96HE7|ERO1A_HUMAN ERO1-like protein alpha OS=Homo sapiens OX=9606 GN=ERO1A PE=1 SV=2;tr|G3V3E6|G3V3E6_HUMAN ERO1-like protein alpha OS=Homo sapiens OX=9606 GN=ERO1A PE=1 SV=1	7	19	19	19	6	0	19	10	11	2	6	0	19	10	11	2	6	0	19	10	11	2	59,2	59,2	59,2	54392	468	468;257;169;125;75;173;467	405
4461	Q9BV86;Q9BV86-2;S4R338;S4R344;S4R3J7	Q9BV86;Q9BV86-2	5;4;2;1;1	5;4;2;1;1	5;4;2;1;1	N-terminal Xaa-Pro-Lys N-methyltransferase 1;N-terminal Xaa-Pro-Lys N-methyltransferase 1, N-terminally processed	NTMT1	sp|Q9BV86|NTM1A_HUMAN N-terminal Xaa-Pro-Lys N-methyltransferase 1 OS=Homo sapiens OX=9606 GN=NTMT1 PE=1 SV=3;sp|Q9BV86-2|NTM1A_HUMAN Isoform 2 of N-terminal Xaa-Pro-Lys N-methyltransferase 1 OS=Homo sapiens OX=9606 GN=NTMT1	5	5	5	5	4	0	4	4	2	1	4	0	4	4	2	1	4	0	4	4	2	1	27,8	27,8	27,8	25387	223	223;145;135;70;109	383
1233	H0YNG3;P67812-4;P67812;P67812-3;P67812-2;H0YNX5;H0YKT4;H0YNA5;P0C7V7	H0YNG3;P67812-4;P67812;P67812-3;P67812-2;H0YNX5;H0YKT4	8;8;8;8;6;5;5;3;2	8;8;8;8;6;5;5;3;2	8;8;8;8;6;5;5;3;2	Signal peptidase complex catalytic subunit SEC11;Signal peptidase complex catalytic subunit SEC11A	SEC11A	tr|H0YNG3|H0YNG3_HUMAN Signal peptidase complex catalytic subunit SEC11 OS=Homo sapiens OX=9606 GN=SEC11A PE=1 SV=1;sp|P67812-4|SC11A_HUMAN Isoform 4 of Signal peptidase complex catalytic subunit SEC11A OS=Homo sapiens OX=9606 GN=SEC11A;sp|P67812|SC11A_HUM	9	8	8	8	7	0	3	5	0	0	7	0	3	5	0	0	7	0	3	5	0	0	35	35	35	18651	163	163;164;179;185;153;106;129;135;166	415
3392	Q56VL3;J3KPI9;Q56VL3-2;D6RD77	Q56VL3;J3KPI9;Q56VL3-2	16;8;8;7	16;8;8;7	16;8;8;7	OCIA domain-containing protein 2	OCIAD2	sp|Q56VL3|OCAD2_HUMAN OCIA domain-containing protein 2 OS=Homo sapiens OX=9606 GN=OCIAD2 PE=1 SV=1;tr|J3KPI9|J3KPI9_HUMAN OCIA domain-containing protein 2 OS=Homo sapiens OX=9606 GN=OCIAD2 PE=1 SV=1;sp|Q56VL3-2|OCAD2_HUMAN Isoform 2 of OCIA domain-containi	4	16	16	16	14	11	14	12	10	10	14	11	14	12	10	10	14	11	14	12	10	10	88,3	88,3	88,3	16953	154	154;88;99;61	362		17	2	1
2605	P53396-2;P53396;P53396-3;K7ESG8;K7EIE7	P53396-2;P53396;P53396-3	28;28;23;5;2	28;28;23;5;2	28;28;23;5;2	ATP-citrate synthase	ACLY	sp|P53396-2|ACLY_HUMAN Isoform 2 of ATP-citrate synthase OS=Homo sapiens OX=9606 GN=ACLY;sp|P53396|ACLY_HUMAN ATP-citrate synthase OS=Homo sapiens OX=9606 GN=ACLY PE=1 SV=3;sp|P53396-3|ACLY_HUMAN Isoform 3 of ATP-citrate synthase OS=Homo sapiens OX=9606 GN	5	28	28	28	16	7	21	12	8	7	16	7	21	12	8	7	16	7	21	12	8	7	31,7	31,7	31,7	119,77	1091	1091;1101;830;109;133	360												8
2131	P16615-5;P16615-2;P16615-3;P16615;H7C5W9;P16615-4;O14983-2;O14983;O14983-3;Q93084-4;Q93084;Q93084-3;Q93084-7;Q93084-1;Q93084-6;Q93084-5;H3BVB2;H3BTW4	P16615-5;P16615-2;P16615-3;P16615;H7C5W9;P16615-4	14;14;14;14;12;12;5;5;4;3;3;3;3;3;3;3;1;1	14;14;14;14;12;12;5;5;4;3;3;3;3;3;3;3;1;1	14;14;14;14;12;12;5;5;4;3;3;3;3;3;3;3;1;1	Sarcoplasmic/endoplasmic reticulum calcium ATPase 2	ATP2A2	sp|P16615-5|AT2A2_HUMAN Isoform 5 of Sarcoplasmic/endoplasmic reticulum calcium ATPase 2 OS=Homo sapiens OX=9606 GN=ATP2A2;sp|P16615-2|AT2A2_HUMAN Isoform 2 of Sarcoplasmic/endoplasmic reticulum calcium ATPase 2 OS=Homo sapiens OX=9606 GN=ATP2A2;sp|P16615-	18	14	14	14	11	0	9	6	0	0	11	0	9	6	0	0	11	0	9	6	0	0	16,9	16,9	16,9	109,73	997	997;997;999;1042;933;1015;994;1001;869;998;999;1029;1033;1043;1044;1052;113;128	336
3147	Q14165;F5H1S8;H0YG07;F5GX14	Q14165;F5H1S8	18;12;7;5	18;12;7;5	18;12;7;5	Malectin	MLEC	sp|Q14165|MLEC_HUMAN Malectin OS=Homo sapiens OX=9606 GN=MLEC PE=1 SV=1;tr|F5H1S8|F5H1S8_HUMAN Malectin (Fragment) OS=Homo sapiens OX=9606 GN=MLEC PE=1 SV=1	4	18	18	18	12	7	18	14	13	9	12	7	18	14	13	9	12	7	18	14	13	9	57,9	57,9	57,9	32233	292	292;146;173;217	387				2	8
3984	Q8WUH6	Q8WUH6	3	3	3	Transmembrane protein 263	TMEM263	sp|Q8WUH6|TM263_HUMAN Transmembrane protein 263 OS=Homo sapiens OX=9606 GN=TMEM263 PE=1 SV=1	1	3	3	3	3	0	2	3	0	0	3	0	2	3	0	0	3	0	2	3	0	0	44	44	44	11748	116	116	402
4961	Q9P2W1;Q9P2W1-2;K7EQS1;K7ERB6;K7ELD8;K7EK12;Q9P2W1-3	Q9P2W1;Q9P2W1-2;K7EQS1;K7ERB6	10;9;6;6;4;4;3	10;9;6;6;4;4;3	10;9;6;6;4;4;3	Homologous-pairing protein 2 homolog	PSMC3IP	sp|Q9P2W1|HOP2_HUMAN Homologous-pairing protein 2 homolog OS=Homo sapiens OX=9606 GN=PSMC3IP PE=1 SV=1;sp|Q9P2W1-2|HOP2_HUMAN Isoform 2 of Homologous-pairing protein 2 homolog OS=Homo sapiens OX=9606 GN=PSMC3IP;tr|K7EQS1|K7EQS1_HUMAN Homologous-pairing pro	7	10	10	10	10	6	3	7	0	2	10	6	3	7	0	2	10	6	3	7	0	2	48,4	48,4	48,4	24906	217	217;205;116;154;84;85;92	339				6
5168	Q9Y285;K7ER00;Q9Y285-2;K7ER16;K7EPH2;K7EK06;K7ERS0	Q9Y285;K7ER00;Q9Y285-2;K7ER16	12;11;10;8;5;4;1	12;11;10;8;5;4;1	12;11;10;8;5;4;1	Phenylalanine--tRNA ligase alpha subunit	FARSA	sp|Q9Y285|SYFA_HUMAN Phenylalanine--tRNA ligase alpha subunit OS=Homo sapiens OX=9606 GN=FARSA PE=1 SV=3;tr|K7ER00|K7ER00_HUMAN Phenylalanine--tRNA ligase OS=Homo sapiens OX=9606 GN=FARSA PE=1 SV=1;sp|Q9Y285-2|SYFA_HUMAN Isoform 2 of Phenylalanine--tRNA li	7	12	12	12	11	4	4	3	0	1	11	4	4	3	0	1	11	4	4	3	0	1	29,5	29,5	29,5	57563	508	508;548;477;235;378;168;159	286									4
4806	Q9NUQ3;Q9NUQ3-2;Q9BZA5	Q9NUQ3;Q9NUQ3-2	35;26;1	33;24;1	33;24;1	Gamma-taxilin	TXLNG	sp|Q9NUQ3|TXLNG_HUMAN Gamma-taxilin OS=Homo sapiens OX=9606 GN=TXLNG PE=1 SV=2;sp|Q9NUQ3-2|TXLNG_HUMAN Isoform 2 of Gamma-taxilin OS=Homo sapiens OX=9606 GN=TXLNG	3	35	33	33	28	18	27	24	16	14	26	17	26	23	15	13	26	17	26	23	15	13	59,5	58	58	60585	528	528;396;131	339								1	13	17
2660	P56385	P56385	5	5	5	ATP synthase subunit e, mitochondrial	ATP5I	sp|P56385|ATP5I_HUMAN ATP synthase subunit e, mitochondrial OS=Homo sapiens OX=9606 GN=ATP5ME PE=1 SV=2	1	5	5	5	4	0	3	5	3	2	4	0	3	5	3	2	4	0	3	5	3	2	46,4	46,4	46,4	79331	69	69	407
1925	P05026-2;P05026;V9GYR2	P05026-2;P05026;V9GYR2	14;14;7	14;14;7	14;14;7	Sodium/potassium-transporting ATPase subunit beta-1	ATP1B1	sp|P05026-2|AT1B1_HUMAN Isoform 2 of Sodium/potassium-transporting ATPase subunit beta-1 OS=Homo sapiens OX=9606 GN=ATP1B1;sp|P05026|AT1B1_HUMAN Sodium/potassium-transporting ATPase subunit beta-1 OS=Homo sapiens OX=9606 GN=ATP1B1 PE=1 SV=1;tr|V9GYR2|V9GYR	3	14	14	14	9	3	10	10	5	5	9	3	10	10	5	5	9	3	10	10	5	5	42,9	42,9	42,9	34893	301	301;303;130	391							1	3
2826	Q5VTE0;P68104;A0A7I2V659;A0A087WVQ9;A0A7I2V5N4;A0A7I2V3H3;A0A087WV01;Q5JR01;A6PW80	Q5VTE0;P68104;A0A7I2V659;A0A087WVQ9;A0A7I2V5N4;A0A7I2V3H3;A0A087WV01	30;30;28;28;27;26;25;8;7	30;30;28;28;27;26;25;8;7	17;17;17;17;16;15;15;2;2	Putative elongation factor 1-alpha-like 3;Elongation factor 1-alpha 1;Elongation factor 1-alpha	EEF1A1P5;EEF1A1	sp|Q5VTE0|EF1A3_HUMAN Putative elongation factor 1-alpha-like 3 OS=Homo sapiens OX=9606 GN=EEF1A1P5 PE=5 SV=1;sp|P68104|EF1A1_HUMAN Elongation factor 1-alpha 1 OS=Homo sapiens OX=9606 GN=EEF1A1 PE=1 SV=1;tr|A0A7I2V659|A0A7I2V659_HUMAN Elongation factor 1-a	9	30	30	17	27	23	28	25	15	15	27	23	28	25	15	15	15	13	16	14	8	9	60,8	60,8	38,5	50184	462	462;462;459;459;433;376;426;145;106	355	1	2	2	2	5	8	25	36	6		2
706	B4DR61;P61619;P61619-3;F8W776;Q8TC24;Q9H9S3-2;Q9H9S3-3;Q9H9S3;H7C1Q9;C9JXC6;H7C069;A6NK38;F2Z2C7;A6NIF9;C9JJV4;H7C1S8	B4DR61;P61619;P61619-3;F8W776;Q8TC24;Q9H9S3-2;Q9H9S3-3;Q9H9S3	6;6;4;3;3;3;3;3;1;1;1;1;1;1;1;1	6;6;4;3;3;3;3;3;1;1;1;1;1;1;1;1	6;6;4;3;3;3;3;3;1;1;1;1;1;1;1;1	Protein transport protein Sec61 subunit alpha isoform 1;Protein transport protein Sec61 subunit alpha isoform 2	SEC61A1;SEC61A2	tr|B4DR61|B4DR61_HUMAN Protein transport protein Sec61 subunit alpha isoform 1 OS=Homo sapiens OX=9606 GN=SEC61A1 PE=1 SV=1;sp|P61619|S61A1_HUMAN Protein transport protein Sec61 subunit alpha isoform 1 OS=Homo sapiens OX=9606 GN=SEC61A1 PE=1 SV=2;sp|P61619	16	6	6	6	3	0	2	5	0	0	3	0	2	5	0	0	3	0	2	5	0	0	13,5	13,5	13,5	52949	482	482;476;356;410;418;437;454;476;94;101;145;159;162;168;189;228	441
2890	Q00325-2;Q00325;F8VVM2;F8VWQ0;F8VZL5;F8VWR4	Q00325-2;Q00325;F8VVM2	15;14;13;6;5;5	15;14;13;6;5;5	15;14;13;6;5;5	Phosphate carrier protein, mitochondrial	SLC25A3	sp|Q00325-2|MPCP_HUMAN Isoform B of Phosphate carrier protein, mitochondrial OS=Homo sapiens OX=9606 GN=SLC25A3;sp|Q00325|MPCP_HUMAN Phosphate carrier protein, mitochondrial OS=Homo sapiens OX=9606 GN=SLC25A3 PE=1 SV=2;tr|F8VVM2|F8VVM2_HUMAN Phosphate carr	6	15	15	15	13	7	13	14	9	11	13	7	13	14	9	11	13	7	13	14	9	11	41,3	41,3	41,3	39958	361	361;362;324;156;153;154	411					7
2570	P51580	P51580	8	8	8	Thiopurine S-methyltransferase	TPMT	sp|P51580|TPMT_HUMAN Thiopurine S-methyltransferase OS=Homo sapiens OX=9606 GN=TPMT PE=1 SV=1	1	8	8	8	1	0	7	4	0	0	1	0	7	4	0	0	1	0	7	4	0	0	32,7	32,7	32,7	28,18	245	245	447
3790	Q8IYS1	Q8IYS1	17	17	17	Peptidase M20 domain-containing protein 2	PM20D2	sp|Q8IYS1|P20D2_HUMAN Peptidase M20 domain-containing protein 2 OS=Homo sapiens OX=9606 GN=PM20D2 PE=1 SV=2	1	17	17	17	6	0	14	12	7	7	6	0	14	12	7	7	6	0	14	12	7	7	53,9	53,9	53,9	47776	436	436	436
4810	Q9NUS5;Q5JX74;A2A2L4	Q9NUS5	7;2;2	7;2;2	7;2;2	AP-5 complex subunit sigma-1	AP5S1	sp|Q9NUS5|AP5S1_HUMAN AP-5 complex subunit sigma-1 OS=Homo sapiens OX=9606 GN=AP5S1 PE=1 SV=1	3	7	7	7	1	1	4	1	5	3	1	1	4	1	5	3	1	1	4	1	5	3	51	51	51	22522	200	200;59;86	372			1
1787	O75964;E9PN17;A0A3B3ITX4;A0A3B3IRW3;Q7Z4Y8	O75964;E9PN17;A0A3B3ITX4	9;7;7;2;1	9;7;7;2;1	9;7;7;2;1	ATP synthase subunit g, mitochondrial	ATP5L	sp|O75964|ATP5L_HUMAN ATP synthase subunit g, mitochondrial OS=Homo sapiens OX=9606 GN=ATP5MG PE=1 SV=3;tr|E9PN17|E9PN17_HUMAN ATP synthase subunit g, mitochondrial OS=Homo sapiens OX=9606 GN=ATP5MG PE=1 SV=1;tr|A0A3B3ITX4|A0A3B3ITX4_HUMAN Uncharacterized	5	9	9	9	6	2	8	8	6	2	6	2	8	8	6	2	6	2	8	8	6	2	89,3	89,3	89,3	11428	103	103;76;91;34;100	394	2
2107	P15153;B1AH77;B1AH80;B1AH78	P15153;B1AH77;B1AH80;B1AH78	11;10;10;9	4;4;4;3	4;4;4;3	Ras-related C3 botulinum toxin substrate 2	RAC2	sp|P15153|RAC2_HUMAN Ras-related C3 botulinum toxin substrate 2 OS=Homo sapiens OX=9606 GN=RAC2 PE=1 SV=1;tr|B1AH77|B1AH77_HUMAN Ras-related C3 botulinum toxin substrate 2 OS=Homo sapiens OX=9606 GN=RAC2 PE=1 SV=1;tr|B1AH80|B1AH80_HUMAN Ras-related C3 botu	4	11	4	4	9	6	8	9	7	6	3	1	3	4	1	1	3	1	3	4	1	1	43,2	19,8	19,8	21429	192	192;148;185;166	407			1
2207	P21796;C9JI87	P21796;C9JI87	7;4	7;4	7;4	Voltage-dependent anion-selective channel protein 1	VDAC1	sp|P21796|VDAC1_HUMAN Voltage-dependent anion-selective channel protein 1 OS=Homo sapiens OX=9606 GN=VDAC1 PE=1 SV=2;tr|C9JI87|C9JI87_HUMAN Voltage-dependent anion-selective channel protein 1 (Fragment) OS=Homo sapiens OX=9606 GN=VDAC1 PE=1 SV=6	2	7	7	7	6	5	4	4	2	2	6	5	4	4	2	2	6	5	4	4	2	2	30,4	30,4	30,4	30772	283	283;183	338					5
2672	P58107;A0A075B730	P58107;A0A075B730	113;111	105;103	105;103	Epiplakin	EPPK1	sp|P58107|EPIPL_HUMAN Epiplakin OS=Homo sapiens OX=9606 GN=EPPK1 PE=1 SV=3;tr|A0A075B730|A0A075B730_HUMAN Epiplakin OS=Homo sapiens OX=9606 GN=EPPK1 PE=1 SV=2	2	113	105	105	43	16	101	66	62	39	36	11	93	59	55	32	36	11	93	59	55	32	67,5	61,3	61,3	555,65	5088	5088;5063	428
2975	Q07812-5;Q07812-8;Q07812;Q07812-2;Q07812-7;K4JQN1;I6LPK7;Q07812-6;Q07812-4	Q07812-5;Q07812-8;Q07812;Q07812-2;Q07812-7	5;5;5;5;4;2;1;1;1	5;5;5;5;4;2;1;1;1	5;5;5;5;4;2;1;1;1	Apoptosis regulator BAX	BAX	sp|Q07812-5|BAX_HUMAN Isoform Epsilon of Apoptosis regulator BAX OS=Homo sapiens OX=9606 GN=BAX;sp|Q07812-8|BAX_HUMAN Isoform Sigma of Apoptosis regulator BAX OS=Homo sapiens OX=9606 GN=BAX;sp|Q07812|BAX_HUMAN Apoptosis regulator BAX OS=Homo sapiens OX=960	9	5	5	5	1	0	4	4	1	1	1	0	4	4	1	1	1	0	4	4	1	1	42,1	42,1	42,1	18129	164	164;179;192;218;173;175;140;114;143	453
3104	Q13637	Q13637	8	8	7	Ras-related protein Rab-32	RAB32	sp|Q13637|RAB32_HUMAN Ras-related protein Rab-32 OS=Homo sapiens OX=9606 GN=RAB32 PE=1 SV=3	1	8	8	7	8	1	3	4	1	0	8	1	3	4	1	0	7	0	2	3	0	0	48,9	48,9	44	24997	225	225	333			1	1
4924	Q9P0I2;Q9P0I2-2;S4R3U9	Q9P0I2;Q9P0I2-2	9;7;1	9;7;1	5;3;1	ER membrane protein complex subunit 3	EMC3	sp|Q9P0I2|EMC3_HUMAN ER membrane protein complex subunit 3 OS=Homo sapiens OX=9606 GN=EMC3 PE=1 SV=3;sp|Q9P0I2-2|EMC3_HUMAN Isoform 2 of ER membrane protein complex subunit 3 OS=Homo sapiens OX=9606 GN=EMC3	3	9	9	5	7	3	5	5	4	6	7	3	5	5	4	6	4	2	3	4	3	4	47,9	47,9	32,6	29952	261	261;219;78	326				4	3
1851	O95456-2;O95456;F8WBH7	O95456-2;O95456;F8WBH7	5;5;3	5;5;3	5;5;3	Proteasome assembly chaperone 1	PSMG1	sp|O95456-2|PSMG1_HUMAN Isoform 2 of Proteasome assembly chaperone 1 OS=Homo sapiens OX=9606 GN=PSMG1;sp|O95456|PSMG1_HUMAN Proteasome assembly chaperone 1 OS=Homo sapiens OX=9606 GN=PSMG1 PE=1 SV=1;tr|F8WBH7|F8WBH7_HUMAN Proteasome assembly chaperone 1 OS	3	5	5	5	1	0	1	2	5	3	1	0	1	2	5	3	1	0	1	2	5	3	22,5	22,5	22,5	30288	267	267;288;63	398
1890	P00367;P00367-3;P00367-2;P49448	P00367;P00367-3;P00367-2;P49448	35;28;26;23	35;28;26;23	35;28;26;23	Glutamate dehydrogenase 1, mitochondrial;Glutamate dehydrogenase 2, mitochondrial	GLUD1;GLUD2	sp|P00367|DHE3_HUMAN Glutamate dehydrogenase 1, mitochondrial OS=Homo sapiens OX=9606 GN=GLUD1 PE=1 SV=2;sp|P00367-3|DHE3_HUMAN Isoform 3 of Glutamate dehydrogenase 1, mitochondrial OS=Homo sapiens OX=9606 GN=GLUD1;sp|P00367-2|DHE3_HUMAN Isoform 2 of Gluta	4	35	35	35	16	2	34	29	19	7	16	2	34	29	19	7	16	2	34	29	19	7	63,6	63,6	63,6	61397	558	558;425;391;558	414								2
2789	P62879;C9JXA5;C9JIS1;E7EP32;C9JZN1;P62879-2	P62879;C9JXA5;C9JIS1;E7EP32;C9JZN1	20;15;14;14;13;8	12;9;8;6;7;6	8;5;4;5;3;5	Guanine nucleotide-binding protein G(I)/G(S)/G(T) subunit beta-2	GNB2	sp|P62879|GBB2_HUMAN Guanine nucleotide-binding protein G(I)/G(S)/G(T) subunit beta-2 OS=Homo sapiens OX=9606 GN=GNB2 PE=1 SV=3;tr|C9JXA5|C9JXA5_HUMAN Guanine nucleotide-binding protein G(I)/G(S)/G(T) subunit beta-2 (Fragment) OS=Homo sapiens OX=9606 GN=GN	6	20	12	8	17	17	17	18	16	19	11	11	10	11	10	11	7	7	7	8	7	8	64,7	41,2	37,4	37331	340	340;251;232;296;152;240	355		1		1	13	17
3382	Q53EZ4;Q53EZ4-2;H0Y432	Q53EZ4;Q53EZ4-2	24;21;11	24;21;11	24;21;11	Centrosomal protein of 55 kDa	CEP55	sp|Q53EZ4|CEP55_HUMAN Centrosomal protein of 55 kDa OS=Homo sapiens OX=9606 GN=CEP55 PE=1 SV=3;sp|Q53EZ4-2|CEP55_HUMAN Isoform 2 of Centrosomal protein of 55 kDa OS=Homo sapiens OX=9606 GN=CEP55	3	24	24	24	16	9	9	15	5	8	16	9	9	15	5	8	16	9	9	15	5	8	53	53	53	54178	464	464;400;208	348								6	9
709	B4DUC8;Q13126;Q13126-4;Q13126-3;Q13126-2;J3QSB7;Q13126-7;Q13126-6;Q13126-5;F2Z2F3;F8WES2;J3KRN1	B4DUC8;Q13126;Q13126-4;Q13126-3;Q13126-2;J3QSB7;Q13126-7;Q13126-6;Q13126-5	13;13;12;12;12;10;10;10;10;4;2;1	13;13;12;12;12;10;10;10;10;4;2;1	13;13;12;12;12;10;10;10;10;4;2;1	S-methyl-5-thioadenosine phosphorylase;Purine nucleoside phosphorylase	MTAP	tr|B4DUC8|B4DUC8_HUMAN S-methyl-5-thioadenosine phosphorylase OS=Homo sapiens OX=9606 GN=MTAP PE=1 SV=1;sp|Q13126|MTAP_HUMAN S-methyl-5-thioadenosine phosphorylase OS=Homo sapiens OX=9606 GN=MTAP PE=1 SV=2;sp|Q13126-4|MTAP_HUMAN Isoform 4 of S-methyl-5-	12	13	13	13	1	0	12	9	0	0	1	0	12	9	0	0	1	0	12	9	0	0	55	55	55	33186	300	300;283;280;334;346;242;239;293;305;143;50;112	483
1813	O94925-3;O94925;B8ZZA8;B8ZZC5;H7BZD1;O94925-2;C9JIJ6;B7Z509;H7C201	O94925-3;O94925	32;26;8;7;7;5;2;1;1	32;26;8;7;7;5;2;1;1	32;26;8;7;7;5;2;1;1	Glutaminase kidney isoform, mitochondrial	GLS	sp|O94925-3|GLSK_HUMAN Isoform 3 of Glutaminase kidney isoform, mitochondrial OS=Homo sapiens OX=9606 GN=GLS;sp|O94925|GLSK_HUMAN Glutaminase kidney isoform, mitochondrial OS=Homo sapiens OX=9606 GN=GLS PE=1 SV=1	9	32	32	32	26	1	30	27	10	4	26	1	30	27	10	4	26	1	30	27	10	4	59,5	59,5	59,5	65459	598	598;669;169;103;114;169;164;174;182	396									1
1934	P05362;E7ESS4;K7EKL8	P05362	13;6;5	13;6;5	13;6;5	Intercellular adhesion molecule 1	ICAM1	sp|P05362|ICAM1_HUMAN Intercellular adhesion molecule 1 OS=Homo sapiens OX=9606 GN=ICAM1 PE=1 SV=2	3	13	13	13	13	2	3	5	1	1	13	2	3	5	1	1	13	2	3	5	1	1	28,6	28,6	28,6	57825	532	532;310;180	322											2
4140	Q96C36;A0A087WTV6;A0A087WZR9;J3KR12;A0A087WX69;A0A087WZF0	Q96C36;A0A087WTV6;A0A087WZR9;J3KR12	21;19;15;13;5;5	20;18;14;12;5;5	20;18;14;12;5;5	Pyrroline-5-carboxylate reductase 2;Pyrroline-5-carboxylate reductase	PYCR2	sp|Q96C36|P5CR2_HUMAN Pyrroline-5-carboxylate reductase 2 OS=Homo sapiens OX=9606 GN=PYCR2 PE=1 SV=1;tr|A0A087WTV6|A0A087WTV6_HUMAN Pyrroline-5-carboxylate reductase OS=Homo sapiens OX=9606 GN=PYCR2 PE=1 SV=1;tr|A0A087WZR9|A0A087WZR9_HUMAN Pyrroline-5-carb	6	21	20	20	18	12	20	19	20	18	17	11	19	18	19	17	17	11	19	18	19	17	60	55,9	55,9	33637	320	320;246;319;359;87;157	382					15
4697	Q9HBL7	Q9HBL7	7	7	7	Plasminogen receptor (KT)	PLGRKT	sp|Q9HBL7|PLRKT_HUMAN Plasminogen receptor (KT) OS=Homo sapiens OX=9606 GN=PLGRKT PE=1 SV=1	1	7	7	7	5	4	6	5	3	5	5	4	6	5	3	5	5	4	6	5	3	5	38,8	38,8	38,8	17201	147	147	375		7
5131	Q9UNF1;Q5H909;Q9UNF1-2;Q5H907;A0A087X070;G5E9N2;Q12816-5;Q12816-2;Q12816-4;Q12816;B1AKE8;Q12816-3	Q9UNF1;Q5H909;Q9UNF1-2;Q5H907	19;18;18;16;2;2;2;2;2;2;1;1	19;18;18;16;2;2;2;2;2;2;1;1	18;17;17;15;2;2;2;2;2;2;1;1	Melanoma-associated antigen D2	MAGED2	sp|Q9UNF1|MAGD2_HUMAN Melanoma-associated antigen D2 OS=Homo sapiens OX=9606 GN=MAGED2 PE=1 SV=2;tr|Q5H909|Q5H909_HUMAN Melanoma-associated antigen D2 OS=Homo sapiens OX=9606 GN=MAGED2 PE=1 SV=2;sp|Q9UNF1-2|MAGD2_HUMAN Isoform 2 of Melanoma-associated anti	12	19	19	18	9	4	11	14	6	8	9	4	11	14	6	8	8	4	11	14	6	8	36,3	36,3	34,3	64953	606	606;588;588;521;357;681;309;706;1034;1431;102;962	384										4	1
2487	P48059-2;P48059;P48059-4;P48059-5;P48059-3;A0A0M3HER1;A0A0J9YXC7;C9JF46;H0Y592;P0CW19-2;F8WB59;F8WE10;F8WC86	P48059-2;P48059;P48059-4;P48059-5;P48059-3;A0A0M3HER1;A0A0J9YXC7	21;20;20;20;20;12;11;7;4;4;2;2;2	21;20;20;20;20;12;11;7;4;4;2;2;2	13;12;12;12;12;6;7;6;0;3;2;2;2	LIM and senescent cell antigen-like-containing domain protein 1	LIMS1	sp|P48059-2|LIMS1_HUMAN Isoform 2 of LIM and senescent cell antigen-like-containing domain protein 1 OS=Homo sapiens OX=9606 GN=LIMS1;sp|P48059|LIMS1_HUMAN LIM and senescent cell antigen-like-containing domain protein 1 OS=Homo sapiens OX=9606 GN=LIMS1 PE=	13	21	21	13	12	9	17	11	8	5	12	9	17	11	8	5	8	5	10	6	4	3	62	62	39,5	38421	337	337;325;329;362;387;209;398;176;169;248;55;100;117	384						9
2564	P51159;H3BN55;P51159-2;H3BVH7;H3BUD9;H3BS49;H3BU81;O00194	P51159;H3BN55;P51159-2;H3BVH7;H3BUD9;H3BS49	7;6;6;5;4;4;3;1	7;6;6;5;4;4;3;1	7;6;6;5;4;4;3;1	Ras-related protein Rab-27A	RAB27A	sp|P51159|RB27A_HUMAN Ras-related protein Rab-27A OS=Homo sapiens OX=9606 GN=RAB27A PE=1 SV=3;tr|H3BN55|H3BN55_HUMAN Small monomeric GTPase (Fragment) OS=Homo sapiens OX=9606 GN=RAB27A PE=1 SV=1;sp|P51159-2|RB27A_HUMAN Isoform Short of Ras-related protein	8	7	7	7	5	1	5	3	3	0	5	1	5	3	3	0	5	1	5	3	3	0	33	33	33	24868	221	221;185;213;146;95;136;71;218	347				1
3401	Q5HYI8;C9JXM3;F8WF50;F8WDC7;H7C533;F8WAX9	Q5HYI8;C9JXM3	8;5;3;3;1;1	8;5;3;3;1;1	8;5;3;3;1;1	Rab-like protein 3	RABL3	sp|Q5HYI8|RABL3_HUMAN Rab-like protein 3 OS=Homo sapiens OX=9606 GN=RABL3 PE=1 SV=1;tr|C9JXM3|C9JXM3_HUMAN Rab-like protein 3 OS=Homo sapiens OX=9606 GN=RABL3 PE=1 SV=1	6	8	8	8	8	7	3	3	2	2	8	7	3	3	2	2	8	7	3	3	2	2	39	39	39	26422	236	236;212;129;135;53;53	307				7
4687	Q9HAV0;A0A6Q8PFE0;A0A6Q8PFV8;A0A7I2S2S9;H7C5J5;A0A6Q8PFW8;A0A6Q8PG88;C9JD14	Q9HAV0;A0A6Q8PFE0;A0A6Q8PFV8;A0A7I2S2S9;H7C5J5;A0A6Q8PFW8;A0A6Q8PG88;C9JD14	20;18;18;16;15;15;13;10	11;10;10;7;7;7;7;5	11;10;10;7;7;7;7;5	Guanine nucleotide-binding protein subunit beta-4	GNB4	sp|Q9HAV0|GBB4_HUMAN Guanine nucleotide-binding protein subunit beta-4 OS=Homo sapiens OX=9606 GN=GNB4 PE=1 SV=3;tr|A0A6Q8PFE0|A0A6Q8PFE0_HUMAN Guanine nucleotide-binding protein subunit beta-4 OS=Homo sapiens OX=9606 GN=GNB4 PE=1 SV=1;tr|A0A6Q8PFV8|A0A6Q8	8	20	11	11	15	11	15	18	11	13	7	3	8	11	4	5	7	3	8	11	4	5	73,8	49,4	49,4	37567	340	340;306;322;327;242;245;304;79	377					2	3	1
3875	Q8NBF2;Q8NBF2-2	Q8NBF2;Q8NBF2-2	13;8	13;8	13;8	NHL repeat-containing protein 2	NHLRC2	sp|Q8NBF2|NHLC2_HUMAN NHL repeat-containing protein 2 OS=Homo sapiens OX=9606 GN=NHLRC2 PE=1 SV=1;sp|Q8NBF2-2|NHLC2_HUMAN Isoform 2 of NHL repeat-containing protein 2 OS=Homo sapiens OX=9606 GN=NHLRC2	2	13	13	13	2	0	9	3	11	1	2	0	9	3	11	1	2	0	9	3	11	1	24,9	24,9	24,9	79443	726	726;367	404
3361	Q3ZCQ8;Q3ZCQ8-2;Q3ZCQ8-3;M0R1Y4;M0R003;M0R2F8;M0R0C3;M0R047;M0R2Q2;M0QXC3;M0R2Z3;M0R303;M0R2D2	Q3ZCQ8;Q3ZCQ8-2;Q3ZCQ8-3;M0R1Y4;M0R003;M0R2F8	14;14;10;8;8;7;6;5;4;3;3;3;3	14;14;10;8;8;7;6;5;4;3;3;3;3	14;14;10;8;8;7;6;5;4;3;3;3;3	Mitochondrial import inner membrane translocase subunit TIM50	TIMM50	sp|Q3ZCQ8|TIM50_HUMAN Mitochondrial import inner membrane translocase subunit TIM50 OS=Homo sapiens OX=9606 GN=TIMM50 PE=1 SV=2;sp|Q3ZCQ8-2|TIM50_HUMAN Isoform 2 of Mitochondrial import inner membrane translocase subunit TIM50 OS=Homo sapiens OX=9606 GN=TI	13	14	14	14	11	5	5	9	6	2	11	5	5	9	6	2	11	5	5	9	6	2	41,4	41,4	41,4	39646	353	353;456;240;256;257;157;104;227;200;111;116;117;141	345						5
925	D6RF48;Q9P2W9;D6RC71	D6RF48;Q9P2W9	11;11;5	11;11;5	11;11;5	Syntaxin-18	STX18	tr|D6RF48|D6RF48_HUMAN Syntaxin-18 OS=Homo sapiens OX=9606 GN=STX18 PE=1 SV=1;sp|Q9P2W9|STX18_HUMAN Syntaxin-18 OS=Homo sapiens OX=9606 GN=STX18 PE=1 SV=1	3	11	11	11	5	7	3	4	3	2	5	7	3	4	3	2	5	7	3	4	3	2	45,5	45,5	45,5	35,42	308	308;335;169	325						1	7
2436	P42224;A0A669KB68;A0A669KB56;A0A669KBA4;A0A669KB53;A0A669KBI6;P42224-2;J3KPM9;A0A669KB52;A0A669KB75;E7EPD2;A0A669KB17;D2KFR9;E7ENM1;E9PH66;Q67C41;A0A669KBK4	P42224;A0A669KB68;A0A669KB56;A0A669KBA4;A0A669KB53;A0A669KBI6;P42224-2;J3KPM9;A0A669KB52;A0A669KB75;E7EPD2	44;43;43;43;43;41;41;40;34;31;25;16;13;11;5;3;1	44;43;43;43;43;41;41;40;34;31;25;16;13;11;5;3;1	44;43;43;43;43;41;41;40;34;31;25;16;13;11;5;3;1	Signal transducer and activator of transcription 1-alpha/beta;Signal transducer and activator of transcription	STAT1	sp|P42224|STAT1_HUMAN Signal transducer and activator of transcription 1-alpha/beta OS=Homo sapiens OX=9606 GN=STAT1 PE=1 SV=2;tr|A0A669KB68|A0A669KB68_HUMAN Signal transducer and activator of transcription OS=Homo sapiens OX=9606 GN=STAT1 PE=1 SV=1;tr|A0A	17	44	44	44	36	14	42	36	32	21	36	14	42	36	32	21	36	14	42	36	32	21	64,1	64,1	64,1	87334	750	750;748;748;779;791;716;712;714;636;572;377;273;193;150;69;42;26	385											14
2786	P62873;P62873-2;F6UT28;B1AKQ8;F6X3N5;B3KVK2;F5H8J8;F5H100;F5H0S8;E9PCP0;P16520-2;P16520;A0A6Q8PF84;F5GZN8	P62873;P62873-2;F6UT28;B1AKQ8;F6X3N5	23;22;16;14;13;8;4;4;4;4;4;4;1;1	23;22;16;14;13;8;4;4;4;4;4;4;1;1	14;14;9;8;6;6;1;1;1;1;1;1;1;1	Guanine nucleotide-binding protein G(I)/G(S)/G(T) subunit beta-1	GNB1	sp|P62873|GBB1_HUMAN Guanine nucleotide-binding protein G(I)/G(S)/G(T) subunit beta-1 OS=Homo sapiens OX=9606 GN=GNB1 PE=1 SV=3;sp|P62873-2|GBB1_HUMAN Isoform 2 of Guanine nucleotide-binding protein G(I)/G(S)/G(T) subunit beta-1 OS=Homo sapiens OX=9606 GN=	14	23	23	14	20	19	19	20	18	20	20	19	19	20	18	20	13	12	11	12	11	11	74,7	74,7	42,1	37377	340	340;332;165;107;163;240;232;232;264;339;297;340;35;36	369				3	8	30	1
3052	Q13148;A0A087WX29;B1AKP7;G3V162;A0A087X260;A0A087WYY0;K7EJM5;A0A0A0N0M3;K7EN94;A0A087WXQ5;A0A087WV68;Q13148-4;K7EJ99;A0A0A0MSV7;A0A087WW61;A0A087WX67;A0A087WXV3;A0A087WZC9;A0A087WTZ4;K7EL26;A0A087WYE7	Q13148;A0A087WX29;B1AKP7;G3V162;A0A087X260;A0A087WYY0;K7EJM5;A0A0A0N0M3;K7EN94	17;16;16;16;16;16;15;15;14;8;8;5;4;4;4;4;4;2;1;1;1	17;16;16;16;16;16;15;15;14;8;8;5;4;4;4;4;4;2;1;1;1	17;16;16;16;16;16;15;15;14;8;8;5;4;4;4;4;4;2;1;1;1	TAR DNA-binding protein 43	TARDBP;TDP43	sp|Q13148|TADBP_HUMAN TAR DNA-binding protein 43 OS=Homo sapiens OX=9606 GN=TARDBP PE=1 SV=1;tr|A0A087WX29|A0A087WX29_HUMAN TAR DNA-binding protein 43 (Fragment) OS=Homo sapiens OX=9606 GN=TARDBP PE=1 SV=1;tr|B1AKP7|B1AKP7_HUMAN TAR DNA-binding protein 43	21	17	17	17	13	10	11	14	12	10	13	10	11	14	12	10	13	10	11	14	12	10	43	43	43	44739	414	414;243;295;298;301;304;201;269;275;200;212;298;80;84;138;149;175;127;61;65;89	377					1	2	12	2
4432	Q9BTE7;E9PM04;H0YCN4;E9PQV9;E9PLH8;E9PM78;H0YD80;E9PLS2	Q9BTE7;E9PM04;H0YCN4	14;10;9;6;3;3;3;3	14;10;9;6;3;3;3;3	13;9;8;6;3;3;3;3	DCN1-like protein 5;DCN1-like protein	DCUN1D5	sp|Q9BTE7|DCNL5_HUMAN DCN1-like protein 5 OS=Homo sapiens OX=9606 GN=DCUN1D5 PE=1 SV=1;tr|E9PM04|E9PM04_HUMAN DCN1-like protein OS=Homo sapiens OX=9606 GN=DCUN1D5 PE=1 SV=1;tr|H0YCN4|H0YCN4_HUMAN DCN1-like protein (Fragment) OS=Homo sapiens OX=9606 GN=DCUN	8	14	14	13	11	8	9	11	7	5	11	8	9	11	7	5	10	7	8	10	6	4	58,2	58,2	55,3	27508	237	237;152;195;84;30;67;68;71	367				8
3254	Q15404;Q15404-2	Q15404;Q15404-2	21;16	21;16	21;16	Ras suppressor protein 1	RSU1	sp|Q15404|RSU1_HUMAN Ras suppressor protein 1 OS=Homo sapiens OX=9606 GN=RSU1 PE=1 SV=3;sp|Q15404-2|RSU1_HUMAN Isoform 2 of Ras suppressor protein 1 OS=Homo sapiens OX=9606 GN=RSU1	2	21	21	21	17	14	19	18	11	17	17	14	19	18	11	17	17	14	19	18	11	17	63,5	63,5	63,5	31,54	277	277;224	372					17
3581	Q6UVY6-2;Q6UVY6	Q6UVY6-2;Q6UVY6	6;6	6;6	6;6	DBH-like monooxygenase protein 1	MOXD1	sp|Q6UVY6-2|MOXD1_HUMAN Isoform 2 of DBH-like monooxygenase protein 1 OS=Homo sapiens OX=9606 GN=MOXD1;sp|Q6UVY6|MOXD1_HUMAN DBH-like monooxygenase protein 1 OS=Homo sapiens OX=9606 GN=MOXD1 PE=1 SV=1	2	6	6	6	3	1	2	5	0	0	3	1	2	5	0	0	3	1	2	5	0	0	10,3	10,3	10,3	62,7	545	545;613	412								1
1977	Q5JR08;P08134;E9PQH6;Q5JR07;Q5JR05;U3KQA9;U3KQV3;Q5JR06;E9PN11;A0A7I2V5E6;E9PLA2;C9JRM1	Q5JR08;P08134;E9PQH6	21;21;17;9;9;7;7;5;5;4;4;4	21;21;17;9;9;7;7;5;5;4;4;4	10;10;7;0;0;0;0;0;0;0;0;0	Rho-related GTP-binding protein RhoC	RHOC	tr|Q5JR08|Q5JR08_HUMAN Rho-related GTP-binding protein RhoC (Fragment) OS=Homo sapiens OX=9606 GN=RHOC PE=1 SV=8;sp|P08134|RHOC_HUMAN Rho-related GTP-binding protein RhoC OS=Homo sapiens OX=9606 GN=RHOC PE=1 SV=1;tr|E9PQH6|E9PQH6_HUMAN Rho-related GTP-bind	12	21	21	10	18	4	17	14	11	9	18	4	17	14	11	9	9	2	8	8	5	5	79,8	79,8	31,9	21523	188	188;193;169;127;199;248;271;91;129;65;66;90	364			4	3
2722	P61586;A0A7I2V3G1;C9JNR4;C9JX21;A0A7I2YQV1	P61586;A0A7I2V3G1;C9JNR4;C9JX21	16;11;11;11;7	6;2;2;2;2	6;2;2;2;2	Transforming protein RhoA	RHOA	sp|P61586|RHOA_HUMAN Transforming protein RhoA OS=Homo sapiens OX=9606 GN=RHOA PE=1 SV=1;tr|A0A7I2V3G1|A0A7I2V3G1_HUMAN Transforming protein RhoA OS=Homo sapiens OX=9606 GN=RHOA PE=1 SV=1;tr|C9JNR4|C9JNR4_HUMAN Transforming protein RhoA (Fragment) OS=Homo	5	16	6	6	15	2	13	11	9	7	6	0	5	5	3	3	6	0	5	5	3	3	73,1	26,4	26,4	21768	193	193;137;138;187;109	371
3488	Q5VWZ2;Q5VWZ2-2	Q5VWZ2;Q5VWZ2-2	8;7	8;7	8;7	Lysophospholipase-like protein 1	LYPLAL1	sp|Q5VWZ2|LYPL1_HUMAN Lysophospholipase-like protein 1 OS=Homo sapiens OX=9606 GN=LYPLAL1 PE=1 SV=3;sp|Q5VWZ2-2|LYPL1_HUMAN Isoform 2 of Lysophospholipase-like protein 1 OS=Homo sapiens OX=9606 GN=LYPLAL1	2	8	8	8	8	0	3	2	0	0	8	0	3	2	0	0	8	0	3	2	0	0	42,6	42,6	42,6	26316	237	237;221	333
902	D3YTB1;F8W727;P62910;D3YTI8	D3YTB1;F8W727;P62910	14;14;14;1	14;14;14;1	14;14;14;1	60S ribosomal protein L32	RPL32	tr|D3YTB1|D3YTB1_HUMAN 60S ribosomal protein L32 (Fragment) OS=Homo sapiens OX=9606 GN=RPL32 PE=1 SV=1;tr|F8W727|F8W727_HUMAN 60S ribosomal protein L32 OS=Homo sapiens OX=9606 GN=RPL32 PE=1 SV=1;sp|P62910|RL32_HUMAN 60S ribosomal protein L32 OS=Homo sapien	4	14	14	14	9	6	8	13	6	13	9	6	8	13	6	13	9	6	8	13	6	13	56,4	56,4	56,4	15616	133	133;153;135;62	409		5	8
2210	P21964-2;P21964;A0A7I2V370;E7EMS6;F8WBW9;E7EUU8;A0A7I2V3G7;H7BZ45	P21964-2;P21964;A0A7I2V370	9;9;8;4;3;3;3;3	9;9;8;4;3;3;3;3	9;9;8;4;3;3;3;3	Catechol O-methyltransferase	COMT	sp|P21964-2|COMT_HUMAN Isoform Soluble of Catechol O-methyltransferase OS=Homo sapiens OX=9606 GN=COMT;sp|P21964|COMT_HUMAN Catechol O-methyltransferase OS=Homo sapiens OX=9606 GN=COMT PE=1 SV=2;tr|A0A7I2V370|A0A7I2V370_HUMAN Catechol O-methyltransferase O	8	9	9	9	8	0	5	3	0	0	8	0	5	3	0	0	8	0	5	3	0	0	56,6	56,6	56,6	24449	221	221;271;302;223;199;235;242;292	317
2444	P42771;J3QRG6;P42771-4;P42771-2;K7ES20;K7ENC6;P42772;P42771-3	P42771;J3QRG6;P42771-4;P42771-2;K7ES20;K7ENC6	10;9;9;7;6;6;3;2	10;9;9;7;6;6;3;2	10;9;9;7;6;6;3;2	Cyclin-dependent kinase inhibitor 2A	CDKN2A	sp|P42771|CDN2A_HUMAN Cyclin-dependent kinase inhibitor 2A OS=Homo sapiens OX=9606 GN=CDKN2A PE=1 SV=2;tr|J3QRG6|J3QRG6_HUMAN Cyclin-dependent kinase inhibitor 2A OS=Homo sapiens OX=9606 GN=CDKN2A PE=1 SV=1;sp|P42771-4|CDN2A_HUMAN Isoform 5 of Cyclin-depen	8	10	10	10	5	4	8	6	6	7	5	4	8	6	6	7	5	4	8	6	6	7	73,7	73,7	73,7	16532	156	156;138;167;105;104;121;138;116	399		5
4367	Q99829;B0QZ18;F2Z2V0;A6PVH9;E7ENH5;Q5JX44;Q5JX58;Q5JX59;Q5JX60;Q5JX45;Q5JX56;Q5JX52;Q5JX55;Q5JX61;Q5JX54;H0Y524;Q5JX57;E7EV27;Q5JX53	Q99829;B0QZ18;F2Z2V0;A6PVH9;E7ENH5;Q5JX44	23;22;20;19;14;12;11;11;11;11;9;9;8;8;6;6;5;5;4	23;22;20;19;14;12;11;11;11;11;9;9;8;8;6;6;5;5;4	23;22;20;19;14;12;11;11;11;11;9;9;8;8;6;6;5;5;4	Copine-1	CPNE1	sp|Q99829|CPNE1_HUMAN Copine-1 OS=Homo sapiens OX=9606 GN=CPNE1 PE=1 SV=1;tr|B0QZ18|B0QZ18_HUMAN Copine-1 OS=Homo sapiens OX=9606 GN=CPNE1 PE=1 SV=1;tr|F2Z2V0|F2Z2V0_HUMAN Copine-1 (Fragment) OS=Homo sapiens OX=9606 GN=CPNE1 PE=1 SV=1;tr|A6PVH9|A6PVH9_HUMA	19	23	23	23	11	7	19	19	16	12	11	7	19	19	16	12	11	7	19	19	16	12	49,3	49,3	49,3	59058	537	537;542;533;481;427;304;201;209;231;386;174;305;152;213;136;208;137;138;66	392									7
34	E9PL01;A0A087WUC6;Q15005;E9PI68;E9PRB9;H0YE04	E9PL01;A0A087WUC6;Q15005;E9PI68;E9PRB9	13;13;13;12;7;4	13;13;13;12;7;4	13;13;13;12;7;4	Signal peptidase complex subunit 2	SPCS2	tr|E9PL01|E9PL01_HUMAN Microsomal signal peptidase 25 kDa subunit OS=Homo sapiens OX=9606 GN=SPCS2 PE=1 SV=1;tr|A0A087WUC6|A0A087WUC6_HUMAN Microsomal signal peptidase 25 kDa subunit OS=Homo sapiens OX=9606 GN=SPCS2 PE=1 SV=1;sp|Q15005|SPCS2_HUMAN Signal p	6	13	13	13	12	0	8	6	0	0	12	0	8	6	0	0	12	0	8	6	0	0	75,2	75,2	75,2	17027	157	157;227;226;257;87;166	308
194	A0A0C4DGE4;A0A286YF28;A0A0J9YW33;Q13277-2;Q13277-3;Q13277	A0A0C4DGE4;A0A286YF28;A0A0J9YW33;Q13277-2;Q13277-3;Q13277	7;7;7;7;7;7	7;7;7;7;7;7	7;7;7;7;7;7	Syntaxin-3	STX3	tr|A0A0C4DGE4|A0A0C4DGE4_HUMAN Syntaxin-3 (Fragment) OS=Homo sapiens OX=9606 GN=STX3 PE=1 SV=1;tr|A0A286YF28|A0A286YF28_HUMAN Syntaxin-3 OS=Homo sapiens OX=9606 GN=STX3 PE=1 SV=1;tr|A0A0J9YW33|A0A0J9YW33_HUMAN Syntaxin-3 OS=Homo sapiens OX=9606 GN=STX3 PE=	6	7	7	7	3	3	4	6	2	3	3	3	4	6	2	3	3	3	4	6	2	3	34,8	34,8	34,8	23243	204	204;258;287;252;277;289	405					3
720	B5MDF5;P62826;J3KQE5;F5H018;B4DV51;H0YFC6;A0A087X0W0	B5MDF5;P62826;J3KQE5;F5H018;B4DV51	18;18;17;16;10;7;1	18;18;17;16;10;7;1	18;18;17;16;10;7;1	GTP-binding nuclear protein Ran	RAN	tr|B5MDF5|B5MDF5_HUMAN GTP-binding nuclear protein Ran OS=Homo sapiens OX=9606 GN=RAN PE=1 SV=1;sp|P62826|RAN_HUMAN GTP-binding nuclear protein Ran OS=Homo sapiens OX=9606 GN=RAN PE=1 SV=3;tr|J3KQE5|J3KQE5_HUMAN GTP-binding nuclear protein Ran (Fragment) O	7	18	18	18	16	11	13	17	12	13	16	11	13	17	12	13	16	11	13	17	12	13	50,6	50,6	50,6	26224	233	233;216;234;198;128;103;53	381				12	3
1057	E9PQA6;Q96EY5-3;Q96EY5;Q96EY5-2;E9PLL0;M0QZK6;E9PLZ8;E9PJW8	E9PQA6;Q96EY5-3;Q96EY5;Q96EY5-2;E9PLL0	9;9;9;6;5;4;3;2	9;9;9;6;5;4;3;2	9;9;9;6;5;4;3;2	Multivesicular body subunit 12A	MVB12A	tr|E9PQA6|E9PQA6_HUMAN Multivesicular body subunit 12A OS=Homo sapiens OX=9606 GN=MVB12A PE=1 SV=1;sp|Q96EY5-3|MB12A_HUMAN Isoform 3 of Multivesicular body subunit 12A OS=Homo sapiens OX=9606 GN=MVB12A;sp|Q96EY5|MB12A_HUMAN Multivesicular body subunit 12A	8	9	9	9	7	4	3	6	2	3	7	4	3	6	2	3	7	4	3	6	2	3	54,2	54,2	54,2	28703	273	273;257;273;233;121;122;133;199	357					4
1920	P04843;B7Z4L4;F8WF32	P04843;B7Z4L4	50;40;6	50;40;6	50;40;6	Dolichyl-diphosphooligosaccharide--protein glycosyltransferase subunit 1	RPN1	sp|P04843|RPN1_HUMAN Dolichyl-diphosphooligosaccharide--protein glycosyltransferase subunit 1 OS=Homo sapiens OX=9606 GN=RPN1 PE=1 SV=1;tr|B7Z4L4|B7Z4L4_HUMAN Dolichyl-diphosphooligosaccharide--protein glycosyltransferase subunit 1 OS=Homo sapiens OX=9606	3	50	50	50	40	36	46	45	42	36	40	36	46	45	42	36	40	36	46	45	42	36	76,6	76,6	76,6	68569	607	607;435;121	382				1		1	2	7	14	49	9	2
1922	P04899;P04899-4;P04899-6;P04899-3;P04899-5;P04899-2;F8WE78;P09471-2;P19087;A0A3B3ITG4;A0A3B3IRK0;A0A3B3IU77;A0A3B3IS42;A0A3B3ITX3;P11488;P09471;A8MTJ3;H3BTM2;A0A1W2PP38	P04899;P04899-4;P04899-6;P04899-3;P04899-5;P04899-2	38;36;31;31;31;31;6;6;3;2;2;2;2;2;2;2;2;1;1	38;36;31;31;31;31;6;6;3;2;2;2;2;2;2;2;2;1;1	22;22;18;18;18;18;4;0;0;0;0;0;0;0;0;0;0;0;0	Guanine nucleotide-binding protein G(i) subunit alpha-2	GNAI2	sp|P04899|GNAI2_HUMAN Guanine nucleotide-binding protein G(i) subunit alpha-2 OS=Homo sapiens OX=9606 GN=GNAI2 PE=1 SV=3;sp|P04899-4|GNAI2_HUMAN Isoform sGi2 of Guanine nucleotide-binding protein G(i) subunit alpha-2 OS=Homo sapiens OX=9606 GN=GNAI2;sp|P04	19	38	38	22	28	27	30	36	27	26	28	27	30	36	27	26	19	19	17	20	18	17	90,1	90,1	58	40,45	355	355;366;303;318;339;339;142;354;354;40;40;43;47;60;350;354;354;195;196	375	1	1		1	2	47	6				1	1
1959	P07195;A0A5F9ZHM4;A0A3B3IS95;A8MW50;C9J7H8;F5H793	P07195;A0A5F9ZHM4;A0A3B3IS95;A8MW50;C9J7H8	22;21;15;13;11;10	22;21;15;13;11;10	21;20;14;12;11;10	L-lactate dehydrogenase B chain;L-lactate dehydrogenase	LDHB	sp|P07195|LDHB_HUMAN L-lactate dehydrogenase B chain OS=Homo sapiens OX=9606 GN=LDHB PE=1 SV=2;tr|A0A5F9ZHM4|A0A5F9ZHM4_HUMAN L-lactate dehydrogenase OS=Homo sapiens OX=9606 GN=LDHB PE=1 SV=1;tr|A0A3B3IS95|A0A3B3IS95_HUMAN L-lactate dehydrogenase OS=Homo s	6	22	22	21	10	3	21	13	16	12	10	3	21	13	16	12	9	2	20	12	15	11	57,5	57,5	57,5	36638	334	334;341;281;232;136;102	373					3
1962	P07384;E9PL37;E9PRM1;E9PJJ3;E9PLC9;E9PMC6;E9PJA6;E9PSA6;E9PQB3;E9PLX0	P07384	26;6;4;3;3;3;3;3;3;2	26;6;4;3;3;3;3;3;3;2	26;6;4;3;3;3;3;3;3;2	Calpain-1 catalytic subunit	CAPN1	sp|P07384|CAN1_HUMAN Calpain-1 catalytic subunit OS=Homo sapiens OX=9606 GN=CAPN1 PE=1 SV=1	10	26	26	26	11	5	19	10	18	10	11	5	19	10	18	10	11	5	19	10	18	10	39,8	39,8	39,8	81889	714	714;191;201;135;148;152;161;163;191;122	379											5
1992	P08754	P08754	27	17	17	Guanine nucleotide-binding protein G(k) subunit alpha	GNAI3	sp|P08754|GNAI3_HUMAN Guanine nucleotide-binding protein G(i) subunit alpha-3 OS=Homo sapiens OX=9606 GN=GNAI3 PE=1 SV=3	1	27	17	17	18	17	23	26	20	19	10	9	14	16	12	12	10	9	14	16	12	12	70,1	46,3	46,3	40532	354	354	386						12	2
2201	P21266;A0A0A0MTN3;E9PLF1;E9PHN7;A0A3B3IRM5;E9PHN6;Q5T8R1;F6XZQ7;P28161-2;P46439;P28161	P21266;A0A0A0MTN3	12;11;1;1;1;1;1;1;1;1;1	12;11;1;1;1;1;1;1;1;1;1	12;11;1;1;1;1;1;1;1;1;1	Glutathione S-transferase Mu 3	GSTM3	sp|P21266|GSTM3_HUMAN Glutathione S-transferase Mu 3 OS=Homo sapiens OX=9606 GN=GSTM3 PE=1 SV=3;tr|A0A0A0MTN3|A0A0A0MTN3_HUMAN Glutathione S-transferase OS=Homo sapiens OX=9606 GN=GSTM3 PE=1 SV=1	11	12	12	12	5	0	3	3	3	2	5	0	3	3	3	2	5	0	3	3	3	2	52,9	52,9	52,9	26559	225	225;212;147;181;189;193;218;220;191;218;218	363
2233	P23526;P23526-2	P23526;P23526-2	14;13	14;13	14;13	Adenosylhomocysteinase	AHCY	sp|P23526|SAHH_HUMAN Adenosylhomocysteinase OS=Homo sapiens OX=9606 GN=AHCY PE=1 SV=4;sp|P23526-2|SAHH_HUMAN Isoform 2 of Adenosylhomocysteinase OS=Homo sapiens OX=9606 GN=AHCY	2	14	14	14	6	0	13	9	5	6	6	0	13	9	5	6	6	0	13	9	5	6	36,1	36,1	36,1	47716	432	432;404	426
2339	P32322;E2QRB3;P32322-3;P32322-2;J3KQ22;J3QL24;J3QKT4;J3QLK9;J3QL32;J3QL23;J3QR88;J3QRZ0;J3KTA8;J3QKT3;J3KSA9	P32322;E2QRB3;P32322-3;P32322-2;J3KQ22	21;20;20;18;13;10;10;9;9;8;6;5;4;4;4	21;20;20;18;13;10;10;9;9;8;6;5;4;4;4	20;19;19;17;13;10;9;9;9;8;6;5;4;4;4	Pyrroline-5-carboxylate reductase 1, mitochondrial;Pyrroline-5-carboxylate reductase	PYCR1	sp|P32322|P5CR1_HUMAN Pyrroline-5-carboxylate reductase 1, mitochondrial OS=Homo sapiens OX=9606 GN=PYCR1 PE=1 SV=2;tr|E2QRB3|E2QRB3_HUMAN Pyrroline-5-carboxylate reductase OS=Homo sapiens OX=9606 GN=PYCR1 PE=1 SV=2;sp|P32322-3|P5CR1_HUMAN Isoform 3 of Pyr	15	21	21	20	14	8	19	20	19	15	14	8	19	20	19	15	13	7	18	19	18	14	63,9	63,9	59,9	33,36	319	319;288;346;316;253;225;242;165;217;173;132;115;84;94;109	402					10	1
2486	P48047;A0A494C0K9;H7C0C1;H7C086;H7C068	P48047;A0A494C0K9;H7C0C1	13;8;8;4;4	13;8;8;4;4	13;8;8;4;4	ATP synthase subunit O, mitochondrial	ATP5O	sp|P48047|ATPO_HUMAN ATP synthase subunit O, mitochondrial OS=Homo sapiens OX=9606 GN=ATP5PO PE=1 SV=1;tr|A0A494C0K9|A0A494C0K9_HUMAN ATP synthase subunit O, mitochondrial OS=Homo sapiens OX=9606 GN=ATP5PO PE=3 SV=1;tr|H7C0C1|H7C0C1_HUMAN ATP synthase subu	5	13	13	13	9	6	11	12	9	6	9	6	11	12	9	6	9	6	11	12	9	6	70,9	70,9	70,9	23277	213	213;155;242;74;86	372			7	2
2738	P62070;P62070-4;P62070-3;E9PK85;P62070-2;E9PQ87;E9PQK5;E9PQC5	P62070;P62070-4;P62070-3;E9PK85;P62070-2	14;14;12;10;9;3;2;2	14;14;12;10;9;3;2;2	11;11;10;8;9;3;1;1	Ras-related protein R-Ras2	RRAS2	sp|P62070|RRAS2_HUMAN Ras-related protein R-Ras2 OS=Homo sapiens OX=9606 GN=RRAS2 PE=1 SV=1;sp|P62070-4|RRAS2_HUMAN Isoform 4 of Ras-related protein R-Ras2 OS=Homo sapiens OX=9606 GN=RRAS2;sp|P62070-3|RRAS2_HUMAN Isoform 3 of Ras-related protein R-Ras2 OS=	8	14	14	11	11	7	10	10	8	8	11	7	10	10	8	8	8	5	7	7	5	5	63,2	63,2	47,5	23399	204	204;210;169;166;127;69;47;52	379			1	12
3279	Q15645;H0YAL2;Q15645-2	Q15645	6;2;1	6;2;1	6;2;1	Pachytene checkpoint protein 2 homolog	TRIP13	sp|Q15645|PCH2_HUMAN Pachytene checkpoint protein 2 homolog OS=Homo sapiens OX=9606 GN=TRIP13 PE=1 SV=2	3	6	6	6	2	0	4	5	1	2	2	0	4	5	1	2	2	0	4	5	1	2	22	22	22	48,55	432	432;249;196	445
4101	Q969X5-2;Q969X5;F2Z3Q5;F2Z2U2;Q969X5-3	Q969X5-2;Q969X5	8;8;2;2;2	8;8;2;2;2	8;8;2;2;2	Endoplasmic reticulum-Golgi intermediate compartment protein 1	ERGIC1	sp|Q969X5-2|ERGI1_HUMAN Isoform 2 of Endoplasmic reticulum-Golgi intermediate compartment protein 1 OS=Homo sapiens OX=9606 GN=ERGIC1;sp|Q969X5|ERGI1_HUMAN Endoplasmic reticulum-Golgi intermediate compartment protein 1 OS=Homo sapiens OX=9606 GN=ERGIC1 PE=	5	8	8	8	5	0	5	1	0	0	5	0	5	1	0	0	5	0	5	1	0	0	47	47	47	22,16	198	198;290;105;138;159	344
4277	Q96P70	Q96P70	11	11	11	Importin-9	IPO9	sp|Q96P70|IPO9_HUMAN Importin-9 OS=Homo sapiens OX=9606 GN=IPO9 PE=1 SV=3	1	11	11	11	5	0	9	6	3	1	5	0	9	6	3	1	5	0	9	6	3	1	14	14	14	115,96	1041	1041	389
4280	Q96PK6;Q96PK6-2	Q96PK6	29;9	29;9	22;2	RNA-binding protein 14	RBM14	sp|Q96PK6|RBM14_HUMAN RNA-binding protein 14 OS=Homo sapiens OX=9606 GN=RBM14 PE=1 SV=2	2	29	29	22	21	24	11	14	19	23	21	24	11	14	19	23	17	19	10	12	15	20	41,9	41,9	29	69491	669	669;156	353								1	2	36	2
4725	Q9NP72;Q9NP72-2;A0A087X163;Q5W0J0;H0Y6T8;Q9NP72-3	Q9NP72;Q9NP72-2;A0A087X163;Q5W0J0;H0Y6T8;Q9NP72-3	11;10;9;7;7;6	11;10;9;7;7;6	11;10;9;7;7;6	Ras-related protein Rab-18	RAB18	sp|Q9NP72|RAB18_HUMAN Ras-related protein Rab-18 OS=Homo sapiens OX=9606 GN=RAB18 PE=1 SV=1;sp|Q9NP72-2|RAB18_HUMAN Isoform 2 of Ras-related protein Rab-18 OS=Homo sapiens OX=9606 GN=RAB18;tr|A0A087X163|A0A087X163_HUMAN Ras-related protein Rab-18 OS=Homo s	6	11	11	11	11	2	7	6	1	2	11	2	7	6	1	2	11	2	7	6	1	2	60,7	60,7	60,7	22977	206	206;235;182;161;291;142	334			2
4822	Q9NVH1-3;Q9NVH1;Q9NVH1-2;B1AK20;Q5TH61	Q9NVH1-3;Q9NVH1;Q9NVH1-2	21;21;17;9;6	21;21;17;9;6	21;21;17;9;6	DnaJ homolog subfamily C member 11	DNAJC11	sp|Q9NVH1-3|DJC11_HUMAN Isoform 3 of DnaJ homolog subfamily C member 11 OS=Homo sapiens OX=9606 GN=DNAJC11;sp|Q9NVH1|DJC11_HUMAN DnaJ homolog subfamily C member 11 OS=Homo sapiens OX=9606 GN=DNAJC11 PE=1 SV=2;sp|Q9NVH1-2|DJC11_HUMAN Isoform 2 of DnaJ homol	5	21	21	21	14	14	17	12	12	10	14	14	17	12	12	10	14	14	17	12	12	10	48,1	48,1	48,1	57196	507	507;559;521;324;332	346									14
5272	Q9Y5J7;A0A1W2PRH9;A0A1W2PQS5;G3V502;G3V2F3	Q9Y5J7;A0A1W2PRH9;A0A1W2PQS5;G3V502;G3V2F3	8;6;6;6;5	8;6;6;6;5	8;6;6;6;5	Mitochondrial import inner membrane translocase subunit Tim9	TIMM9	sp|Q9Y5J7|TIM9_HUMAN Mitochondrial import inner membrane translocase subunit Tim9 OS=Homo sapiens OX=9606 GN=TIMM9 PE=1 SV=1;tr|A0A1W2PRH9|A0A1W2PRH9_HUMAN Mitochondrial import inner membrane translocase subunit Tim9 OS=Homo sapiens OX=9606 GN=TIMM9 PE=1 S	5	8	8	8	5	2	6	7	3	3	5	2	6	7	3	3	5	2	6	7	3	3	86,5	86,5	86,5	10378	89	89;60;61;66;44	401	2
2613	P53992;G5EA31;P53992-2;A0A0U1RR49	P53992;G5EA31	31;30;8;2	30;29;8;2	29;28;8;2	Protein transport protein Sec24C	SEC24C	sp|P53992|SC24C_HUMAN Protein transport protein Sec24C OS=Homo sapiens OX=9606 GN=SEC24C PE=1 SV=3;tr|G5EA31|G5EA31_HUMAN Protein transport protein Sec24C OS=Homo sapiens OX=9606 GN=SEC24C PE=1 SV=1	4	31	30	29	14	12	28	23	21	17	14	11	28	22	21	17	14	11	27	22	21	17	39,3	38,7	37,4	118,32	1094	1094;1042;342;183	406											1	12
1088	F5H365;Q15436;Q15436-2;G3V4V1;G3V1W4;G3V3G5;G3V2R6;G3V5X8;G3V4Q2;G3V5K1	F5H365;Q15436;Q15436-2	38;38;27;8;8;8;8;5;5;3	38;38;27;8;8;8;8;5;5;3	35;35;26;6;6;6;6;4;4;2	Protein transport protein Sec23A	SEC23A	tr|F5H365|F5H365_HUMAN Protein transport protein SEC23 OS=Homo sapiens OX=9606 GN=SEC23A PE=1 SV=1;sp|Q15436|SC23A_HUMAN Protein transport protein Sec23A OS=Homo sapiens OX=9606 GN=SEC23A PE=1 SV=2;sp|Q15436-2|SC23A_HUMAN Isoform 2 of Protein transport pro	10	38	38	35	23	17	36	27	25	22	23	17	36	27	25	22	20	15	33	25	22	20	64,4	64,4	61,4	82968	736	736;765;563;93;108;140;169;85;86;40	386										1	17
1547	O15173;O15173-2;U3KQM0;U3KPU8	O15173;O15173-2	10;10;4;3	9;9;3;3	9;9;3;3	Membrane-associated progesterone receptor component 2	PGRMC2	sp|O15173|PGRC2_HUMAN Membrane-associated progesterone receptor component 2 OS=Homo sapiens OX=9606 GN=PGRMC2 PE=1 SV=1;sp|O15173-2|PGRC2_HUMAN Isoform 2 of Membrane-associated progesterone receptor component 2 OS=Homo sapiens OX=9606 GN=PGRMC2	4	10	9	9	7	4	10	8	7	7	6	3	9	7	6	6	6	3	9	7	6	6	44,4	40,4	40,4	23818	223	223;247;91;44	379		2	2	3
1784	O75947;O75947-2;F5H608	O75947;O75947-2	14;13;5	14;13;5	14;13;5	ATP synthase subunit d, mitochondrial	ATP5H	sp|O75947|ATP5H_HUMAN ATP synthase subunit d, mitochondrial OS=Homo sapiens OX=9606 GN=ATP5PD PE=1 SV=3;sp|O75947-2|ATP5H_HUMAN Isoform 2 of ATP synthase subunit d, mitochondrial OS=Homo sapiens OX=9606 GN=ATP5PD	3	14	14	14	9	5	13	12	11	8	9	5	13	12	11	8	9	5	13	12	11	8	82	82	82	18491	161	161;137;81	372			6	2
1966	P07737;K7EJ44;CON__P02584;I3L3D5	P07737;K7EJ44	19;14;8;4	19;14;8;4	19;14;8;4	Profilin-1	PFN1	sp|P07737|PROF1_HUMAN Profilin-1 OS=Homo sapiens OX=9606 GN=PFN1 PE=1 SV=2;tr|K7EJ44|K7EJ44_HUMAN Profilin OS=Homo sapiens OX=9606 GN=PFN1 PE=1 SV=1	4	19	19	19	11	7	17	16	16	16	11	7	17	16	16	16	11	7	17	16	16	16	97,1	97,1	97,1	15054	140	140;104;140;165	412		9
1517	O14925;Q5SRD1-2;Q5SRD1	O14925	7;3;3	7;3;3	7;3;3	Mitochondrial import inner membrane translocase subunit Tim23	TIMM23	sp|O14925|TIM23_HUMAN Mitochondrial import inner membrane translocase subunit Tim23 OS=Homo sapiens OX=9606 GN=TIMM23 PE=1 SV=1	3	7	7	7	4	2	4	5	3	2	4	2	4	5	3	2	4	2	4	5	3	2	34,4	34,4	34,4	21943	209	209;140;188	368			3	1
2406	P40222;Q8N3L3	P40222	61;2	61;2	59;1	Alpha-taxilin	TXLNA	sp|P40222|TXLNA_HUMAN Alpha-taxilin OS=Homo sapiens OX=9606 GN=TXLNA PE=1 SV=3	2	61	61	59	43	35	42	46	26	26	43	35	42	46	26	26	41	34	41	45	25	25	84,6	84,6	83,2	61,89	546	546;684	375								1	5	59	13
4905	Q9NZL9;H7C0X7;Q9NZL9-3;E5RJR3;Q9NZL9-5	Q9NZL9;H7C0X7;Q9NZL9-3	9;5;5;2;1	9;5;5;2;1	1;0;1;1;0	Methionine adenosyltransferase 2 subunit beta	MAT2B	sp|Q9NZL9|MAT2B_HUMAN Methionine adenosyltransferase 2 subunit beta OS=Homo sapiens OX=9606 GN=MAT2B PE=1 SV=1;tr|H7C0X7|H7C0X7_HUMAN Methionine adenosyltransferase 2 subunit beta (Fragment) OS=Homo sapiens OX=9606 GN=MAT2B PE=1 SV=1;sp|Q9NZL9-3|MAT2B_HUMA	5	9	9	1	4	3	8	5	7	5	4	3	8	5	7	5	1	1	1	1	1	1	33,5	33,5	3,6	37551	334	334;198;259;117;83	378						3
3759	Q8IWE4	Q8IWE4	4	4	4	DCN1-like protein 3	DCUN1D3	sp|Q8IWE4|DCNL3_HUMAN DCN1-like protein 3 OS=Homo sapiens OX=9606 GN=DCUN1D3 PE=1 SV=1	1	4	4	4	4	4	4	3	4	4	4	4	4	3	4	4	4	4	4	3	4	4	15,1	15,1	15,1	34291	304	304	335					4	3
5305	Q9Y6D6;E5RHL7;E5RIF2;E5RHZ1;E5RJN9	Q9Y6D6;E5RHL7;E5RIF2;E5RHZ1	7;6;6;5;1	7;6;6;5;1	7;6;6;5;1	Brefeldin A-inhibited guanine nucleotide-exchange protein 1	ARFGEF1	sp|Q9Y6D6|BIG1_HUMAN Brefeldin A-inhibited guanine nucleotide-exchange protein 1 OS=Homo sapiens OX=9606 GN=ARFGEF1 PE=1 SV=2;tr|E5RHL7|E5RHL7_HUMAN Brefeldin A-inhibited guanine nucleotide-exchange protein 1 (Fragment) OS=Homo sapiens OX=9606 GN=ARFGEF1 P	5	7	7	7	5	0	5	3	0	0	5	0	5	3	0	0	5	0	5	3	0	0	4,4	4,4	4,4	208,76	1849	1849;825;1279;192;118	339
4691	Q9HB07;F8VR84;F8VQQ3;H3BPH3	Q9HB07;F8VR84;F8VQQ3	13;10;10;3	13;10;10;3	13;10;10;3	UPF0160 protein MYG1, mitochondrial	C12orf10	sp|Q9HB07|MYG1_HUMAN MYG1 exonuclease OS=Homo sapiens OX=9606 GN=MYG1 PE=1 SV=3;tr|F8VR84|F8VR84_HUMAN MYG1 exonuclease OS=Homo sapiens OX=9606 GN=MYG1 PE=1 SV=1;tr|F8VQQ3|F8VQQ3_HUMAN MYG1 exonuclease OS=Homo sapiens OX=9606 GN=MYG1 PE=1 SV=1	4	13	13	13	4	3	13	7	8	5	4	3	13	7	8	5	4	3	13	7	8	5	43,9	43,9	43,9	42477	376	376;213;301;130	391						3
1535	O15067;J3KT98;H0YGH1	O15067	12;1;1	12;1;1	12;1;1	Phosphoribosylformylglycinamidine synthase	PFAS	sp|O15067|PUR4_HUMAN Phosphoribosylformylglycinamidine synthase OS=Homo sapiens OX=9606 GN=PFAS PE=1 SV=4	3	12	12	12	0	0	11	3	5	2	0	0	11	3	5	2	0	0	11	3	5	2	12,1	12,1	12,1	144,73	1338	1338;116;385	425
2785	P62861;E9PR30	P62861;E9PR30	5;4	5;4	5;4	40S ribosomal protein S30	FAU	sp|P62861|RS30_HUMAN 40S ribosomal protein S30 OS=Homo sapiens OX=9606 GN=FAU PE=1 SV=1;tr|E9PR30|E9PR30_HUMAN 40S ribosomal protein S30 OS=Homo sapiens OX=9606 GN=FAU PE=1 SV=1	2	5	5	5	4	4	2	4	5	5	4	4	2	4	5	5	4	4	2	4	5	5	33,9	33,9	33,9	66478	59	59;98	323	6	6	2	1
2805	P63092-3;P63092-2;P63092;P63092-4;Q5JWF2-2;Q5JWF2;A0A590UJF0;B0AZR9;A0A590UJ58;A0A0A0MR13;A0A590UJB0;A0A590UJG5;A0A590UJJ0;A0A590UKB4;A0A590UJQ9;A0A590UJI6;A0A590UJR6;A0A590UJ22;S4R3E3;A0A590UJS2;A0A590UJQ2;A2A2R6;Q5JWD1;A0A590UK28;A0A590UKA4;Q5JWE9;A0A7I2V5R6;P38405;P38405-2;A0A590UJC9;A0A590UKA9;S4R3V9;A0A590UJB7;A0A590UJY8	P63092-3;P63092-2;P63092;P63092-4;Q5JWF2-2;Q5JWF2;A0A590UJF0;B0AZR9;A0A590UJ58;A0A0A0MR13;A0A590UJB0	11;11;11;11;10;10;9;9;9;9;6;4;4;4;4;4;4;3;3;3;3;2;2;2;2;2;2;2;2;1;1;1;1;1	10;10;10;10;9;9;9;9;9;9;6;4;4;4;4;4;4;3;3;3;3;1;1;2;2;1;1;1;1;1;1;1;1;1	2;2;2;2;1;1;1;1;1;1;1;1;1;1;1;1;1;1;1;1;1;1;1;1;1;1;1;0;0;1;1;1;1;1	Guanine nucleotide-binding protein G(s) subunit alpha isoforms short;Guanine nucleotide-binding protein G(s) subunit alpha isoforms XLas	GNAS	sp|P63092-3|GNAS2_HUMAN Isoform 3 of Guanine nucleotide-binding protein G(s) subunit alpha isoforms short OS=Homo sapiens OX=9606 GN=GNAS;sp|P63092-2|GNAS2_HUMAN Isoform Gnas-2 of Guanine nucleotide-binding protein G(s) subunit alpha isoforms short OS=Homo	34	11	10	2	6	5	8	8	7	6	5	4	7	7	6	5	1	1	0	2	0	0	34,6	31,7	6,6	44179	379	379;380;394;395;1023;1037;320;335;351;362;273;205;206;220;221;228;233;159;160;165;180;72;87;127;136;812;820;381;458;91;103;120;127;136	400							4
3378	Q52LJ0;Q52LJ0-1;H0YNA1	Q52LJ0;Q52LJ0-1	25;23;7	25;23;7	19;19;7	Protein FAM98B	FAM98B	sp|Q52LJ0|FA98B_HUMAN Protein FAM98B OS=Homo sapiens OX=9606 GN=FAM98B PE=1 SV=2;sp|Q52LJ0-1|FA98B_HUMAN Isoform 1 of Protein FAM98B OS=Homo sapiens OX=9606 GN=FAM98B	3	25	25	19	19	15	18	15	10	11	19	15	18	15	10	11	15	12	15	12	8	8	57,5	57,5	47,6	45547	433	433;330;101	322						3	19	13	3
5118	Q9UM13;D6RA92;D6R9Q5;A0A3B3ISY7;A0A286YEY6;D6RD74;D6RB36	Q9UM13;D6RA92	7;5;3;3;3;3;1	7;5;3;3;3;3;1	7;5;3;3;3;3;1	Anaphase-promoting complex subunit 10	ANAPC10	sp|Q9UM13|APC10_HUMAN Anaphase-promoting complex subunit 10 OS=Homo sapiens OX=9606 GN=ANAPC10 PE=1 SV=1;tr|D6RA92|D6RA92_HUMAN Anaphase-promoting complex subunit 10 (Fragment) OS=Homo sapiens OX=9606 GN=ANAPC10 PE=1 SV=1	7	7	7	7	4	4	5	4	6	7	4	4	5	4	6	7	4	4	5	4	6	7	44,9	44,9	44,9	21252	185	185;158;109;119;121;126;68	383			4	2
4419	Q9BSJ8;Q9BSJ8-2;F8VZB1	Q9BSJ8;Q9BSJ8-2	27;27;5	27;27;5	27;27;5	Extended synaptotagmin-1	ESYT1	sp|Q9BSJ8|ESYT1_HUMAN Extended synaptotagmin-1 OS=Homo sapiens OX=9606 GN=ESYT1 PE=1 SV=1;sp|Q9BSJ8-2|ESYT1_HUMAN Isoform 2 of Extended synaptotagmin-1 OS=Homo sapiens OX=9606 GN=ESYT1	3	27	27	27	14	4	23	13	14	5	14	4	23	13	14	5	14	4	23	13	14	5	33,6	33,6	33,6	122,85	1104	1104;1114;88	376										1	1	4
3685	Q86TU7;Q6NXR6;Q86TU7-3;Q86TU7-2;C9K0W5	Q86TU7;Q6NXR6;Q86TU7-3;Q86TU7-2	12;6;6;6;2	12;6;6;6;2	12;6;6;6;2	Histone-lysine N-methyltransferase setd3	SETD3	sp|Q86TU7|SETD3_HUMAN Actin-histidine N-methyltransferase OS=Homo sapiens OX=9606 GN=SETD3 PE=1 SV=1;tr|Q6NXR6|Q6NXR6_HUMAN Protein-histidine N-methyltransferase OS=Homo sapiens OX=9606 GN=SETD3 PE=1 SV=1;sp|Q86TU7-3|SETD3_HUMAN Isoform 3 of Actin-histidin	5	12	12	12	5	4	10	7	8	5	5	4	10	7	8	5	5	4	10	7	8	5	22,6	22,6	22,6	67256	594	594;292;284;296;81	385										4
4568	Q9H0A8;H3BM91;A0A0B4J287;Q9H0A8-2;H3BQF2;Q9H0A8-3;H3BRX0;H3BPG2;H3BTV9	Q9H0A8;H3BM91;A0A0B4J287;Q9H0A8-2;H3BQF2;Q9H0A8-3	9;8;6;6;5;5;4;3;2	9;8;6;6;5;5;4;3;2	9;8;6;6;5;5;4;3;2	COMM domain-containing protein 4	COMMD4	sp|Q9H0A8|COMD4_HUMAN COMM domain-containing protein 4 OS=Homo sapiens OX=9606 GN=COMMD4 PE=1 SV=1;tr|H3BM91|H3BM91_HUMAN COMM domain-containing protein 4 (Fragment) OS=Homo sapiens OX=9606 GN=COMMD4 PE=1 SV=1;tr|A0A0B4J287|A0A0B4J287_HUMAN COMM domain-con	9	9	9	9	3	4	7	6	5	2	3	4	7	6	5	2	3	4	7	6	5	2	62,8	62,8	62,8	21764	199	199;211;177;140;146;113;110;136;52	387			4
1947	P06576;H0YH81;F8W079;F8W0P7;H0YI37	P06576;H0YH81;F8W079	29;23;15;10;7	29;23;15;10;7	29;23;15;10;7	ATP synthase subunit beta, mitochondrial;ATP synthase subunit beta	ATP5B	sp|P06576|ATPB_HUMAN ATP synthase subunit beta, mitochondrial OS=Homo sapiens OX=9606 GN=ATP5F1B PE=1 SV=3;tr|H0YH81|H0YH81_HUMAN ATP synthase subunit beta (Fragment) OS=Homo sapiens OX=9606 GN=ATP5F1B PE=1 SV=1;tr|F8W079|F8W079_HUMAN ATP synthase subunit	5	29	29	29	27	21	29	27	28	27	27	21	29	27	28	27	27	21	29	27	28	27	75,4	75,4	75,4	56559	529	529;362;284;270;133	396		1						29	2
2190	P20340-2;P20340;P20340-4;F5H3K7;C9JU14;J3KR73;P20340-3;Q9NRW1-2;Q9NRW1;C9JB90;F5GX61	P20340-2;P20340;P20340-4;F5H3K7;C9JU14;J3KR73;P20340-3;Q9NRW1-2;Q9NRW1	4;4;3;2;2;2;2;2;2;1;1	4;4;3;2;2;2;2;2;2;1;1	3;3;2;2;1;1;2;1;1;0;1	Ras-related protein Rab-6A;Ras-related protein Rab-6B	RAB6A;RAB6B	sp|P20340-2|RAB6A_HUMAN Isoform 2 of Ras-related protein Rab-6A OS=Homo sapiens OX=9606 GN=RAB6A;sp|P20340|RAB6A_HUMAN Ras-related protein Rab-6A OS=Homo sapiens OX=9606 GN=RAB6A PE=1 SV=3;sp|P20340-4|RAB6A_HUMAN Isoform 4 of Ras-related protein Rab-6A OS=	11	4	4	3	3	1	2	2	1	1	3	1	2	2	1	1	2	0	1	1	0	0	21,6	21,6	16,3	23548	208	208;208;175;71;83;124;104;195;208;49;87	362				1
4626	Q9H4G4;Q5VZR0;A0A088AWP7;A0A087WUM5	Q9H4G4;Q5VZR0	5;3;1;1	5;3;1;1	5;3;1;1	Golgi-associated plant pathogenesis-related protein 1	GLIPR2	sp|Q9H4G4|GAPR1_HUMAN Golgi-associated plant pathogenesis-related protein 1 OS=Homo sapiens OX=9606 GN=GLIPR2 PE=1 SV=3;tr|Q5VZR0|Q5VZR0_HUMAN Golgi-associated plant pathogenesis-related protein 1 OS=Homo sapiens OX=9606 GN=GLIPR2 PE=1 SV=1	4	5	5	5	2	1	3	3	1	3	2	1	3	3	1	3	2	1	3	3	1	3	42,2	42,2	42,2	17218	154	154;128;62;72	439		1
64	A0A499FIX8;H7BXI1;A0A087WXU3;A0FGR8-5;A0FGR8-2;A0FGR8;A0FGR8-6;A0FGR8-4	A0A499FIX8;H7BXI1;A0A087WXU3;A0FGR8-5;A0FGR8-2;A0FGR8;A0FGR8-6;A0FGR8-4	3;3;3;3;3;3;3;2	3;3;3;3;3;3;3;2	3;3;3;3;3;3;3;2	Extended synaptotagmin-2	ESYT2	tr|A0A499FIX8|A0A499FIX8_HUMAN Extended synaptotagmin-2 OS=Homo sapiens OX=9606 GN=ESYT2 PE=1 SV=1;tr|H7BXI1|H7BXI1_HUMAN Extended synaptotagmin-2 OS=Homo sapiens OX=9606 GN=ESYT2 PE=1 SV=2;tr|A0A087WXU3|A0A087WXU3_HUMAN Extended synaptotagmin-2 OS=Homo sa	8	3	3	3	3	0	3	2	1	1	3	0	3	2	1	1	3	0	3	2	1	1	5,3	5,3	5,3	93977	845	845;866;921;328;893;921;942;527	383
4190	Q96FN4;Q96FN4-2;H3BPR8;H3BQQ3;H3BUC8	Q96FN4;Q96FN4-2	11;9;4;1;1	10;8;4;1;1	10;8;4;1;1	Copine-2	CPNE2	sp|Q96FN4|CPNE2_HUMAN Copine-2 OS=Homo sapiens OX=9606 GN=CPNE2 PE=1 SV=3;sp|Q96FN4-2|CPNE2_HUMAN Isoform 2 of Copine-2 OS=Homo sapiens OX=9606 GN=CPNE2	5	11	10	10	7	3	11	7	6	2	6	2	10	6	5	1	6	2	10	6	5	1	24,8	23,2	23,2	61189	548	548;446;121;81;281	372								2
753	C9J050;C9JEJ2;P49585;H7C1T3;C9J2E1;H7BZN1;C9JVS0;C9JPY0;F8WAZ5;Q9Y5K3-2;Q9Y5K3-4;Q9Y5K3-3;Q9Y5K3;F2Z2B1	C9J050;C9JEJ2;P49585;H7C1T3;C9J2E1;H7BZN1	7;7;7;6;5;4;3;3;3;3;3;3;3;1	7;7;7;6;5;4;3;3;3;3;3;3;3;1	7;7;7;6;5;4;3;3;3;3;3;3;3;1	Choline-phosphate cytidylyltransferase A	PCYT1A	tr|C9J050|C9J050_HUMAN Choline-phosphate cytidylyltransferase A (Fragment) OS=Homo sapiens OX=9606 GN=PCYT1A PE=1 SV=1;tr|C9JEJ2|C9JEJ2_HUMAN Choline-phosphate cytidylyltransferase A OS=Homo sapiens OX=9606 GN=PCYT1A PE=1 SV=1;sp|P49585|PCY1A_HUMAN Choline	14	7	7	7	2	1	2	2	3	4	2	1	2	2	3	4	2	1	2	2	3	4	30,4	30,4	30,4	33711	293	293;380;367;201;212;137;115;133;134;330;351;351;369;177	375							1
4921	Q9P032	Q9P032	14	14	14	NADH dehydrogenase [ubiquinone] 1 alpha subcomplex assembly factor 4	NDUFAF4	sp|Q9P032|NDUF4_HUMAN NADH dehydrogenase [ubiquinone] 1 alpha subcomplex assembly factor 4 OS=Homo sapiens OX=9606 GN=NDUFAF4 PE=1 SV=1	1	14	14	14	9	6	9	13	8	9	9	6	9	13	8	9	9	6	9	13	8	9	70,3	70,3	70,3	20266	175	175	368		1	6
1186	H0Y5K5;Q9Y282;Q9Y282-3;H0Y621;A0A1W2PPS8;Q9Y282-2;A6PVJ2;A0A0C4DH46;H0Y802;H0Y6Z0	H0Y5K5;Q9Y282;Q9Y282-3;H0Y621;A0A1W2PPS8;Q9Y282-2	10;10;10;9;8;7;1;1;1;1	10;10;10;9;8;7;1;1;1;1	10;10;10;9;8;7;1;1;1;1	Endoplasmic reticulum-Golgi intermediate compartment protein 3	ERGIC3	tr|H0Y5K5|H0Y5K5_HUMAN Endoplasmic reticulum-Golgi intermediate compartment protein 3 (Fragment) OS=Homo sapiens OX=9606 GN=ERGIC3 PE=1 SV=1;sp|Q9Y282|ERGI3_HUMAN Endoplasmic reticulum-Golgi intermediate compartment protein 3 OS=Homo sapiens OX=9606 GN=ERG	10	10	10	10	8	3	8	8	7	6	8	3	8	8	7	6	8	3	8	8	7	6	24,4	24,4	24,4	44568	397	397;383;388;326;198;230;118;123;130;157	356							1	3
2064	P12236	P12236	29	12	7	ADP/ATP translocase 3;ADP/ATP translocase 3, N-terminally processed	SLC25A6	sp|P12236|ADT3_HUMAN ADP/ATP translocase 3 OS=Homo sapiens OX=9606 GN=SLC25A6 PE=1 SV=4	1	29	12	7	22	16	23	28	17	23	8	5	10	11	7	10	5	3	5	6	4	6	74,5	42,6	24,8	32866	298	298	413		1	1	1	5
1507	O14773;A0A2R8Y7U1;A0A2R8YGD1;A0A2R8YD45;O14773-2;A0A2R8Y7I4;A0A2R8YD72;A0A2R8YDY1;A0A2R8YE64;E7EV34	O14773;A0A2R8Y7U1;A0A2R8YGD1;A0A2R8YD45;O14773-2	8;7;7;7;7;2;1;1;1;1	8;7;7;7;7;2;1;1;1;1	8;7;7;7;7;2;1;1;1;1	Tripeptidyl-peptidase 1	TPP1	sp|O14773|TPP1_HUMAN Tripeptidyl-peptidase 1 OS=Homo sapiens OX=9606 GN=TPP1 PE=1 SV=2;tr|A0A2R8Y7U1|A0A2R8Y7U1_HUMAN Tripeptidyl aminopeptidase (Fragment) OS=Homo sapiens OX=9606 GN=TPP1 PE=1 SV=1;tr|A0A2R8YGD1|A0A2R8YGD1_HUMAN Tripeptidyl aminopeptidase	10	8	8	8	3	0	6	4	6	3	3	0	6	4	6	3	3	0	6	4	6	3	22,6	22,6	22,6	61247	563	563;400;470;500;320;162;92;99;162;170	383
3774	Q8IXI1;Q8IXI1-2;H3BST5;I3L2C6;H3BU27;H3BMP9;H3BVI5;H3BUX4	Q8IXI1	16;6;5;5;2;1;1;1	16;6;5;5;2;1;1;1	15;5;4;4;2;1;1;1	Mitochondrial Rho GTPase 2	RHOT2	sp|Q8IXI1|MIRO2_HUMAN Mitochondrial Rho GTPase 2 OS=Homo sapiens OX=9606 GN=RHOT2 PE=1 SV=2	8	16	16	15	9	4	10	11	7	7	9	4	10	11	7	7	8	3	10	10	7	7	34,3	34,3	32,5	68117	618	618;213;208;214;155;55;72;135	369										4
1411	L0R819;U3KQP1;U3KQP6;U3KQ49	L0R819;U3KQP1	7;4;3;3	7;4;3;3	6;3;2;2	sp|L0R819|ASURF_HUMAN ASNSD1 upstream open reading frame protein	ASNSD1	sp|L0R819|ASURF_HUMAN ASNSD1 upstream open reading frame protein OS=Homo sapiens OX=9606 GN=ASDURF PE=1 SV=1;tr|U3KQP1|U3KQP1_HUMAN Uncharacterized protein (Fragment) OS=Homo sapiens OX=9606 PE=4 SV=1	4	7	7	6	2	0	2	2	7	5	2	0	2	2	7	5	1	0	1	1	6	4	72,9	72,9	45,8	11,25	96	96;246;57;63	410
2327	P31930	P31930	25	25	24	Cytochrome b-c1 complex subunit 1, mitochondrial	UQCRC1	sp|P31930|QCR1_HUMAN Cytochrome b-c1 complex subunit 1, mitochondrial OS=Homo sapiens OX=9606 GN=UQCRC1 PE=1 SV=3	1	25	25	24	19	18	21	23	18	23	19	18	21	23	18	23	18	17	21	22	18	22	57,3	57,3	55,8	52645	480	480	380								18	1
2833	P69905;A0A2R8Y7C0;G3V1N2	P69905;A0A2R8Y7C0	3;2;1	3;2;1	2;1;0	Hemoglobin subunit alpha	HBA1	sp|P69905|HBA_HUMAN Hemoglobin subunit alpha OS=Homo sapiens OX=9606 GN=HBA1 PE=1 SV=2;tr|A0A2R8Y7C0|A0A2R8Y7C0_HUMAN Hemoglobin subunit alpha (Fragment) OS=Homo sapiens OX=9606 GN=HBA2 PE=1 SV=1	3	3	3	2	1	3	0	0	0	0	1	3	0	0	0	0	0	2	0	0	0	0	24,6	24,6	18,3	15257	142	142;134;110	111	5	2	1		2
5116	Q9UM00-1;Q9UM00-2;Q9UM00;J3QQY2;J3KS45;J3KTQ7;A0A0D9SEL8	Q9UM00-1;Q9UM00-2;Q9UM00;J3QQY2;J3KS45	5;5;5;3;3;2;2	5;5;5;3;3;2;2	5;5;5;3;3;2;2	Transmembrane and coiled-coil domain-containing protein 1	TMCO1	sp|Q9UM00-1|TMCO1_HUMAN Isoform 3 of Calcium load-activated calcium channel OS=Homo sapiens OX=9606 GN=TMCO1;sp|Q9UM00-2|TMCO1_HUMAN Isoform 2 of Calcium load-activated calcium channel OS=Homo sapiens OX=9606 GN=TMCO1;sp|Q9UM00|TMCO1_HUMAN Calcium load-act	7	5	5	5	5	2	5	5	5	4	5	2	5	5	5	4	5	2	5	5	5	4	25,5	25,5	25,5	21175	188	188;220;239;104;143;101;152	375			2
5301	Q9Y696	Q9Y696	12	12	12	Chloride intracellular channel protein 4	CLIC4	sp|Q9Y696|CLIC4_HUMAN Chloride intracellular channel protein 4 OS=Homo sapiens OX=9606 GN=CLIC4 PE=1 SV=4	1	12	12	12	9	5	8	7	5	5	9	5	8	7	5	5	9	5	8	7	5	5	60,1	60,1	60,1	28772	253	253	360				4		1
553	Q5QP56;Q9H1R6;A0A7I2V597;Q5TE64;Q07817-2;Q07817-3;Q07817;Q5QP59	Q5QP56;Q9H1R6;A0A7I2V597;Q5TE64;Q07817-2;Q07817-3;Q07817	3;3;3;3;3;3;3;1	3;3;3;3;3;3;3;1	3;3;3;3;3;3;3;1	Bcl-2-like protein 1	BCL2L1	tr|Q5QP56|Q5QP56_HUMAN Apoptosis regulator Bcl-X (Fragment) OS=Homo sapiens OX=9606 GN=BCL2L1 PE=1 SV=1;tr|Q9H1R6|Q9H1R6_HUMAN Apoptosis regulator Bcl-X (Fragment) OS=Homo sapiens OX=9606 GN=BCL2L1 PE=1 SV=1;tr|A0A7I2V597|A0A7I2V597_HUMAN Apoptosis regulat	8	3	3	3	2	0	3	3	2	1	2	0	3	3	2	1	2	0	3	3	2	1	15,5	15,5	15,5	20244	181	181;188;200;307;170;227;233;48	413
2096	P14618;P14618-2;B4DNK4;H3BTN5;P14618-3;H3BQ34;H3BT25;H3BUW1;H3BTJ2;H3BR70;H3BU13;H3BN34;H3BQZ3;P30613	P14618;P14618-2;B4DNK4;H3BTN5;P14618-3;H3BQ34;H3BT25;H3BUW1;H3BTJ2	14;12;10;10;10;8;7;7;7;5;3;1;1;1	14;12;10;10;10;8;7;7;7;5;3;1;1;1	13;11;9;9;9;8;7;7;7;4;3;1;1;0	Pyruvate kinase PKM;Pyruvate kinase	PKM	sp|P14618|KPYM_HUMAN Pyruvate kinase PKM OS=Homo sapiens OX=9606 GN=PKM PE=1 SV=4;sp|P14618-2|KPYM_HUMAN Isoform M1 of Pyruvate kinase PKM OS=Homo sapiens OX=9606 GN=PKM;tr|B4DNK4|B4DNK4_HUMAN Pyruvate kinase OS=Homo sapiens OX=9606 GN=PKM PE=1 SV=1;tr|H3B	14	14	14	13	12	4	10	10	0	1	12	4	10	10	0	1	11	3	9	9	0	1	35,2	35,2	33,1	57936	531	531;531;457;485;516;281;151;162;168;366;82;51;69;574	329	2	1							2
2718	P61353;K7ELC7;K7EQQ9;K7ERY7	P61353;K7ELC7	15;13;2;2	15;13;2;2	15;13;2;2	60S ribosomal protein L27	RPL27	sp|P61353|RL27_HUMAN 60S ribosomal protein L27 OS=Homo sapiens OX=9606 GN=RPL27 PE=1 SV=2;tr|K7ELC7|K7ELC7_HUMAN 60S ribosomal protein L27 (Fragment) OS=Homo sapiens OX=9606 GN=RPL27 PE=1 SV=1	4	15	15	15	8	9	11	14	11	12	8	9	11	14	11	12	8	9	11	14	11	12	66,2	66,2	66,2	15798	136	136;144;38;40	416	3	16	3	3	1
3862	Q8N8S7;A0A0U1RQP7	Q8N8S7	47;23	47;23	3;0	Protein enabled homolog	ENAH	sp|Q8N8S7|ENAH_HUMAN Protein enabled homolog OS=Homo sapiens OX=9606 GN=ENAH PE=1 SV=2	2	47	47	3	36	35	32	36	26	29	36	35	32	36	26	29	3	3	3	3	2	3	59,2	59,2	3	66509	591	591;242	329							1	1	8	46	60	20
5274	Q9Y5K5-2;Q9Y5K5-4;Q9Y5K5-3;Q9Y5K5;Q5LJA5;Q5LJA9;Q5LJB0;H0Y6Y4;H0Y4E0;H0Y4K0;H0Y636	Q9Y5K5-2;Q9Y5K5-4;Q9Y5K5-3;Q9Y5K5;Q5LJA5;Q5LJA9;Q5LJB0;H0Y6Y4	11;11;11;11;10;10;9;7;5;2;2	11;11;11;11;10;10;9;7;5;2;2	11;11;11;11;10;10;9;7;5;2;2	Ubiquitin carboxyl-terminal hydrolase isozyme L5;Ubiquitin carboxyl-terminal hydrolase	UCHL5	sp|Q9Y5K5-2|UCHL5_HUMAN Isoform 2 of Ubiquitin carboxyl-terminal hydrolase isozyme L5 OS=Homo sapiens OX=9606 GN=UCHL5;sp|Q9Y5K5-4|UCHL5_HUMAN Isoform 4 of Ubiquitin carboxyl-terminal hydrolase isozyme L5 OS=Homo sapiens OX=9606 GN=UCHL5;sp|Q9Y5K5-3|UCHL5_	11	11	11	11	9	4	8	8	4	5	9	4	8	8	4	5	9	4	8	8	4	5	43	43	43	36079	316	316;326;328;329;355;368;258;218;183;99;115	374						4
66	A0A087WY71;Q96CW1-2;Q96CW1;E9PFW3;C9JJ47;C9JGT8;C9JJD3;C9JTK4;C9JPV8;H7C4C3	A0A087WY71;Q96CW1-2;Q96CW1;E9PFW3;C9JJ47	19;19;19;18;13;9;8;8;7;2	19;19;19;18;13;9;8;8;7;2	19;19;19;18;13;9;8;8;7;2	AP-2 complex subunit mu	AP2M1	tr|A0A087WY71|A0A087WY71_HUMAN AP-2 complex subunit mu OS=Homo sapiens OX=9606 GN=AP2M1 PE=1 SV=1;sp|Q96CW1-2|AP2M1_HUMAN Isoform 2 of AP-2 complex subunit mu OS=Homo sapiens OX=9606 GN=AP2M1;sp|Q96CW1|AP2M1_HUMAN AP-2 complex subunit mu OS=Homo sapiens OX	10	19	19	19	12	10	16	16	12	15	12	10	16	16	12	15	12	10	16	16	12	15	45,4	45,4	45,4	49526	434	434;433;435;460;252;195;113;160;136;122	378								12	1
4963	Q9UBB4;A0A1W2PQD2;Q9UBB4-2;B1AHE4;B1AHE3	Q9UBB4;A0A1W2PQD2;Q9UBB4-2	15;13;13;6;1	15;13;13;6;1	15;13;13;6;1	Ataxin-10	ATXN10	sp|Q9UBB4|ATX10_HUMAN Ataxin-10 OS=Homo sapiens OX=9606 GN=ATXN10 PE=1 SV=1;tr|A0A1W2PQD2|A0A1W2PQD2_HUMAN Ataxin-10 OS=Homo sapiens OX=9606 GN=ATXN10 PE=1 SV=1;sp|Q9UBB4-2|ATX10_HUMAN Isoform 2 of Ataxin-10 OS=Homo sapiens OX=9606 GN=ATXN10	5	15	15	15	6	0	11	4	5	1	6	0	11	4	5	1	6	0	11	4	5	1	41,7	41,7	41,7	53488	475	475;395;411;197;126	401
2504	P49189;P49189-3;P49189-2	P49189;P49189-3;P49189-2	17;15;10	17;15;10	17;15;10	4-trimethylaminobutyraldehyde dehydrogenase	ALDH9A1	sp|P49189|AL9A1_HUMAN 4-trimethylaminobutyraldehyde dehydrogenase OS=Homo sapiens OX=9606 GN=ALDH9A1 PE=1 SV=3;sp|P49189-3|AL9A1_HUMAN Isoform 3 of 4-trimethylaminobutyraldehyde dehydrogenase OS=Homo sapiens OX=9606 GN=ALDH9A1;sp|P49189-2|AL9A1_HUMAN Isofo	3	17	17	17	4	0	16	6	13	5	4	0	16	6	13	5	4	0	16	6	13	5	34,2	34,2	34,2	53801	494	494;518;424	402
4460	Q9BV81	Q9BV81	2	2	2	ER membrane protein complex subunit 6	EMC6	sp|Q9BV81|EMC6_HUMAN ER membrane protein complex subunit 6 OS=Homo sapiens OX=9606 GN=EMC6 PE=1 SV=1	1	2	2	2	2	2	2	2	2	2	2	2	2	2	2	2	2	2	2	2	2	2	20	20	20	12017	110	110	337	2	1
593	A0A7P0TA85;P35613-2;P35613;A0A087WUV8;A0A7P0TB04;P35613-3;P35613-4;I3L192;A0A7P0T8A7;R4GMX5;R4GN83;A0A2R8YDZ0	A0A7P0TA85;P35613-2;P35613;A0A087WUV8;A0A7P0TB04;P35613-3;P35613-4;I3L192;A0A7P0T8A7;R4GMX5	6;6;6;5;5;5;5;4;4;3;2;1	6;6;6;5;5;5;5;4;4;3;2;1	6;6;6;5;5;5;5;4;4;3;2;1	Basigin	BSG	tr|A0A7P0TA85|A0A7P0TA85_HUMAN Basigin OS=Homo sapiens OX=9606 GN=BSG PE=4 SV=1;sp|P35613-2|BASI_HUMAN Isoform 2 of Basigin OS=Homo sapiens OX=9606 GN=BSG;sp|P35613|BASI_HUMAN Basigin OS=Homo sapiens OX=9606 GN=BSG PE=1 SV=2;tr|A0A087WUV8|A0A087WUV8_HUMAN	12	6	6	6	6	0	5	4	1	3	6	0	5	4	1	3	6	0	5	4	1	3	33,5	33,5	33,5	28991	266	266;269;385;189;266;176;205;160;206;84;52;103	396
1599	O43399-5;O43399-7;O43399;A0A087WYR3;O43399-4;O43399-3;O43399-2;O43399-6;A0A087WZ51	O43399-5;O43399-7;O43399;A0A087WYR3;O43399-4;O43399-3;O43399-2;O43399-6	13;13;12;11;10;10;9;7;6	13;13;12;11;10;10;9;7;6	12;12;12;11;9;9;9;7;6	Tumor protein D54	TPD52L2	sp|O43399-5|TPD54_HUMAN Isoform 5 of Tumor protein D54 OS=Homo sapiens OX=9606 GN=TPD52L2;sp|O43399-7|TPD54_HUMAN Isoform 7 of Tumor protein D54 OS=Homo sapiens OX=9606 GN=TPD52L2;sp|O43399|TPD54_HUMAN Tumor protein D54 OS=Homo sapiens OX=9606 GN=TPD52L2 P	9	13	13	12	2	2	12	10	9	5	2	2	12	10	9	5	2	2	11	9	8	5	74,5	74,5	70,5	23786	220	220;229;206;222;200;209;186;163;152	428				2
2188	P20337;C9JFM7;Q86YS6-2	P20337	12;1;1	10;0;0	10;0;0	Ras-related protein Rab-3B	RAB3B	sp|P20337|RAB3B_HUMAN Ras-related protein Rab-3B OS=Homo sapiens OX=9606 GN=RAB3B PE=1 SV=2	3	12	10	10	9	1	9	6	3	3	7	0	7	4	2	2	7	0	7	4	2	2	58,4	48,9	48,9	24758	219	219;86;155	379
4833	Q9NVT9;E5RJ86;E9PR92;E5RHK3;Q9NVT9-2	Q9NVT9;E5RJ86	6;5;2;2;2	6;5;2;2;2	6;5;2;2;2	Armadillo repeat-containing protein 1	ARMC1	sp|Q9NVT9|ARMC1_HUMAN Armadillo repeat-containing protein 1 OS=Homo sapiens OX=9606 GN=ARMC1 PE=1 SV=1;tr|E5RJ86|E5RJ86_HUMAN Armadillo repeat-containing protein 1 (Fragment) OS=Homo sapiens OX=9606 GN=ARMC1 PE=1 SV=1	5	6	6	6	6	2	3	0	1	0	6	2	3	0	1	0	6	2	3	0	1	0	40,4	40,4	40,4	31,28	282	282;190;102;123;180	236						2	1
318	A0A2R8Y3X5;A0A2R8YE78;A0A2R8YDM2;C9JMB8;E5KLJ9;O60313-13;O60313;O60313-9;O60313-11;O60313-2;O60313-10;A0A2R8YFD1;A0A2R8YGE5;A0A2R8YD53;A0A2R8Y4Q3;A0A2R8Y4G4;A0A2R8YE54;C9JY58;A0A2R8Y5G3	A0A2R8Y3X5;A0A2R8YE78;A0A2R8YDM2;C9JMB8;E5KLJ9;O60313-13;O60313;O60313-9;O60313-11;O60313-2;O60313-10;A0A2R8YFD1;A0A2R8YGE5;A0A2R8YD53;A0A2R8Y4Q3	12;12;12;12;12;12;12;12;12;12;12;9;9;7;6;5;4;1;1	12;12;12;12;12;12;12;12;12;12;12;9;9;7;6;5;4;1;1	12;12;12;12;12;12;12;12;12;12;12;9;9;7;6;5;4;1;1	Dynamin-like 120 kDa protein, mitochondrial;Dynamin-like 120 kDa protein, form S1	OPA1	tr|A0A2R8Y3X5|A0A2R8Y3X5_HUMAN Dynamin-like 120 kDa protein, form S1 OS=Homo sapiens OX=9606 GN=OPA1 PE=1 SV=1;tr|A0A2R8YE78|A0A2R8YE78_HUMAN Dynamin-like 120 kDa protein, form S1 OS=Homo sapiens OX=9606 GN=OPA1 PE=1 SV=1;tr|A0A2R8YDM2|A0A2R8YDM2_HUMAN Dyn	19	12	12	12	10	4	7	3	2	0	10	4	7	3	2	0	10	4	7	3	2	0	17,6	17,6	17,6	99132	854	854;963;965;972;979;924;960;961;978;997;1015;623;664;569;412;377;528;84;209	305											4	1
1768	O75792;A0A2R8Y606;A0A2R8Y658	O75792	19;6;5	19;6;5	19;6;5	Ribonuclease H2 subunit A	RNASEH2A	sp|O75792|RNH2A_HUMAN Ribonuclease H2 subunit A OS=Homo sapiens OX=9606 GN=RNASEH2A PE=1 SV=2	3	19	19	19	12	9	16	12	9	8	12	9	16	12	9	8	12	9	16	12	9	8	61,5	61,5	61,5	33395	299	299;71;138	361					9
156	A0A0A0MTH3;Q13418;Q13418-2;Q13418-3;A0A087WWY6;E9PQ52;A0A087WW45	A0A0A0MTH3;Q13418;Q13418-2;Q13418-3	30;30;23;22;5;2;2	30;30;23;22;5;2;2	30;30;23;22;5;2;2	Integrin-linked protein kinase	ILK	tr|A0A0A0MTH3|A0A0A0MTH3_HUMAN 59 kDa serine/threonine-protein kinase OS=Homo sapiens OX=9606 GN=ILK PE=1 SV=1;sp|Q13418|ILK_HUMAN Integrin-linked protein kinase OS=Homo sapiens OX=9606 GN=ILK PE=1 SV=2;sp|Q13418-2|ILK_HUMAN Isoform 2 of Integrin-linked pr	7	30	30	30	21	11	28	23	16	9	21	11	28	23	16	9	21	11	28	23	16	9	59,6	59,6	59,6	54611	483	483;452;391;318;111;36;40	381								13
2056	P11802;F8VYH9;F8VTV8;F8VWX7;F8VZZ0;F8VZ51;P11802-2;F8VXD2;F8W1L8;Q96BE9;F8VYY1;F8VZ13	P11802;F8VYH9;F8VTV8;F8VWX7;F8VZZ0;F8VZ51;P11802-2	18;12;12;12;11;11;9;7;6;5;4;1	17;11;11;11;10;10;8;6;6;5;4;1	17;11;11;11;10;10;8;6;6;5;4;1	Cyclin-dependent kinase 4	CDK4	sp|P11802|CDK4_HUMAN Cyclin-dependent kinase 4 OS=Homo sapiens OX=9606 GN=CDK4 PE=1 SV=2;tr|F8VYH9|F8VYH9_HUMAN Cyclin-dependent kinase 4 (Fragment) OS=Homo sapiens OX=9606 GN=CDK4 PE=1 SV=1;tr|F8VTV8|F8VTV8_HUMAN Cyclin-dependent kinase 4 OS=Homo sapiens	12	18	17	17	12	2	14	13	9	7	11	1	13	12	8	6	11	1	13	12	8	6	67,7	65	65	33729	303	303;170;201;203;186;208;183;132;115;111;74;40	386					1
216	A0A0U1RQP1;A0A0D9SFE4;Q05193-3;Q05193;A0A0D9SFB1;Q05193-5;Q05193-2;A0A1B0GUX5;A0A1B0GU67;H7C5U0	A0A0U1RQP1;A0A0D9SFE4;Q05193-3;Q05193;A0A0D9SFB1;Q05193-5;Q05193-2;A0A1B0GUX5;A0A1B0GU67	24;24;24;24;22;22;22;13;13;1	17;17;17;17;15;15;15;7;8;0	14;14;14;14;12;12;12;7;7;0	Dynamin-1	DNM1	tr|A0A0U1RQP1|A0A0U1RQP1_HUMAN Dynamin GTPase OS=Homo sapiens OX=9606 GN=DNM1 PE=1 SV=1;tr|A0A0D9SFE4|A0A0D9SFE4_HUMAN Dynamin GTPase OS=Homo sapiens OX=9606 GN=DNM1 PE=1 SV=1;sp|Q05193-3|DYN1_HUMAN Isoform 3 of Dynamin-1 OS=Homo sapiens OX=9606 GN=DNM1;sp	10	24	17	14	5	4	22	3	4	3	2	0	17	0	2	0	2	0	14	0	2	0	34,3	27,7	24,3	96396	856	856;864;851;864;835;851;864;320;356;131	376
3573	Q6S8J3;P0CG38;A5A3E0	Q6S8J3;P0CG38;A5A3E0	17;12;12	4;3;2	1;0;0	POTE ankyrin domain family member E;POTE ankyrin domain family member I;POTE ankyrin domain family member F	POTEE;POTEI;POTEF	sp|Q6S8J3|POTEE_HUMAN POTE ankyrin domain family member E OS=Homo sapiens OX=9606 GN=POTEE PE=2 SV=3;sp|P0CG38|POTEI_HUMAN POTE ankyrin domain family member I OS=Homo sapiens OX=9606 GN=POTEI PE=3 SV=1;sp|A5A3E0|POTEF_HUMAN POTE ankyrin domain family membe	3	17	4	1	14	12	14	16	14	13	1	0	1	3	2	2	0	0	0	0	0	1	14,6	5,2	2,7	121,36	1075	1075;1075;1075	448
4066	Q92890;Q92890-1;Q92890-3;C9JNP9;C9IZG3;C9J6N9	Q92890;Q92890-1;Q92890-3	19;19;15;8;7;4	19;19;15;8;7;4	19;19;15;8;7;4	Ubiquitin fusion degradation protein 1 homolog	UFD1L	sp|Q92890|UFD1_HUMAN Ubiquitin recognition factor in ER-associated degradation protein 1 OS=Homo sapiens OX=9606 GN=UFD1 PE=1 SV=3;sp|Q92890-1|UFD1_HUMAN Isoform Long of Ubiquitin recognition factor in ER-associated degradation protein 1 OS=Homo sapiens OX	6	19	19	19	17	12	11	9	8	6	17	12	11	9	8	6	17	12	11	9	8	6	65,8	65,8	65,8	34,5	307	307;343;266;159;190;135	323						15
3259	Q15434;F8W1T6;F5H5C8;F8VV01;F8VQS9;F8VZR4;A0A1W2PQV1	Q15434;F8W1T6	7;6;3;3;2;1;1	7;6;3;3;2;1;1	6;5;3;3;2;1;1	RNA-binding motif, single-stranded-interacting protein 2	RBMS2	sp|Q15434|RBMS2_HUMAN RNA-binding motif, single-stranded-interacting protein 2 OS=Homo sapiens OX=9606 GN=RBMS2 PE=1 SV=1;tr|F8W1T6|F8W1T6_HUMAN RNA-binding motif, single-stranded-interacting protein 2 OS=Homo sapiens OX=9606 GN=RBMS2 PE=1 SV=1	7	7	7	6	6	7	4	2	4	5	6	7	4	2	4	5	5	6	3	2	3	4	30,2	30,2	27,8	43958	407	407;344;262;282;84;60;63	278							10	3
1758	O75663;O75663-2	O75663;O75663-2	11;6	11;6	11;6	TIP41-like protein	TIPRL	sp|O75663|TIPRL_HUMAN TIP41-like protein OS=Homo sapiens OX=9606 GN=TIPRL PE=1 SV=2;sp|O75663-2|TIPRL_HUMAN Isoform 2 of TIP41-like protein OS=Homo sapiens OX=9606 GN=TIPRL	2	11	11	11	4	0	10	6	6	2	4	0	10	6	6	2	4	0	10	6	6	2	45,6	45,6	45,6	31444	272	272;178	397
527	H7C4K3;A0A7I2V2F9;E7EUI6;P05556;A0A7I2V348;C9JPK5;P05556-2;P05556-5;P05556-4;P05556-3;A0A7I2V5Z8;A0A7I2V5T3;H7C4N8;Q5T3E6;E9PLR6;E7EQW5	H7C4K3;A0A7I2V2F9;E7EUI6;P05556;A0A7I2V348;C9JPK5;P05556-2;P05556-5;P05556-4;P05556-3	14;14;14;14;12;12;12;12;12;12;6;6;3;2;2;2	14;14;14;14;12;12;12;12;12;12;6;6;3;2;2;2	14;14;14;14;12;12;12;12;12;12;6;6;3;2;2;2	Integrin beta;Integrin beta-1	ITGB1	tr|H7C4K3|H7C4K3_HUMAN Integrin beta OS=Homo sapiens OX=9606 GN=ITGB1 PE=1 SV=2;tr|A0A7I2V2F9|A0A7I2V2F9_HUMAN Integrin beta OS=Homo sapiens OX=9606 GN=ITGB1 PE=1 SV=1;tr|E7EUI6|E7EUI6_HUMAN Integrin beta OS=Homo sapiens OX=9606 GN=ITGB1 PE=1 SV=2;sp|P0555	16	14	14	14	8	0	12	9	5	4	8	0	12	9	5	4	8	0	12	9	5	4	23,8	23,8	23,8	82,23	741	741;794;801;798;793;809;789;801;819;825;379;380;108;136;143;163	414
1888	P00167-2;P00167;P00167-3;J3KNC7	P00167-2;P00167;P00167-3	8;8;7;1	8;8;7;1	8;8;7;1	Cytochrome b5	CYB5A	sp|P00167-2|CYB5_HUMAN Isoform 2 of Cytochrome b5 OS=Homo sapiens OX=9606 GN=CYB5A;sp|P00167|CYB5_HUMAN Cytochrome b5 OS=Homo sapiens OX=9606 GN=CYB5A PE=1 SV=2;sp|P00167-3|CYB5_HUMAN Isoform 3 of Cytochrome b5 OS=Homo sapiens OX=9606 GN=CYB5A	4	8	8	8	3	0	7	7	3	1	3	0	7	7	3	1	3	0	7	7	3	1	76,5	76,5	76,5	11268	98	98;134;124;60	433
1896	P01111;G3V4K2;G3V5T7	P01111	6;1;1	3;0;0	2;0;0	GTPase NRas	NRAS	sp|P01111|RASN_HUMAN GTPase NRas OS=Homo sapiens OX=9606 GN=NRAS PE=1 SV=1	3	6	3	2	6	1	5	4	0	0	3	0	3	2	0	0	2	0	2	1	0	0	44,4	19	12,7	21229	189	189;43;75	389
2167	P18669;P15259	P18669	14;6	14;6	10;3	Phosphoglycerate mutase 1	PGAM1	sp|P18669|PGAM1_HUMAN Phosphoglycerate mutase 1 OS=Homo sapiens OX=9606 GN=PGAM1 PE=1 SV=2	2	14	14	10	7	1	14	9	5	2	7	1	14	9	5	2	4	1	10	5	3	0	66,5	66,5	46,5	28804	254	254;253	408				1
3935	Q8TAT6;Q8TAT6-2;I3L4U9;A0A0D9SFI9;I3L283;I3L3I1;I3L281;I3L4S2	Q8TAT6;Q8TAT6-2	26;26;8;7;3;3;2;1	26;26;8;7;3;3;2;1	26;26;8;7;3;3;2;1	Nuclear protein localization protein 4 homolog	NPLOC4	sp|Q8TAT6|NPL4_HUMAN Nuclear protein localization protein 4 homolog OS=Homo sapiens OX=9606 GN=NPLOC4 PE=1 SV=3;sp|Q8TAT6-2|NPL4_HUMAN Isoform 2 of Nuclear protein localization protein 4 homolog OS=Homo sapiens OX=9606 GN=NPLOC4	8	26	26	26	16	7	16	13	9	2	16	7	16	13	9	2	16	7	16	13	9	2	47,2	47,2	47,2	68119	608	608;617;135;134;110;182;145;58	368									2	8
2778	P62820;E7END7;P62820-2;P62820-3	P62820;E7END7;P62820-2	17;15;14;7	17;15;14;7	9;9;9;4	Ras-related protein Rab-1A	RAB1A	sp|P62820|RAB1A_HUMAN Ras-related protein Rab-1A OS=Homo sapiens OX=9606 GN=RAB1A PE=1 SV=3;tr|E7END7|E7END7_HUMAN Ras-related protein Rab-1A OS=Homo sapiens OX=9606 GN=RAB1A PE=1 SV=1;sp|P62820-2|RAB1A_HUMAN Isoform 2 of Ras-related protein Rab-1A OS=Homo	4	17	17	9	14	1	10	14	3	3	14	1	10	14	3	3	7	0	3	7	1	0	71,2	71,2	41,5	22677	205	205;173;141;129	364			1	2
1267	H3BUX2;O43169;D6RFH4;J3QR91	H3BUX2;O43169;D6RFH4	8;8;6;2	8;8;6;2	8;8;6;2	Cytochrome b5 type B	CYB5B	tr|H3BUX2|H3BUX2_HUMAN Cytochrome b5 type B OS=Homo sapiens OX=9606 GN=CYB5B PE=1 SV=2;sp|O43169|CYB5B_HUMAN Cytochrome b5 type B OS=Homo sapiens OX=9606 GN=CYB5B PE=1 SV=3;tr|D6RFH4|D6RFH4_HUMAN Cytochrome b5 type B OS=Homo sapiens OX=9606 GN=CYB5B PE=1 S	4	8	8	8	7	0	6	6	1	2	7	0	6	6	1	2	7	0	6	6	1	2	75,7	75,7	75,7	16079	144	144;150;135;64	393
1956	P06756-3;P06756;P06756-2;H7BZG1	P06756-3;P06756;P06756-2	37;37;36;4	37;37;36;4	37;37;36;4	Integrin alpha-V;Integrin alpha-V heavy chain;Integrin alpha-V light chain	ITGAV	sp|P06756-3|ITAV_HUMAN Isoform 3 of Integrin alpha-V OS=Homo sapiens OX=9606 GN=ITGAV;sp|P06756|ITAV_HUMAN Integrin alpha-V OS=Homo sapiens OX=9606 GN=ITGAV PE=1 SV=2;sp|P06756-2|ITAV_HUMAN Isoform 2 of Integrin alpha-V OS=Homo sapiens OX=9606 GN=ITGAV	4	37	37	37	24	1	34	16	16	10	24	1	34	16	16	10	24	1	34	16	16	10	42,5	42,5	42,5	111,13	1002	1002;1048;1012;136	386											1	1
1907	P02786;F8WBE5;G3V0E5	P02786;F8WBE5;G3V0E5	6;3;3	6;3;3	6;3;3	Transferrin receptor protein 1;Transferrin receptor protein 1, serum form	TFRC	sp|P02786|TFR1_HUMAN Transferrin receptor protein 1 OS=Homo sapiens OX=9606 GN=TFRC PE=1 SV=2;tr|F8WBE5|F8WBE5_HUMAN Transferrin receptor protein 1 OS=Homo sapiens OX=9606 GN=TFRC PE=1 SV=1;tr|G3V0E5|G3V0E5_HUMAN Transferrin receptor protein 1 OS=Homo sapi	3	6	6	6	5	0	3	5	2	2	5	0	3	5	2	2	5	0	3	5	2	2	9,9	9,9	9,9	84,87	760	760;81;679	401
2934	Q03169;H0YLC0;H0YKI8;H0YKR7	Q03169	14;5;4;3	14;5;4;3	14;5;4;3	Tumor necrosis factor alpha-induced protein 2	TNFAIP2	sp|Q03169|TNAP2_HUMAN Tumor necrosis factor alpha-induced protein 2 OS=Homo sapiens OX=9606 GN=TNFAIP2 PE=1 SV=2	4	14	14	14	2	3	10	8	5	3	2	3	10	8	5	3	2	3	10	8	5	3	23,7	23,7	23,7	72,66	654	654;347;97;243	418					1					2
1363	J3QQZ9;Q9NVS9-3;Q9NVS9;J3QQV6;Q9NVS9-4;A0A286YFL3	J3QQZ9;Q9NVS9-3;Q9NVS9;J3QQV6;Q9NVS9-4	5;5;5;3;3;2	5;5;5;3;3;2	5;5;5;3;3;2	Pyridoxine-5-phosphate oxidase	PNPO	tr|J3QQZ9|J3QQZ9_HUMAN Pyridoxal 5-phosphate synthase (Fragment) OS=Homo sapiens OX=9606 GN=PNPO PE=1 SV=2;sp|Q9NVS9-3|PNPO_HUMAN Isoform 3 of Pyridoxine-5-phosphate oxidase OS=Homo sapiens OX=9606 GN=PNPO;sp|Q9NVS9|PNPO_HUMAN Pyridoxine-5-phosphate oxi	6	5	5	5	1	0	5	2	0	0	1	0	5	2	0	0	1	0	5	2	0	0	40,3	40,3	40,3	27312	238	238;243;261;165;218;151	424
36	A0A087WUK2;O14979	A0A087WUK2;O14979	17;17	16;16	2;2	Heterogeneous nuclear ribonucleoprotein D-like	HNRNPDL	tr|A0A087WUK2|A0A087WUK2_HUMAN Heterogeneous nuclear ribonucleoprotein D-like OS=Homo sapiens OX=9606 GN=HNRNPDL PE=1 SV=1;sp|O14979|HNRDL_HUMAN Heterogeneous nuclear ribonucleoprotein D-like OS=Homo sapiens OX=9606 GN=HNRNPDL PE=1 SV=3	2	17	16	2	9	9	3	6	4	11	9	9	2	5	3	10	2	2	1	1	1	2	41,3	39,1	6,6	40,04	363	363;420	339					1	8	1	3
1735	O75431;O75431-2;C9JNK6;C9JAZ1;F8WE26	O75431;O75431-2;C9JNK6;C9JAZ1	15;14;13;12;1	15;14;13;12;1	15;14;13;12;1	Metaxin-2	MTX2	sp|O75431|MTX2_HUMAN Metaxin-2 OS=Homo sapiens OX=9606 GN=MTX2 PE=1 SV=1;sp|O75431-2|MTX2_HUMAN Isoform 2 of Metaxin-2 OS=Homo sapiens OX=9606 GN=MTX2;tr|C9JNK6|C9JNK6_HUMAN Metaxin-2 OS=Homo sapiens OX=9606 GN=MTX2 PE=1 SV=1;tr|C9JAZ1|C9JAZ1_HUMAN Metaxin	5	15	15	15	11	7	14	12	10	13	11	7	14	12	10	13	11	7	14	12	10	13	56,7	56,7	56,7	29763	263	263;253;207;229;45	387				8
1897	P01116-2;P01116;P01112-2	P01116-2;P01116	7;6;3	7;6;3	3;2;0	GTPase KRas;GTPase KRas, N-terminally processed	KRAS	sp|P01116-2|RASK_HUMAN Isoform 2B of GTPase KRas OS=Homo sapiens OX=9606 GN=KRAS;sp|P01116|RASK_HUMAN GTPase KRas OS=Homo sapiens OX=9606 GN=KRAS PE=1 SV=1	3	7	7	3	7	2	2	2	0	0	7	2	2	2	0	0	3	1	0	0	0	0	52,7	52,7	19,1	21424	188	188;189;170	299			2	1
2383	P36542;P36542-2	P36542;P36542-2	14;13	14;13	14;13	ATP synthase subunit gamma, mitochondrial	ATP5C1	sp|P36542|ATPG_HUMAN ATP synthase subunit gamma, mitochondrial OS=Homo sapiens OX=9606 GN=ATP5F1C PE=1 SV=1;sp|P36542-2|ATPG_HUMAN Isoform Heart of ATP synthase subunit gamma, mitochondrial OS=Homo sapiens OX=9606 GN=ATP5F1C	2	14	14	14	8	3	10	7	4	3	8	3	10	7	4	3	8	3	10	7	4	3	40,3	40,3	40,3	32996	298	298;297	378					3
2484	P47929	P47929	8	8	8	Galectin-7	LGALS7	sp|P47929|LEG7_HUMAN Galectin-7 OS=Homo sapiens OX=9606 GN=LGALS7 PE=1 SV=2	1	8	8	8	1	2	0	6	2	2	1	2	0	6	2	2	1	2	0	6	2	2	52,9	52,9	52,9	15075	136	136	371	1	2				1			1
632	A6NHR9;A6NHR9-2;J3KTL8;A6NHR9-3;A0A2R8YCU7;A0A2R8YE92;J3KRK8;J3QSH1	A6NHR9;A6NHR9-2;J3KTL8	31;30;22;15;5;3;1;1	31;30;22;15;5;3;1;1	31;30;22;15;5;3;1;1	Structural maintenance of chromosomes flexible hinge domain-containing protein 1	SMCHD1	sp|A6NHR9|SMHD1_HUMAN Structural maintenance of chromosomes flexible hinge domain-containing protein 1 OS=Homo sapiens OX=9606 GN=SMCHD1 PE=1 SV=2;sp|A6NHR9-2|SMHD1_HUMAN Isoform 2 of Structural maintenance of chromosomes flexible hinge domain-containing p	8	31	31	31	20	13	15	10	3	5	20	13	15	10	3	5	20	13	15	10	3	5	19,7	19,7	19,7	226,37	2005	2005;1917;1388;762;308;212;49;150	316
5226	Q9Y3I0	Q9Y3I0	39	39	39	tRNA-splicing ligase RtcB homolog	RTCB	sp|Q9Y3I0|RTCB_HUMAN RNA-splicing ligase RtcB homolog OS=Homo sapiens OX=9606 GN=RTCB PE=1 SV=1	1	39	39	39	31	29	37	37	30	32	31	29	37	37	30	32	31	29	37	37	30	32	78	78	78	55,21	505	505	327	5	4	1	6	3	5	14	47	44	4
2251	P26006;P26006-1;K7EMU3;D6R9X8;H0YA32;H0YA49	P26006;P26006-1	7;7;2;2;1;1	7;7;2;2;1;1	7;7;2;2;1;1	Integrin alpha-3;Integrin alpha-3 heavy chain;Integrin alpha-3 light chain	ITGA3	sp|P26006|ITA3_HUMAN Integrin alpha-3 OS=Homo sapiens OX=9606 GN=ITGA3 PE=1 SV=5;sp|P26006-1|ITA3_HUMAN Isoform 2 of Integrin alpha-3 OS=Homo sapiens OX=9606 GN=ITGA3	6	7	7	7	3	1	5	4	0	0	3	1	5	4	0	0	3	1	5	4	0	0	7,2	7,2	7,2	116,61	1051	1051;1066;117;142;84;221	414											1
1551	O15235	O15235	7	7	7	28S ribosomal protein S12, mitochondrial	MRPS12	sp|O15235|RT12_HUMAN 28S ribosomal protein S12, mitochondrial OS=Homo sapiens OX=9606 GN=MRPS12 PE=1 SV=1	1	7	7	7	7	2	7	6	5	6	7	2	7	6	5	6	7	2	7	6	5	6	47,1	47,1	47,1	15173	138	138	379		2
1555	O15269;A0A2R8Y4S0;A0A2R8Y6A2;O15269-2	O15269	6;1;1;1	6;1;1;1	6;1;1;1	Serine palmitoyltransferase 1	SPTLC1	sp|O15269|SPTC1_HUMAN Serine palmitoyltransferase 1 OS=Homo sapiens OX=9606 GN=SPTLC1 PE=1 SV=1	4	6	6	6	3	0	4	4	3	1	3	0	4	4	3	1	3	0	4	4	3	1	14,6	14,6	14,6	52743	473	473;143;144;143	405
2217	P22528	P22528	5	5	1	Cornifin-B	SPRR1B	sp|P22528|SPR1B_HUMAN Cornifin-B OS=Homo sapiens OX=9606 GN=SPRR1B PE=1 SV=2	1	5	5	1	0	0	0	0	5	0	0	0	0	0	5	0	0	0	0	0	1	0	70,8	70,8	19,1	98875	89	89	315
3880	Q8NBU5;A0A7P0TAM5;A0A7P0T9U2;Q8NBU5-2;A0A7P0T9B4;A0A7P0T7Z9;A0A7P0Z4J1	Q8NBU5;A0A7P0TAM5;A0A7P0T9U2;Q8NBU5-2	16;9;9;9;6;4;2	16;9;9;9;6;4;2	16;9;9;9;6;4;2	ATPase family AAA domain-containing protein 1	ATAD1	sp|Q8NBU5|ATAD1_HUMAN Outer mitochondrial transmembrane helix translocase OS=Homo sapiens OX=9606 GN=ATAD1 PE=1 SV=1;tr|A0A7P0TAM5|A0A7P0TAM5_HUMAN Outer mitochondrial transmembrane helix translocase OS=Homo sapiens OX=9606 GN=ATAD1 PE=4 SV=1;tr|A0A7P0T9U2	7	16	16	16	10	7	9	6	5	3	10	7	9	6	5	3	10	7	9	6	5	3	50,4	50,4	50,4	40744	361	361;286;298;287;197;167;141	336						8
4598	Q9H223	Q9H223	34	30	26	EH domain-containing protein 4	EHD4	sp|Q9H223|EHD4_HUMAN EH domain-containing protein 4 OS=Homo sapiens OX=9606 GN=EHD4 PE=1 SV=1	1	34	30	26	25	16	23	26	14	18	22	13	21	23	13	16	20	12	17	19	11	12	73	68,9	63,4	61174	541	541	369								2	15
5190	Q9Y2S7;B4DEM9	Q9Y2S7;B4DEM9	6;5	6;5	6;5	Polymerase delta-interacting protein 2	POLDIP2	sp|Q9Y2S7|PDIP2_HUMAN Polymerase delta-interacting protein 2 OS=Homo sapiens OX=9606 GN=POLDIP2 PE=1 SV=1;tr|B4DEM9|B4DEM9_HUMAN Polymerase delta-interacting protein 2 OS=Homo sapiens OX=9606 GN=POLDIP2 PE=1 SV=1	2	6	6	6	5	1	3	0	1	0	5	1	3	0	1	0	5	1	3	0	1	0	16,6	16,6	16,6	42033	368	368;350	266						1
241	A0A0J9YXF8;Q16378;A0A087WY73	A0A0J9YXF8;Q16378;A0A087WY73	4;4;2	4;4;2	4;4;2	Proline-rich protein 4	PRR4	tr|A0A0J9YXF8|A0A0J9YXF8_HUMAN Proline-rich protein 4 OS=Homo sapiens OX=9606 GN=PRR4 PE=4 SV=1;sp|Q16378|PROL4_HUMAN Proline-rich protein 4 OS=Homo sapiens OX=9606 GN=PRR4 PE=1 SV=3;tr|A0A087WY73|A0A087WY73_HUMAN Uncharacterized protein (Fragment) OS=Homo	3	4	4	4	0	4	0	1	0	0	0	4	0	1	0	0	0	4	0	1	0	0	29,9	29,9	29,9	16,89	147	147;134;122	132		3	2		1	5		2	1		3	2
4214	Q96HR3;Q96HR3-2	Q96HR3;Q96HR3-2	15;8	15;8	15;8	Mediator of RNA polymerase II transcription subunit 30	MED30	sp|Q96HR3|MED30_HUMAN Mediator of RNA polymerase II transcription subunit 30 OS=Homo sapiens OX=9606 GN=MED30 PE=1 SV=1;sp|Q96HR3-2|MED30_HUMAN Isoform 2 of Mediator of RNA polymerase II transcription subunit 30 OS=Homo sapiens OX=9606 GN=MED30	2	15	15	15	9	7	9	9	14	11	9	7	9	9	14	11	9	7	9	9	14	11	77,5	77,5	77,5	20277	178	178;143	353		1	9	7
1265	H3BU86;O14662;O14662-2;O14662-5;F8W9Z6;O14662-6;B7ZBM8;B7ZBM4;B7ZBM5;H0YEW0;E9PND6;E9PLV7	H3BU86;O14662;O14662-2;O14662-5;F8W9Z6;O14662-6;B7ZBM8	11;11;10;10;8;8;6;3;3;3;2;1	11;11;10;10;8;8;6;3;3;3;2;1	1;1;0;0;0;0;0;0;0;1;0;0	Syntaxin-16	STX16-NPEPL1;STX16	tr|H3BU86|H3BU86_HUMAN STX16-NPEPL1 readthrough (NMD candidate) OS=Homo sapiens OX=9606 GN=STX16-NPEPL1 PE=3 SV=1;sp|O14662|STX16_HUMAN Syntaxin-16 OS=Homo sapiens OX=9606 GN=STX16 PE=1 SV=3;sp|O14662-2|STX16_HUMAN Isoform A of Syntaxin-16 OS=Homo sapiens	12	11	11	1	9	4	8	8	7	3	9	4	8	8	7	3	1	0	0	0	0	0	34,3	34,3	3,4	43229	382	382;325;304;321;204;272;219;120;122;126;79;46	336					3	4
3982	Q8WUF5;K7EN03	Q8WUF5	17;3	17;3	17;3	RelA-associated inhibitor	PPP1R13L	sp|Q8WUF5|IASPP_HUMAN RelA-associated inhibitor OS=Homo sapiens OX=9606 GN=PPP1R13L PE=1 SV=4	2	17	17	17	7	16	3	1	5	5	7	16	3	1	5	5	7	16	3	1	5	5	33,1	33,1	33,1	89,09	828	828;128	245											2	17
2712	P61244-2;Q6V3B1;G3V563;G3V2R5;A0A494C130	P61244-2;Q6V3B1;G3V563;G3V2R5	7;5;5;5;3	7;5;5;5;3	1;1;1;1;1	Protein max	MAX	sp|P61244-2|MAX_HUMAN Isoform 2 of Protein max OS=Homo sapiens OX=9606 GN=MAX;tr|Q6V3B1|Q6V3B1_HUMAN Myc-associated factor X OS=Homo sapiens OX=9606 GN=MAX PE=1 SV=1;tr|G3V563|G3V563_HUMAN Myc-associated factor X OS=Homo sapiens OX=9606 GN=MAX PE=1 SV=1;tr	5	7	7	1	2	4	2	3	4	7	2	4	2	3	4	7	0	0	0	1	1	1	58,9	58,9	9,9	17202	151	151;94;121;125;48	359			5
1850	O95433;G3V438;O95433-2;H0YJG7;H0YJ63;H0YJU2;G3V3W9	O95433;G3V438;O95433-2;H0YJG7	13;10;10;7;5;4;3	13;10;10;7;5;4;3	13;10;10;7;5;4;3	Activator of 90 kDa heat shock protein ATPase homolog 1	AHSA1	sp|O95433|AHSA1_HUMAN Activator of 90 kDa heat shock protein ATPase homolog 1 OS=Homo sapiens OX=9606 GN=AHSA1 PE=1 SV=1;tr|G3V438|G3V438_HUMAN Activator of 90 kDa heat shock protein ATPase homolog 1 (Fragment) OS=Homo sapiens OX=9606 GN=AHSA1 PE=1 SV=1;sp	7	13	13	13	5	5	12	10	10	10	5	5	12	10	10	10	5	5	12	10	10	10	39,6	39,6	39,6	38274	338	338;203;288;216;90;133;100	398							5
1230	H0YMV8;Q71UM5;C9JLI6;C9J1C5	H0YMV8;Q71UM5;C9JLI6	10;10;6;4	3;3;3;0	3;3;3;0	40S ribosomal protein S27;40S ribosomal protein S27-like	RPS27L	tr|H0YMV8|H0YMV8_HUMAN 40S ribosomal protein S27 OS=Homo sapiens OX=9606 GN=RPS27L PE=1 SV=1;sp|Q71UM5|RS27L_HUMAN 40S ribosomal protein S27-like OS=Homo sapiens OX=9606 GN=RPS27L PE=1 SV=3;tr|C9JLI6|C9JLI6_HUMAN 40S ribosomal protein S27 OS=Homo sapiens O	4	10	3	3	9	8	8	10	8	8	3	3	3	3	3	3	3	3	3	3	3	3	39	13	13	11345	100	100;84;97;52	339	7	5	2	1
1618	O43676;C9JKQ2	O43676;C9JKQ2	10;9	10;9	10;9	NADH dehydrogenase [ubiquinone] 1 beta subcomplex subunit 3	NDUFB3	sp|O43676|NDUB3_HUMAN NADH dehydrogenase [ubiquinone] 1 beta subcomplex subunit 3 OS=Homo sapiens OX=9606 GN=NDUFB3 PE=1 SV=3;tr|C9JKQ2|C9JKQ2_HUMAN Complex I-B12 (Fragment) OS=Homo sapiens OX=9606 GN=NDUFB3 PE=1 SV=1	2	10	10	10	4	5	4	7	6	8	4	5	4	7	6	8	4	5	4	7	6	8	58,2	58,2	58,2	11402	98	98;65	356	5	7
1825	O95167;S4R3I5;H7C0D7;H7C2R1;A8MVM8;S4R3T6;A8MYJ8	O95167;S4R3I5	4;3;1;1;1;1;1	4;3;1;1;1;1;1	4;3;1;1;1;1;1	NADH dehydrogenase [ubiquinone] 1 alpha subcomplex subunit 3	NDUFA3	sp|O95167|NDUA3_HUMAN NADH dehydrogenase [ubiquinone] 1 alpha subcomplex subunit 3 OS=Homo sapiens OX=9606 GN=NDUFA3 PE=1 SV=1;tr|S4R3I5|S4R3I5_HUMAN Complex I-B9 OS=Homo sapiens OX=9606 GN=NDUFA3 PE=1 SV=1	7	4	4	4	2	1	4	3	3	2	2	1	4	3	3	2	2	1	4	3	3	2	50	50	50	92787	84	84;41;34;69;72;73;81	401	1
2192	P20618	P20618	19	19	19	Proteasome subunit beta type-1	PSMB1	sp|P20618|PSB1_HUMAN Proteasome subunit beta type-1 OS=Homo sapiens OX=9606 GN=PSMB1 PE=1 SV=2	1	19	19	19	15	11	16	15	15	17	15	11	16	15	15	17	15	11	16	15	15	17	65,6	65,6	65,6	26489	241	241	384			17	15
2287	P28482;P28482-2;H0YDH9;K7ELV1;B3KR49;K7EN18;E9PBK7;E9PJF0;E9PQW4;P27361-2;P27361-3;P27361;Q16659	P28482;P28482-2	10;8;1;1;1;1;1;1;1;1;1;1;1	10;8;1;1;1;1;1;1;1;1;1;1;1	9;7;0;0;0;0;0;0;0;0;0;0;0	Mitogen-activated protein kinase 1	MAPK1	sp|P28482|MK01_HUMAN Mitogen-activated protein kinase 1 OS=Homo sapiens OX=9606 GN=MAPK1 PE=1 SV=3;sp|P28482-2|MK01_HUMAN Isoform 2 of Mitogen-activated protein kinase 1 OS=Homo sapiens OX=9606 GN=MAPK1	13	10	10	9	0	1	10	4	4	1	0	1	10	4	4	1	0	1	9	3	3	1	41,7	41,7	38,9	41389	360	360;316;87;233;265;281;311;316;339;335;357;379;721	415						1
2328	P31937;H7BZL2	P31937	8;3	8;3	8;3	3-hydroxyisobutyrate dehydrogenase, mitochondrial	HIBADH	sp|P31937|3HIDH_HUMAN 3-hydroxyisobutyrate dehydrogenase, mitochondrial OS=Homo sapiens OX=9606 GN=HIBADH PE=1 SV=2	2	8	8	8	0	0	8	3	0	0	0	0	8	3	0	0	0	0	8	3	0	0	35,7	35,7	35,7	35329	336	336;206	458
2710	P61225	P61225	9	4	4	Ras-related protein Rap-2b	RAP2B	sp|P61225|RAP2B_HUMAN Ras-related protein Rap-2b OS=Homo sapiens OX=9606 GN=RAP2B PE=1 SV=1	1	9	4	4	8	4	7	5	0	1	3	0	4	2	0	1	3	0	4	2	0	1	50,8	24,6	24,6	20504	183	183	361
2892	Q00534	Q00534	8	7	7	Cyclin-dependent kinase 6	CDK6	sp|Q00534|CDK6_HUMAN Cyclin-dependent kinase 6 OS=Homo sapiens OX=9606 GN=CDK6 PE=1 SV=1	1	8	7	7	3	4	5	4	3	3	2	3	4	3	2	2	2	3	4	3	2	2	29,4	27	27	36938	326	326	362						3
3076	Q13424;Q13424-2	Q13424;Q13424-2	5;4	4;3	4;3	Alpha-1-syntrophin	SNTA1	sp|Q13424|SNTA1_HUMAN Alpha-1-syntrophin OS=Homo sapiens OX=9606 GN=SNTA1 PE=1 SV=1;sp|Q13424-2|SNTA1_HUMAN Isoform 2 of Alpha-1-syntrophin OS=Homo sapiens OX=9606 GN=SNTA1	2	5	4	4	2	1	3	1	2	1	1	1	3	1	2	1	1	1	3	1	2	1	17,6	16,2	16,2	53895	505	505;430	357
3241	Q15274	Q15274	10	10	10	Nicotinate-nucleotide pyrophosphorylase [carboxylating]	QPRT	sp|Q15274|NADC_HUMAN Nicotinate-nucleotide pyrophosphorylase [carboxylating] OS=Homo sapiens OX=9606 GN=QPRT PE=1 SV=3	1	10	10	10	3	2	8	5	6	3	3	2	8	5	6	3	3	2	8	5	6	3	38	38	38	30845	297	297	388					3
3839	Q8N5C6;Q8N5C6-2	Q8N5C6	21;9	21;9	21;9	S1 RNA-binding domain-containing protein 1	SRBD1	sp|Q8N5C6|SRBD1_HUMAN S1 RNA-binding domain-containing protein 1 OS=Homo sapiens OX=9606 GN=SRBD1 PE=1 SV=2	2	21	21	21	1	7	1	10	4	15	1	7	1	10	4	15	1	7	1	10	4	15	25,5	25,5	25,5	111,77	995	995;620	441												7
4067	Q92896;Q92896-3;Q92896-2;H3BM42;H3BQU9;H3BQT1;H3BRD8	Q92896;Q92896-3;Q92896-2;H3BM42	63;63;63;39;8;4;4	63;63;63;39;8;4;4	63;63;63;39;8;4;4	Golgi apparatus protein 1	GLG1	sp|Q92896|GSLG1_HUMAN Golgi apparatus protein 1 OS=Homo sapiens OX=9606 GN=GLG1 PE=1 SV=2;sp|Q92896-3|GSLG1_HUMAN Isoform 3 of Golgi apparatus protein 1 OS=Homo sapiens OX=9606 GN=GLG1;sp|Q92896-2|GSLG1_HUMAN Isoform 2 of Golgi apparatus protein 1 OS=Homo	7	63	63	63	46	29	49	46	42	34	46	29	49	46	42	34	46	29	49	46	42	34	57	57	57	134,55	1179	1179;1192;1203;698;305;74;152	388											4	10
4541	Q9C0C9;K7ES11;K7EQ12	Q9C0C9;K7ES11	15;10;3	15;10;3	15;10;3	E2/E3 hybrid ubiquitin-protein ligase UBE2O	UBE2O	sp|Q9C0C9|UBE2O_HUMAN (E3-independent) E2 ubiquitin-conjugating enzyme OS=Homo sapiens OX=9606 GN=UBE2O PE=1 SV=3;tr|K7ES11|K7ES11_HUMAN (E3-independent) E2 ubiquitin-conjugating enzyme (Fragment) OS=Homo sapiens OX=9606 GN=UBE2O PE=1 SV=1	3	15	15	15	5	2	5	10	6	7	5	2	5	10	6	7	5	2	5	10	6	7	18,1	18,1	18,1	141,29	1292	1292;807;189	423
4707	Q9HCE1;Q5JR04;Q9HCE1-2;Q9HCE1-3	Q9HCE1;Q5JR04;Q9HCE1-2	23;21;16;2	23;21;16;2	23;21;16;2	Putative helicase MOV-10	MOV10	sp|Q9HCE1|MOV10_HUMAN Helicase MOV-10 OS=Homo sapiens OX=9606 GN=MOV10 PE=1 SV=2;tr|Q5JR04|Q5JR04_HUMAN RNA helicase OS=Homo sapiens OX=9606 GN=MOV10 PE=1 SV=1;sp|Q9HCE1-2|MOV10_HUMAN Isoform 2 of Helicase MOV-10 OS=Homo sapiens OX=9606 GN=MOV10	4	23	23	23	16	6	10	16	2	5	16	6	10	16	2	5	16	6	10	16	2	5	25,6	25,6	25,6	113,67	1003	1003;947;900;56	399												6
2115	P15622-3;P15622;P15622-2	P15622-3;P15622;P15622-2	14;14;10	13;13;9	12;12;8	Zinc finger protein 250	ZNF250	sp|P15622-3|ZN250_HUMAN Isoform 3 of Zinc finger protein 250 OS=Homo sapiens OX=9606 GN=ZNF250;sp|P15622|ZN250_HUMAN Zinc finger protein 250 OS=Homo sapiens OX=9606 GN=ZNF250 PE=1 SV=3;sp|P15622-2|ZN250_HUMAN Isoform 2 of Zinc finger protein 250 OS=Homo sa	3	14	13	12	4	3	6	8	7	8	3	2	5	7	6	7	3	2	5	7	5	7	31,4	28,6	27	62895	555	555;560;443	432									3
2731	P61960;H0Y614;P61960-2	P61960;H0Y614	3;2;1	3;2;1	3;2;1	Ubiquitin-fold modifier 1	UFM1	sp|P61960|UFM1_HUMAN Ubiquitin-fold modifier 1 OS=Homo sapiens OX=9606 GN=UFM1 PE=1 SV=1;tr|H0Y614|H0Y614_HUMAN Ubiquitin-fold modifier 1 (Fragment) OS=Homo sapiens OX=9606 GN=UFM1 PE=1 SV=1	3	3	3	3	1	2	0	1	2	3	1	2	0	1	2	3	1	2	0	1	2	3	68,2	68,2	68,2	91175	85	85;81;103	375				1		1
621	A6NDU8;A0A0C4DGW6	A6NDU8;A0A0C4DGW6	7;5	7;5	7;5	UPF0600 protein C5orf51	C5orf51	sp|A6NDU8|CE051_HUMAN UPF0600 protein C5orf51 OS=Homo sapiens OX=9606 GN=C5orf51 PE=1 SV=1;tr|A0A0C4DGW6|A0A0C4DGW6_HUMAN UPF0600 protein C5orf51 OS=Homo sapiens OX=9606 GN=C5orf51 PE=1 SV=1	2	7	7	7	2	0	6	4	3	2	2	0	6	4	3	2	2	0	6	4	3	2	30,6	30,6	30,6	33,62	294	294;152	424
1522	O14966;O14966-2;E9PL56;O14966-3;P57729	O14966;O14966-2	6;4;2;2;1	5;4;2;2;0	5;4;2;2;0	Ras-related protein Rab-7L1	RAB29	sp|O14966|RAB7L_HUMAN Ras-related protein Rab-7L1 OS=Homo sapiens OX=9606 GN=RAB29 PE=1 SV=1;sp|O14966-2|RAB7L_HUMAN Isoform 2 of Ras-related protein Rab-7L1 OS=Homo sapiens OX=9606 GN=RAB29	5	6	5	5	6	1	4	4	4	0	5	0	3	3	3	0	5	0	3	3	3	0	33,5	28,1	28,1	23155	203	203;179;42;131;211	359
1288	H7C1N3;O15155;A0A3B3IU16;C9JTT8;Q68DU7;O15155-2	H7C1N3;O15155;A0A3B3IU16;C9JTT8;Q68DU7;O15155-2	3;3;2;2;2;2	3;3;2;2;2;2	3;3;2;2;2;2	BET1 homolog	BET1;DKFZp781C0425	tr|H7C1N3|H7C1N3_HUMAN BET1 homolog (Fragment) OS=Homo sapiens OX=9606 GN=BET1 PE=1 SV=1;sp|O15155|BET1_HUMAN BET1 homolog OS=Homo sapiens OX=9606 GN=BET1 PE=1 SV=1;tr|A0A3B3IU16|A0A3B3IU16_HUMAN BET1 homolog OS=Homo sapiens OX=9606 GN=BET1 PE=1 SV=1;tr|C9	6	3	3	3	1	1	3	2	1	0	1	1	3	2	1	0	1	1	3	2	1	0	27,1	27,1	27,1	14872	133	133;118;85;98;127;83	427		1
2194	P20674;H3BNX8;H3BRM5;H3BV69;H3BRI0	P20674;H3BNX8;H3BRM5;H3BV69	10;7;6;6;2	10;7;6;6;2	10;7;6;6;2	Cytochrome c oxidase subunit 5A, mitochondrial	COX5A	sp|P20674|COX5A_HUMAN Cytochrome c oxidase subunit 5A, mitochondrial OS=Homo sapiens OX=9606 GN=COX5A PE=1 SV=2;tr|H3BNX8|H3BNX8_HUMAN Cytochrome c oxidase polypeptide Va OS=Homo sapiens OX=9606 GN=COX5A PE=1 SV=1;tr|H3BRM5|H3BRM5_HUMAN Cytochrome c oxidas	5	10	10	10	7	5	8	10	8	9	7	5	8	10	8	9	7	5	8	10	8	9	61,3	61,3	61,3	16762	150	150;153;69;111;84	392	4	7	1									1
2832	P68871;F8W6P5;A0A2R8Y7R2;P02042;E9PEW8;E9PFT6;A0A0J9YWK4;C9JRG0;A0A2R8Y7X9;P69892;P69891;P02100	P68871;F8W6P5;A0A2R8Y7R2;P02042;E9PEW8;E9PFT6	4;3;3;3;2;2;1;1;1;1;1;1	3;2;2;2;1;1;1;1;0;0;0;0	3;2;2;2;1;1;1;1;0;0;0;0	Hemoglobin subunit beta;LVV-hemorphin-7;Spinorphin;Hemoglobin subunit delta	HBB;HBD	sp|P68871|HBB_HUMAN Hemoglobin subunit beta OS=Homo sapiens OX=9606 GN=HBB PE=1 SV=2;tr|F8W6P5|F8W6P5_HUMAN Hemoglobin subunit beta (Fragment) OS=Homo sapiens OX=9606 GN=HBB PE=1 SV=1;tr|A0A2R8Y7R2|A0A2R8Y7R2_HUMAN Hemoglobin subunit beta OS=Homo sapiens O	12	4	3	3	1	4	1	1	1	1	0	3	0	0	0	0	0	3	0	0	0	0	29,3	22,4	22,4	15998	147	147;90;111;147;104;141;55;85;168;147;147;147	102	4	1			1
5240	Q9Y490	Q9Y490	120	120	108	Talin-1	TLN1	sp|Q9Y490|TLN1_HUMAN Talin-1 OS=Homo sapiens OX=9606 GN=TLN1 PE=1 SV=3	1	120	120	108	26	19	112	77	62	43	26	19	112	77	62	43	25	18	102	69	56	37	60,8	60,8	57	269,76	2541	2541	433
2561	P51151;A0A1B0GUI0;Q9NP90	P51151	8;1;1	8;1;1	8;1;1	Ras-related protein Rab-9A	RAB9A	sp|P51151|RAB9A_HUMAN Ras-related protein Rab-9A OS=Homo sapiens OX=9606 GN=RAB9A PE=1 SV=1	3	8	8	8	7	0	2	1	1	0	7	0	2	1	1	0	7	0	2	1	1	0	29,4	29,4	29,4	22837	201	201;23;201	308
2875	P84095	P84095	12	11	11	Rho-related GTP-binding protein RhoG	RHOG	sp|P84095|RHOG_HUMAN Rho-related GTP-binding protein RhoG OS=Homo sapiens OX=9606 GN=RHOG PE=1 SV=1	1	12	11	11	9	4	8	7	6	7	8	3	7	6	5	6	8	3	7	6	5	6	63,4	57,6	57,6	21308	191	191	353			4
2545	P50552;K7ENL7;K7ENR7;K7EQD0;K7EIG8	P50552	26;6;4;3;2	26;6;4;3;2	14;6;4;3;2	Vasodilator-stimulated phosphoprotein	VASP	sp|P50552|VASP_HUMAN Vasodilator-stimulated phosphoprotein OS=Homo sapiens OX=9606 GN=VASP PE=1 SV=3	5	26	26	14	22	21	21	20	18	22	22	21	21	20	18	22	13	11	10	11	9	11	58,4	58,4	32,6	39829	380	380;103;59;35;46	348							8	34	2	1
2087	P13797;P13797-3;A0A0A0MSQ0;P13797-2;U3KQI3;H7C4N2;P13796;Q5TBN3;F2Z2Z9	P13797;P13797-3;A0A0A0MSQ0;P13797-2	31;30;29;29;7;7;6;3;1	31;30;29;29;7;7;6;3;1	28;27;26;26;7;5;5;3;1	Plastin-3	PLS3	sp|P13797|PLST_HUMAN Plastin-3 OS=Homo sapiens OX=9606 GN=PLS3 PE=1 SV=4;sp|P13797-3|PLST_HUMAN Isoform 3 of Plastin-3 OS=Homo sapiens OX=9606 GN=PLS3;tr|A0A0A0MSQ0|A0A0A0MSQ0_HUMAN Plastin-3 OS=Homo sapiens OX=9606 GN=PLS3 PE=1 SV=1;sp|P13797-2|PLST_HUMAN	9	31	31	28	11	5	26	23	21	15	11	5	26	23	21	15	9	3	24	21	18	12	61,3	61,3	57,1	70,81	630	630;585;617;617;164;190;627;246;42	410										5
1894	P00533;E9PFD7;Q504U8;P00533-4;P00533-3;P00533-2;C9JYS6;J3KTI5;H3BLT0;B4DTR1;J3QLU9;A0A0A0MSE1;P04626-3;P04626-2;P04626-6;P04626-5;P04626-4;P04626;Q15303-4;Q15303-3;Q15303-2;Q15303	P00533;E9PFD7;Q504U8;P00533-4;P00533-3;P00533-2	23;21;19;15;15;13;5;1;1;1;1;1;1;1;1;1;1;1;1;1;1;1	23;21;19;15;15;13;5;1;1;1;1;1;1;1;1;1;1;1;1;1;1;1	23;21;19;15;15;13;5;1;1;1;1;1;1;1;1;1;1;1;1;1;1;1	Epidermal growth factor receptor;Receptor protein-tyrosine kinase	EGFR	sp|P00533|EGFR_HUMAN Epidermal growth factor receptor OS=Homo sapiens OX=9606 GN=EGFR PE=1 SV=2;tr|E9PFD7|E9PFD7_HUMAN Receptor protein-tyrosine kinase OS=Homo sapiens OX=9606 GN=EGFR PE=1 SV=3;tr|Q504U8|Q504U8_HUMAN Receptor protein-tyrosine kinase OS=Hom	22	23	23	23	6	2	19	18	14	10	6	2	19	18	14	10	6	2	19	18	14	10	26	26	26	134,28	1210	1210;1165;1091;628;705;405;128;251;731;979;1055;1266;569;645;888;1225;1240;1255;1282;1292;1298;1308	428
2305	P29992;K7EL62;A0A087WVZ3	P29992;K7EL62	18;11;3	18;11;3	9;4;1	Guanine nucleotide-binding protein subunit alpha-11	GNA11	sp|P29992|GNA11_HUMAN Guanine nucleotide-binding protein subunit alpha-11 OS=Homo sapiens OX=9606 GN=GNA11 PE=1 SV=2;tr|K7EL62|K7EL62_HUMAN Guanine nucleotide-binding protein subunit alpha-11 (Fragment) OS=Homo sapiens OX=9606 GN=GNA11 PE=1 SV=1	3	18	18	9	12	2	14	16	9	11	12	2	14	16	9	11	8	1	8	8	5	7	59,3	59,3	28,1	42123	359	359;236;72	416						2
1762	O75694;E9PF10;O75694-2;D6RA13	O75694;E9PF10;O75694-2	21;20;20;1	21;20;20;1	21;20;20;1	Nuclear pore complex protein Nup155	NUP155	sp|O75694|NU155_HUMAN Nuclear pore complex protein Nup155 OS=Homo sapiens OX=9606 GN=NUP155 PE=1 SV=1;tr|E9PF10|E9PF10_HUMAN Nuclear pore complex protein Nup155 OS=Homo sapiens OX=9606 GN=NUP155 PE=1 SV=1;sp|O75694-2|NU155_HUMAN Isoform 2 of Nuclear pore c	4	21	21	21	7	3	17	6	7	2	7	3	17	6	7	2	7	3	17	6	7	2	22,4	22,4	22,4	155,2	1391	1391;1327;1332;54	387
1885	O96008;O96008-2;K7EJ57;K7EKG4	O96008;O96008-2;K7EJ57	8;6;5;3	8;6;5;3	8;6;5;3	Mitochondrial import receptor subunit TOM40 homolog	TOMM40	sp|O96008|TOM40_HUMAN Mitochondrial import receptor subunit TOM40 homolog OS=Homo sapiens OX=9606 GN=TOMM40 PE=1 SV=1;sp|O96008-2|TOM40_HUMAN Isoform 2 of Mitochondrial import receptor subunit TOM40 homolog OS=Homo sapiens OX=9606 GN=TOMM40;tr|K7EJ57|K7EJ5	4	8	8	8	7	3	3	1	2	0	7	3	3	1	2	0	7	3	3	1	2	0	39,9	39,9	39,9	37893	361	361;329;214;168	261						1	3
2330	P31942-2;P31942;P31942-3;P31942-4;P31942-6;P31942-5	P31942-2;P31942;P31942-3;P31942-4	17;17;13;9;5;5	15;15;13;9;5;5	15;15;13;9;5;5	Heterogeneous nuclear ribonucleoprotein H3	HNRNPH3	sp|P31942-2|HNRH3_HUMAN Isoform 2 of Heterogeneous nuclear ribonucleoprotein H3 OS=Homo sapiens OX=9606 GN=HNRNPH3;sp|P31942|HNRH3_HUMAN Heterogeneous nuclear ribonucleoprotein H3 OS=Homo sapiens OX=9606 GN=HNRNPH3 PE=1 SV=2;sp|P31942-3|HNRH3_HUMAN Isoform	6	17	15	15	11	16	7	13	8	14	9	14	6	11	7	13	9	14	6	11	7	13	71,6	68,6	68,6	35238	331	331;346;297;215;139;145	332	1				13	21	1
2716	P61313;A0A2R8YEM3;E7EQV9;E7ENU7;E7EX53;A0A2R8Y738;P61313-2;E7ERA2	P61313;A0A2R8YEM3;E7EQV9;E7ENU7;E7EX53;A0A2R8Y738	15;12;12;11;8;8;7;3	15;12;12;11;8;8;7;3	15;12;12;11;8;8;7;3	60S ribosomal protein L15;Ribosomal protein L15	RPL15	sp|P61313|RL15_HUMAN 60S ribosomal protein L15 OS=Homo sapiens OX=9606 GN=RPL15 PE=1 SV=2;tr|A0A2R8YEM3|A0A2R8YEM3_HUMAN Ribosomal protein L15 (Fragment) OS=Homo sapiens OX=9606 GN=RPL15 PE=1 SV=1;tr|E7EQV9|E7EQV9_HUMAN Ribosomal protein L15 (Fragment) OS=	8	15	15	15	8	6	11	15	7	13	8	6	11	15	7	13	8	6	11	15	7	13	54,9	54,9	54,9	24146	204	204;169;174;175;133;138;145;44	432	2		1	7
4621	Q9H477-2;Q9H477;H7C091	Q9H477-2;Q9H477	6;6;1	6;6;1	6;6;1	Ribokinase	RBKS	sp|Q9H477-2|RBSK_HUMAN Isoform 2 of Ribokinase OS=Homo sapiens OX=9606 GN=RBKS;sp|Q9H477|RBSK_HUMAN Ribokinase OS=Homo sapiens OX=9606 GN=RBKS PE=1 SV=1	3	6	6	6	1	0	4	3	2	1	1	0	4	3	2	1	1	0	4	3	2	1	23,1	23,1	23,1	30,36	286	286;322;147	447
545	A0A7I2V430;A0A7I2V4F0;Q92499;A0A7I2V2M5;A0A087WZ71;A0A7I2YQ77;Q92499-3;Q92499-2;A0A087X2G1;A0A7I2V4J3;A0A7I2V421;A0A7I2V5X8;A0A7I2YQD0;A0A7I2V4Q0	A0A7I2V430;A0A7I2V4F0;Q92499;A0A7I2V2M5;A0A087WZ71;A0A7I2YQ77;Q92499-3;Q92499-2;A0A087X2G1;A0A7I2V4J3	62;62;62;60;57;57;55;55;52;40;28;26;9;9	62;62;62;60;57;57;55;55;52;40;28;26;9;9	62;62;62;60;57;57;55;55;52;40;28;26;9;9	ATP-dependent RNA helicase DDX1	DDX1	tr|A0A7I2V430|A0A7I2V430_HUMAN ATP-dependent RNA helicase DDX1 OS=Homo sapiens OX=9606 GN=DDX1 PE=1 SV=1;tr|A0A7I2V4F0|A0A7I2V4F0_HUMAN ATP-dependent RNA helicase DDX1 OS=Homo sapiens OX=9606 GN=DDX1 PE=1 SV=1;sp|Q92499|DDX1_HUMAN ATP-dependent RNA helicas	14	62	62	62	48	44	46	52	40	44	48	44	46	52	40	44	48	44	46	52	40	44	82,1	82,1	82,1	77,86	697	697;734;740;729;648;677;612;622;636;474;358;319;154;160	367						1	1	1	2	5	59	7
1699	O75146;O75146-2;H0YH66	O75146;O75146-2	37;19;6	34;18;6	34;18;6	Huntingtin-interacting protein 1-related protein	HIP1R	sp|O75146|HIP1R_HUMAN Huntingtin-interacting protein 1-related protein OS=Homo sapiens OX=9606 GN=HIP1R PE=1 SV=2;sp|O75146-2|HIP1R_HUMAN Isoform 2 of Huntingtin-interacting protein 1-related protein OS=Homo sapiens OX=9606 GN=HIP1R	3	37	34	34	30	12	20	15	4	7	28	9	18	14	3	5	28	9	18	14	3	5	37,4	34,5	34,5	119,39	1068	1068;615;197	349		1										8
2163	P18206-2;P18206;P18206-3	P18206-2;P18206	7;7;3	7;7;3	7;7;3	Vinculin	VCL	sp|P18206-2|VINC_HUMAN Isoform 1 of Vinculin OS=Homo sapiens OX=9606 GN=VCL;sp|P18206|VINC_HUMAN Vinculin OS=Homo sapiens OX=9606 GN=VCL PE=1 SV=4	3	7	7	7	0	0	6	3	3	1	0	0	6	3	3	1	0	0	6	3	3	1	8,2	8,2	8,2	116,72	1066	1066;1134;222	443
2632	P55060-3;P55060;P55060-4;P55060-2	P55060-3;P55060;P55060-4	8;8;7;3	8;8;7;3	8;8;7;3	Exportin-2	CSE1L	sp|P55060-3|XPO2_HUMAN Isoform 3 of Exportin-2 OS=Homo sapiens OX=9606 GN=CSE1L;sp|P55060|XPO2_HUMAN Exportin-2 OS=Homo sapiens OX=9606 GN=CSE1L PE=1 SV=3;sp|P55060-4|XPO2_HUMAN Isoform 4 of Exportin-2 OS=Homo sapiens OX=9606 GN=CSE1L	4	8	8	8	4	0	5	5	0	0	4	0	5	5	0	0	4	0	5	5	0	0	12,4	12,4	12,4	107,78	945	945;971;915;195	392
2688	P60891;B1ALA9;P60891-2;A0A2R8Y7H4;A0A6Q8PHI4;A0A6Q8PGP2;A0A0B4J207;P21108;A0A6Q8PEU0;A0A6Q8PG82;A0A6Q8PHK9;B1ALA7;A0A6Q8PG13;A0A6Q8PGX9;Q15244;A0A6Q8PGF9;A0A0A0MRQ9;A0A6Q8PG31;A0A6Q8PFD7;A0A6Q8PFD1	P60891;B1ALA9;P60891-2;A0A2R8Y7H4	19;18;17;16;7;7;6;6;4;4;4;4;3;3;2;2;2;1;1;1	19;18;17;16;7;7;6;6;4;4;4;4;3;3;2;2;2;1;1;1	8;8;7;7;5;6;2;2;1;1;1;1;3;3;1;1;1;0;0;0	Ribose-phosphate pyrophosphokinase 1	PRPS1	sp|P60891|PRPS1_HUMAN Ribose-phosphate pyrophosphokinase 1 OS=Homo sapiens OX=9606 GN=PRPS1 PE=1 SV=2;tr|B1ALA9|B1ALA9_HUMAN Ribose-phosphate pyrophosphokinase 1 OS=Homo sapiens OX=9606 GN=PRPS1 PE=1 SV=2;sp|P60891-2|PRPS1_HUMAN Isoform 2 of Ribose-phospha	20	19	19	8	11	3	15	14	13	8	11	3	15	14	13	8	3	1	7	7	5	4	59,7	59,7	24,2	34834	318	318;285;251;321;92;95;318;318;104;112;121;168;52;65;40;46;76;30;85;97	377						3
3091	Q13505-3;Q13505;Q13505-2	Q13505-3;Q13505;Q13505-2	15;15;11	15;15;11	15;15;11	Metaxin-1	MTX1	sp|Q13505-3|MTX1_HUMAN Isoform 3 of Metaxin-1 OS=Homo sapiens OX=9606 GN=MTX1;sp|Q13505|MTX1_HUMAN Metaxin-1 OS=Homo sapiens OX=9606 GN=MTX1 PE=1 SV=3;sp|Q13505-2|MTX1_HUMAN Isoform 2 of Metaxin-1 OS=Homo sapiens OX=9606 GN=MTX1	3	15	15	15	10	1	11	12	6	5	10	1	11	12	6	5	10	1	11	12	6	5	49,5	49,5	49,5	35777	317	317;466;435	394						1
4026	Q92504;A2AAT0	Q92504;A2AAT0	3;2	3;2	3;2	Zinc transporter SLC39A7	SLC39A7	sp|Q92504|S39A7_HUMAN Zinc transporter SLC39A7 OS=Homo sapiens OX=9606 GN=SLC39A7 PE=1 SV=2;tr|A2AAT0|A2AAT0_HUMAN Zinc transporter SLC39A7 (Fragment) OS=Homo sapiens OX=9606 GN=SLC39A7 PE=1 SV=1	2	3	3	3	2	3	1	1	1	1	2	3	1	1	1	1	2	3	1	1	1	1	5,8	5,8	5,8	50117	469	469;220	381		1				1	4
4152	Q96CV9;Q96CV9-3;Q96CV9-2;A0A087WY28;A0A087X2G2;X6RKL2;H7C1H4	Q96CV9;Q96CV9-3;Q96CV9-2	16;15;15;3;1;1;1	16;15;15;3;1;1;1	16;15;15;3;1;1;1	Optineurin	OPTN	sp|Q96CV9|OPTN_HUMAN Optineurin OS=Homo sapiens OX=9606 GN=OPTN PE=1 SV=3;sp|Q96CV9-3|OPTN_HUMAN Isoform 3 of Optineurin OS=Homo sapiens OX=9606 GN=OPTN;sp|Q96CV9-2|OPTN_HUMAN Isoform 2 of Optineurin OS=Homo sapiens OX=9606 GN=OPTN	7	16	16	16	2	1	7	4	14	8	2	1	7	4	14	8	2	1	7	4	14	8	32,8	32,8	32,8	65921	577	577;520;571;107;58;62;126	396										1
4315	Q96SI9-2;Q96SI9;Q5JPA5;E9PKQ0;H0YC91	Q96SI9-2;Q96SI9	16;16;2;1;1	11;11;2;1;1	11;11;2;1;1	Spermatid perinuclear RNA-binding protein	STRBP	sp|Q96SI9-2|STRBP_HUMAN Isoform 2 of Spermatid perinuclear RNA-binding protein OS=Homo sapiens OX=9606 GN=STRBP;sp|Q96SI9|STRBP_HUMAN Spermatid perinuclear RNA-binding protein OS=Homo sapiens OX=9606 GN=STRBP PE=1 SV=1	5	16	11	11	8	9	5	6	6	7	4	5	2	2	3	3	4	5	2	2	3	3	26,3	21,9	21,9	71966	658	658;672;94;74;89	345								1			4	1
5321	R4GMX3;P35226;Q5T8Z4;Q5T8Z6;Q5T8Z2	R4GMX3	14;5;4;3;3	14;5;4;3;3	4;4;3;2;3	tr|R4GMX3|R4GMX3_HUMAN COMMD3-BMI1 readthrough	COMMD3-BMI1	tr|R4GMX3|R4GMX3_HUMAN COMMD3-BMI1 readthrough OS=Homo sapiens OX=9606 GN=COMMD3-BMI1 PE=4 SV=1	5	14	14	4	7	5	12	10	11	9	7	5	12	10	11	9	1	1	4	3	3	3	36,5	36,5	11,9	53293	469	469;326;150;105;184	394			3	1		1	2
1717	O75340-2;O75340;A0A024QZ42;H0Y9X3;A0A6Q8PH81;A0A087WZ38;O75340-3	O75340-2;O75340;A0A024QZ42	6;6;4;2;1;1;1	6;6;4;2;1;1;1	6;6;4;2;1;1;1	Programmed cell death protein 6	PDCD6	sp|O75340-2|PDCD6_HUMAN Isoform 2 of Programmed cell death protein 6 OS=Homo sapiens OX=9606 GN=PDCD6;sp|O75340|PDCD6_HUMAN Programmed cell death protein 6 OS=Homo sapiens OX=9606 GN=PDCD6 PE=1 SV=1;tr|A0A024QZ42|A0A024QZ42_HUMAN HCG1985580, isoform CRA_c	7	6	6	6	5	2	6	3	2	1	5	2	6	3	2	1	5	2	6	3	2	1	46,6	46,6	46,6	21664	189	189;191;121;104;73;123;69	353			2
2035	P10606	P10606	11	11	11	Cytochrome c oxidase subunit 5B, mitochondrial	COX5B	sp|P10606|COX5B_HUMAN Cytochrome c oxidase subunit 5B, mitochondrial OS=Homo sapiens OX=9606 GN=COX5B PE=1 SV=2	1	11	11	11	7	4	10	11	10	10	7	4	10	11	10	10	7	4	10	11	10	10	66,7	66,7	66,7	13696	129	129	400	2	6
2446	P43246;A0A2R8YFH0;E9PHA6;A0A2R8Y6P0;A0A2R8YG02;A0A2R8Y7S8;A0A2R8Y713	P43246;A0A2R8YFH0;E9PHA6;A0A2R8Y6P0;A0A2R8YG02;A0A2R8Y7S8	56;51;51;51;51;39;7	56;51;51;51;51;39;7	6;6;6;6;6;6;0	DNA mismatch repair protein Msh2	MSH2	sp|P43246|MSH2_HUMAN DNA mismatch repair protein Msh2 OS=Homo sapiens OX=9606 GN=MSH2 PE=1 SV=1;tr|A0A2R8YFH0|A0A2R8YFH0_HUMAN DNA mismatch repair protein OS=Homo sapiens OX=9606 GN=MSH2 PE=1 SV=1;tr|E9PHA6|E9PHA6_HUMAN DNA mismatch repair protein OS=Homo	7	56	56	6	36	33	47	44	43	41	36	33	47	44	43	41	3	4	3	4	3	4	61,8	61,8	7,2	104,74	934	934;918;921;924;938;558;168	388											1	38
3894	Q8NDI1-3;Q8NDI1-2;Q8NDI1;H7BZ98;H7C1E6	Q8NDI1-3;Q8NDI1-2;Q8NDI1;H7BZ98	4;4;4;2;1	3;3;3;2;1	3;3;3;2;1	EH domain-binding protein 1	EHBP1	sp|Q8NDI1-3|EHBP1_HUMAN Isoform 3 of EH domain-binding protein 1 OS=Homo sapiens OX=9606 GN=EHBP1;sp|Q8NDI1-2|EHBP1_HUMAN Isoform 2 of EH domain-binding protein 1 OS=Homo sapiens OX=9606 GN=EHBP1;sp|Q8NDI1|EHBP1_HUMAN EH domain-binding protein 1 OS=Homo sa	5	4	3	3	0	0	1	1	4	1	0	0	1	1	3	1	0	0	1	1	3	1	3,7	2,9	2,9	132,32	1160	1160;1196;1231;223;154	441
2318	P31025;Q5VSP4	P31025;Q5VSP4	3;2	3;2	3;2	Lipocalin-1;Putative lipocalin 1-like protein 1	LCN1;LCN1P1	sp|P31025|LCN1_HUMAN Lipocalin-1 OS=Homo sapiens OX=9606 GN=LCN1 PE=1 SV=1;sp|Q5VSP4|LC1L1_HUMAN Putative lipocalin 1-like protein 1 OS=Homo sapiens OX=9606 GN=LCN1P1 PE=5 SV=1	2	3	3	3	1	3	1	1	0	2	1	3	1	1	0	2	1	3	1	1	0	2	16,5	16,5	16,5	19,25	176	176;162	240	1	2	1	1	1	1		1	2		3
2506	P49257	P49257	23	23	23	Protein ERGIC-53	LMAN1	sp|P49257|LMAN1_HUMAN Protein ERGIC-53 OS=Homo sapiens OX=9606 GN=LMAN1 PE=1 SV=2	1	23	23	23	20	6	18	13	15	14	20	6	18	13	15	14	20	6	18	13	15	14	44,7	44,7	44,7	57548	510	510	387								6	1
3210	Q15006;E5RGJ2;H0YAS9	Q15006	18;8;5	18;8;5	18;8;5	ER membrane protein complex subunit 2	EMC2	sp|Q15006|EMC2_HUMAN ER membrane protein complex subunit 2 OS=Homo sapiens OX=9606 GN=EMC2 PE=1 SV=1	3	18	18	18	14	10	11	12	11	10	14	10	11	12	11	10	14	10	11	12	11	10	58,9	58,9	58,9	34833	297	297;112;135	353				1	11
4739	Q9NQ29-2;Q9NQ29;Q9NQ29-3;A8MYV2;B8ZZ10;B8ZZ09;B8ZZ12;F8WBC1;F2Z322	Q9NQ29-2;Q9NQ29;Q9NQ29-3;A8MYV2;B8ZZ10	14;14;12;11;9;3;2;2;2	8;8;7;6;5;2;1;1;1	8;8;7;6;5;2;1;1;1	Putative RNA-binding protein Luc7-like 1	LUC7L	sp|Q9NQ29-2|LUC7L_HUMAN Isoform 2 of Putative RNA-binding protein Luc7-like 1 OS=Homo sapiens OX=9606 GN=LUC7L;sp|Q9NQ29|LUC7L_HUMAN Putative RNA-binding protein Luc7-like 1 OS=Homo sapiens OX=9606 GN=LUC7L PE=1 SV=1;sp|Q9NQ29-3|LUC7L_HUMAN Isoform 3 of Pu	9	14	8	8	9	7	7	7	7	11	4	4	1	3	1	5	4	4	1	3	1	5	40,6	28,3	28,3	38405	325	325;371;354;272;182;84;32;42;55	388							4
1098	F5H6E2;O00159-3;O00159;O00159-2;I3L501;I3L3Y6;I3L3F5	F5H6E2;O00159-3;O00159;O00159-2	25;25;25;24;5;4;3	25;25;25;24;5;4;3	25;25;25;24;5;4;3	Unconventional myosin-Ic	MYO1C	tr|F5H6E2|F5H6E2_HUMAN Unconventional myosin-Ic OS=Homo sapiens OX=9606 GN=MYO1C PE=1 SV=1;sp|O00159-3|MYO1C_HUMAN Isoform 3 of Unconventional myosin-Ic OS=Homo sapiens OX=9606 GN=MYO1C;sp|O00159|MYO1C_HUMAN Unconventional myosin-Ic OS=Homo sapiens OX=9606	7	25	25	25	6	1	7	16	15	18	6	1	7	16	15	18	6	1	7	16	15	18	30,6	30,6	30,6	118,99	1039	1039;1044;1063;1028;168;170;137	452											1	1
2405	P40123;E9PDI2;A0A087X0J3;A0A087WZ15;P40123-2;B7Z385;F8WDB9;P40123-3;F8WEW0	P40123;E9PDI2;A0A087X0J3;A0A087WZ15;P40123-2;B7Z385	9;8;7;7;7;6;3;2;1	8;7;6;6;6;5;3;1;1	8;7;6;6;6;5;3;1;1	Adenylyl cyclase-associated protein 2;Adenylyl cyclase-associated protein	CAP2	sp|P40123|CAP2_HUMAN Adenylyl cyclase-associated protein 2 OS=Homo sapiens OX=9606 GN=CAP2 PE=1 SV=1;tr|E9PDI2|E9PDI2_HUMAN Adenylyl cyclase-associated protein OS=Homo sapiens OX=9606 GN=CAP2 PE=1 SV=1;tr|A0A087X0J3|A0A087X0J3_HUMAN Adenylyl cyclase-associ	9	9	8	8	1	4	7	6	8	6	0	3	6	5	7	5	0	3	6	5	7	5	21,6	19,9	19,9	52823	477	477;451;394;394;413;365;194;217;104	414								3	1
2440	P42677	P42677	13	13	6	40S ribosomal protein S27	RPS27	sp|P42677|RS27_HUMAN 40S ribosomal protein S27 OS=Homo sapiens OX=9606 GN=RPS27 PE=1 SV=3	1	13	13	6	12	11	11	12	11	11	12	11	11	12	11	11	6	6	6	5	6	6	51,2	51,2	20,2	9461	84	84	353	30	14	6	3
4394	Q9BQG0;Q9BQG0-2;I3L1L3;I3L2H8	Q9BQG0;Q9BQG0-2;I3L1L3	30;30;27;3	30;30;27;3	30;30;27;3	Myb-binding protein 1A	MYBBP1A	sp|Q9BQG0|MBB1A_HUMAN Myb-binding protein 1A OS=Homo sapiens OX=9606 GN=MYBBP1A PE=1 SV=2;sp|Q9BQG0-2|MBB1A_HUMAN Isoform 2 of Myb-binding protein 1A OS=Homo sapiens OX=9606 GN=MYBBP1A;tr|I3L1L3|I3L1L3_HUMAN Myb-binding protein 1A (Fragment) OS=Homo sapien	4	30	30	30	0	1	2	19	10	27	0	1	2	19	10	27	0	1	2	19	10	27	27,3	27,3	27,3	148,85	1328	1328;1332;1252;204	504
4811	Q9NUU7;I3L0H8;H3BTB3;J3QRH0;H3BSL8	Q9NUU7;I3L0H8	24;23;8;2;2	24;23;8;2;2	3;3;3;2;2	ATP-dependent RNA helicase DDX19A	DDX19A	sp|Q9NUU7|DD19A_HUMAN ATP-dependent RNA helicase DDX19A OS=Homo sapiens OX=9606 GN=DDX19A PE=1 SV=1;tr|I3L0H8|I3L0H8_HUMAN ATP-dependent RNA helicase DDX19A OS=Homo sapiens OX=9606 GN=DDX19A PE=1 SV=1	5	24	24	3	11	4	20	19	18	12	11	4	20	19	18	12	1	1	3	2	2	1	45,6	45,6	5,6	53974	478	478;447;129;64;78	411								4
5173	Q9Y296;E9PN70;E9PKS9;E9PQE8;Q9Y296-2;J3KP27;G3V1A0;G5EA23	Q9Y296;E9PN70;E9PKS9;E9PQE8;Q9Y296-2;J3KP27;G3V1A0;G5EA23	8;7;6;6;6;5;4;4	8;7;6;6;6;5;4;4	8;7;6;6;6;5;4;4	Trafficking protein particle complex subunit 4	TRAPPC4	sp|Q9Y296|TPPC4_HUMAN Trafficking protein particle complex subunit 4 OS=Homo sapiens OX=9606 GN=TRAPPC4 PE=1 SV=1;tr|E9PN70|E9PN70_HUMAN Trafficking protein particle complex subunit OS=Homo sapiens OX=9606 GN=TRAPPC4 PE=1 SV=1;tr|E9PKS9|E9PKS9_HUMAN Traffi	8	8	8	8	2	2	5	4	7	5	2	2	5	4	7	5	2	2	5	4	7	5	35,6	35,6	35,6	24,34	219	219;257;126;176;165;181;117;126	367		1	2	1
4350	Q99622;U3KQ85;F5GXW5;U3KQ07	Q99622;U3KQ85;F5GXW5;U3KQ07	5;3;3;3	5;3;3;3	5;3;3;3	Protein C10	C12orf57	sp|Q99622|C10_HUMAN Protein C10 OS=Homo sapiens OX=9606 GN=C12orf57 PE=1 SV=1;tr|U3KQ85|U3KQ85_HUMAN Protein C10 OS=Homo sapiens OX=9606 GN=C12orf57 PE=1 SV=1;tr|F5GXW5|F5GXW5_HUMAN Protein C10 OS=Homo sapiens OX=9606 GN=C12orf57 PE=1 SV=1;tr|U3KQ07|U3KQ07	4	5	5	5	3	2	3	5	5	3	3	2	3	5	5	3	3	2	3	5	5	3	63,5	63,5	63,5	13178	126	126;91;97;103	383		2
365	E9PNW4;A0A2U3TZL5;P13987;P13987-2;H0YET2	E9PNW4;A0A2U3TZL5;P13987;P13987-2;H0YET2	4;4;4;4;2	4;4;4;4;2	4;4;4;4;2	CD59 glycoprotein	CD59	tr|E9PNW4|E9PNW4_HUMAN CD59 glycoprotein OS=Homo sapiens OX=9606 PE=1 SV=1;tr|A0A2U3TZL5|A0A2U3TZL5_HUMAN CD59 glycoprotein (Fragment) OS=Homo sapiens OX=9606 GN=CD59 PE=1 SV=1;sp|P13987|CD59_HUMAN CD59 glycoprotein OS=Homo sapiens OX=9606 GN=CD59 PE=1 SV=	5	4	4	4	2	0	3	3	3	1	2	0	3	3	3	1	2	0	3	3	3	1	30,6	30,6	30,6	11985	108	108;120;128;130;52	438
1868	O95782-2;O95782;E9PR62;M0R2D9;E9PNC4;A0A0G2JRS3;A0A0G2JS17;A0A0G2JQT9;H0YDE9;H0YEG0;A0A0G2JRF9;A0A0G2JQA4	O95782-2;O95782	12;12;2;1;1;1;1;1;1;1;1;1	12;12;2;1;1;1;1;1;1;1;1;1	7;7;0;0;0;0;0;0;0;0;0;0	AP-2 complex subunit alpha-1	AP2A1	sp|O95782-2|AP2A1_HUMAN Isoform B of AP-2 complex subunit alpha-1 OS=Homo sapiens OX=9606 GN=AP2A1;sp|O95782|AP2A1_HUMAN AP-2 complex subunit alpha-1 OS=Homo sapiens OX=9606 GN=AP2A1 PE=1 SV=3	12	12	12	7	5	2	4	2	4	7	5	2	4	2	4	7	3	1	2	1	3	4	13,6	13,6	7,9	105,36	955	955;977;378;57;125;140;156;173;184;185;356;356	346												3
2902	Q01105;A0A0C4DFV9;Q01105-3;Q01105-4;P0DME0;B2REB7	Q01105;A0A0C4DFV9;Q01105-3;Q01105-4	23;17;17;17;10;2	23;17;17;17;10;2	6;0;0;0;1;2	Protein SET	SET	sp|Q01105|SET_HUMAN Protein SET OS=Homo sapiens OX=9606 GN=SET PE=1 SV=3;tr|A0A0C4DFV9|A0A0C4DFV9_HUMAN Protein SET OS=Homo sapiens OX=9606 GN=SET PE=1 SV=1;sp|Q01105-3|SET_HUMAN Isoform 3 of Protein SET OS=Homo sapiens OX=9606 GN=SET;sp|Q01105-4|SET_HUMAN	6	23	23	6	14	9	15	18	13	18	14	9	15	18	13	18	3	2	4	4	2	3	60,3	60,3	22,1	33488	290	290;266;265;268;302;32	402				6	2	11	1
4875	Q9NXV2;H3BSS5	Q9NXV2;H3BSS5	4;3	4;3	4;3	BTB/POZ domain-containing protein KCTD5	KCTD5	sp|Q9NXV2|KCTD5_HUMAN BTB/POZ domain-containing protein KCTD5 OS=Homo sapiens OX=9606 GN=KCTD5 PE=1 SV=1;tr|H3BSS5|H3BSS5_HUMAN BTB/POZ domain-containing protein KCTD5 OS=Homo sapiens OX=9606 GN=KCTD5 PE=1 SV=1	2	4	4	4	2	3	1	1	3	2	2	3	1	1	3	2	2	3	1	1	3	2	32,5	32,5	32,5	26092	234	234;246	312				3
1628	O43776;K7EIU7;K7EPK2;O43776-2;K7EMQ6;K7EJ19;K7EQ35	O43776	18;7;7;7;6;6;4	18;7;7;7;6;6;4	17;6;6;6;5;5;4	Asparagine--tRNA ligase, cytoplasmic	NARS	sp|O43776|SYNC_HUMAN Asparagine--tRNA ligase, cytoplasmic OS=Homo sapiens OX=9606 GN=NARS1 PE=1 SV=1	7	18	18	17	1	0	14	7	7	0	1	0	14	7	7	0	1	0	14	6	7	0	35,2	35,2	33,8	62942	548	548;162;163;174;128;136;167	426
2657	P56282-3;P56282;P56282-2;U3KQ22	P56282-3;P56282;P56282-2	10;10;9;1	10;10;9;1	10;10;9;1	DNA polymerase epsilon subunit 2	POLE2	sp|P56282-3|DPOE2_HUMAN Isoform 3 of DNA polymerase epsilon subunit 2 OS=Homo sapiens OX=9606 GN=POLE2;sp|P56282|DPOE2_HUMAN DNA polymerase epsilon subunit 2 OS=Homo sapiens OX=9606 GN=POLE2 PE=1 SV=2;sp|P56282-2|DPOE2_HUMAN Isoform 2 of DNA polymerase eps	4	10	10	10	6	5	3	5	2	5	6	5	3	5	2	5	6	5	3	5	2	5	33,9	33,9	33,9	56784	502	502;527;501;96	355									5	1
3901	Q8NE86-3;Q8NE86;S4R468;Q8NE86-2	Q8NE86-3;Q8NE86;S4R468;Q8NE86-2	11;11;6;6	11;11;6;6	11;11;6;6	Calcium uniporter protein, mitochondrial	MCU	sp|Q8NE86-3|MCU_HUMAN Isoform 3 of Calcium uniporter protein, mitochondrial OS=Homo sapiens OX=9606 GN=MCU;sp|Q8NE86|MCU_HUMAN Calcium uniporter protein, mitochondrial OS=Homo sapiens OX=9606 GN=MCU PE=1 SV=1;tr|S4R468|S4R468_HUMAN Calcium uniporter protei	4	11	11	11	7	3	7	8	8	6	7	3	7	8	8	6	7	3	7	8	8	6	40,7	40,7	40,7	35158	302	302;351;167;330	371					3
2610	P53803;E5RGX2	P53803	3;1	3;1	3;1	DNA-directed RNA polymerases I, II, and III subunit RPABC4	POLR2K	sp|P53803|RPAB4_HUMAN DNA-directed RNA polymerases I, II, and III subunit RPABC4 OS=Homo sapiens OX=9606 GN=POLR2K PE=1 SV=1	2	3	3	3	1	1	2	2	3	3	1	1	2	2	3	3	1	1	2	2	3	3	32,8	32,8	32,8	70041	58	58;67	402	1
2830	P68402;P68402-3;P68402-2;P68402-4;J3KNE3	P68402;P68402-3;P68402-2;P68402-4	3;2;2;2;1	3;2;2;2;1	3;2;2;2;1	Platelet-activating factor acetylhydrolase IB subunit beta	PAFAH1B2	sp|P68402|PA1B2_HUMAN Platelet-activating factor acetylhydrolase IB subunit alpha2 OS=Homo sapiens OX=9606 GN=PAFAH1B2 PE=1 SV=1;sp|P68402-3|PA1B2_HUMAN Isoform 3 of Platelet-activating factor acetylhydrolase IB subunit alpha2 OS=Homo sapiens OX=9606 GN=PA	5	3	3	3	1	0	3	2	1	1	1	0	3	2	1	1	1	0	3	2	1	1	24,9	24,9	24,9	25569	229	229;132;155;202;175	426
4359	Q99720;Q99720-3;Q99720-2;A0A7P0T9D5;Q5T1J1;A0A7P0TA12;B4DR71;A0A7P0Z4C2;Q99720-4;Q99720-5	Q99720;Q99720-3;Q99720-2;A0A7P0T9D5;Q5T1J1;A0A7P0TA12;B4DR71;A0A7P0Z4C2;Q99720-4;Q99720-5	4;3;3;2;2;2;2;2;2;2	4;3;3;2;2;2;2;2;2;2	4;3;3;2;2;2;2;2;2;2	Sigma non-opioid intracellular receptor 1	SIGMAR1	sp|Q99720|SGMR1_HUMAN Sigma non-opioid intracellular receptor 1 OS=Homo sapiens OX=9606 GN=SIGMAR1 PE=1 SV=1;sp|Q99720-3|SGMR1_HUMAN Isoform 3 of Sigma non-opioid intracellular receptor 1 OS=Homo sapiens OX=9606 GN=SIGMAR1;sp|Q99720-2|SGMR1_HUMAN Isoform 2	10	4	4	4	1	1	4	2	1	0	1	1	4	2	1	0	1	1	4	2	1	0	36,8	36,8	36,8	25127	223	223;192;203;110;134;150;155;159;106;187	379				1
3385	Q53GA4	Q53GA4	5	5	5	Pleckstrin homology-like domain family A member 2	PHLDA2	sp|Q53GA4|PHLA2_HUMAN Pleckstrin homology-like domain family A member 2 OS=Homo sapiens OX=9606 GN=PHLDA2 PE=1 SV=2	1	5	5	5	0	4	0	1	2	3	0	4	0	1	2	3	0	4	0	1	2	3	38,8	38,8	38,8	17092	152	152	313			4
145	A0A494C1P7;A0A0A0MSH9;Q86WJ1-4;Q86WJ1-2;Q86WJ1;A0A0A0MRH8;A0A494C1F7;Q86WJ1-3;A0A494C0F0;A0A494C0J6;A0A087WTM4;A0A494C179;Q86WJ1-5;A0A494C0M4;A0A494C1H0;A0A494C111;A0A1W2PP16	A0A494C1P7;A0A0A0MSH9;Q86WJ1-4;Q86WJ1-2;Q86WJ1;A0A0A0MRH8;A0A494C1F7;Q86WJ1-3;A0A494C0F0;A0A494C0J6;A0A087WTM4;A0A494C179;Q86WJ1-5	4;4;4;4;4;3;3;3;2;2;2;2;2;1;1;1;1	4;4;4;4;4;3;3;3;2;2;2;2;2;1;1;1;1	4;4;4;4;4;3;3;3;2;2;2;2;2;1;1;1;1	Chromodomain-helicase-DNA-binding protein 1-like	CHD1L	tr|A0A494C1P7|A0A494C1P7_HUMAN Chromodomain-helicase-DNA-binding protein 1-like OS=Homo sapiens OX=9606 GN=CHD1L PE=1 SV=1;tr|A0A0A0MSH9|A0A0A0MSH9_HUMAN Chromodomain-helicase-DNA-binding protein 1-like OS=Homo sapiens OX=9606 GN=CHD1L PE=1 SV=2;sp|Q86WJ1-	17	4	4	4	1	0	3	1	1	0	1	0	3	1	1	0	1	0	3	1	1	0	5,8	5,8	5,8	89309	792	792;825;784;803;897;745;880;693;293;365;377;516;616;191;192;204;219	395
388	A0A3B3ISS6;Q14956-2;Q14956	A0A3B3ISS6;Q14956-2;Q14956	3;3;3	3;3;3	3;3;3	Transmembrane glycoprotein NMB	GPNMB	tr|A0A3B3ISS6|A0A3B3ISS6_HUMAN Transmembrane glycoprotein NMB OS=Homo sapiens OX=9606 GN=GPNMB PE=1 SV=1;sp|Q14956-2|GPNMB_HUMAN Isoform 2 of Transmembrane glycoprotein NMB OS=Homo sapiens OX=9606 GN=GPNMB;sp|Q14956|GPNMB_HUMAN Transmembrane glycoprotein N	3	3	3	3	2	1	3	0	2	2	2	1	3	0	2	2	2	1	3	0	2	2	6,3	6,3	6,3	65941	588	588;560;572	370		1
454	A0A590UJS4;Q6KC79-2;Q6KC79;Q6KC79-3	A0A590UJS4;Q6KC79-2;Q6KC79;Q6KC79-3	18;18;18;17	18;18;18;17	18;18;18;17	Nipped-B-like protein	NIPBL	tr|A0A590UJS4|A0A590UJS4_HUMAN Nipped-B protein OS=Homo sapiens OX=9606 GN=NIPBL PE=1 SV=1;sp|Q6KC79-2|NIPBL_HUMAN Isoform 2 of Nipped-B-like protein OS=Homo sapiens OX=9606 GN=NIPBL;sp|Q6KC79|NIPBL_HUMAN Nipped-B-like protein OS=Homo sapiens OX=9606 GN=NI	4	18	18	18	10	1	13	12	6	7	10	1	13	12	6	7	10	1	13	12	6	7	10	10	10	298,88	2649	2649;2697;2804;1101	450												1
674	B1AJY7;O75832;B1AJY5;O75832-2;B1AJY6	B1AJY7;O75832;B1AJY5	9;9;8;4;3	9;9;8;4;3	9;9;8;4;3	26S proteasome non-ATPase regulatory subunit 10	PSMD10	tr|B1AJY7|B1AJY7_HUMAN 26S proteasome non-ATPase regulatory subunit 10 OS=Homo sapiens OX=9606 GN=PSMD10 PE=1 SV=1;sp|O75832|PSD10_HUMAN 26S proteasome non-ATPase regulatory subunit 10 OS=Homo sapiens OX=9606 GN=PSMD10 PE=1 SV=1;tr|B1AJY5|B1AJY5_HUMAN 26S	5	9	9	9	4	2	9	7	6	5	4	2	9	7	6	5	4	2	9	7	6	5	58,5	58,5	58,5	20808	193	193;226;185;151;110	402				2
1745	O75506	O75506	5	5	5	Heat shock factor-binding protein 1	HSBP1	sp|O75506|HSBP1_HUMAN Heat shock factor-binding protein 1 OS=Homo sapiens OX=9606 GN=HSBP1 PE=1 SV=1	1	5	5	5	2	0	1	3	2	2	2	0	1	3	2	2	2	0	1	3	2	2	65,8	65,8	65,8	85435	76	76	421
2398	P38919;I3L3H2	P38919;I3L3H2	35;32	30;27	30;27	Eukaryotic initiation factor 4A-III;Eukaryotic initiation factor 4A-III, N-terminally processed	EIF4A3	sp|P38919|IF4A3_HUMAN Eukaryotic initiation factor 4A-III OS=Homo sapiens OX=9606 GN=EIF4A3 PE=1 SV=4;tr|I3L3H2|I3L3H2_HUMAN RNA helicase OS=Homo sapiens OX=9606 GN=EIF4A3 PE=1 SV=2	2	35	30	30	30	23	30	29	24	28	26	19	25	25	20	24	26	19	25	25	20	24	76,2	70,1	70,1	46871	411	411;390	370						1	26
2720	P61457	P61457	10	10	9	Pterin-4-alpha-carbinolamine dehydratase	PCBD1	sp|P61457|PHS_HUMAN Pterin-4-alpha-carbinolamine dehydratase OS=Homo sapiens OX=9606 GN=PCBD1 PE=1 SV=2	1	10	10	9	6	6	6	9	7	8	6	6	6	9	7	8	5	5	5	9	7	8	77,9	77,9	77,9	11999	104	104	407	6	2
4732	Q9NPE3	Q9NPE3	9	9	7	H/ACA ribonucleoprotein complex subunit 3	NOP10	sp|Q9NPE3|NOP10_HUMAN H/ACA ribonucleoprotein complex subunit 3 OS=Homo sapiens OX=9606 GN=NOP10 PE=1 SV=1	1	9	9	7	7	6	9	9	8	8	7	6	9	9	8	8	6	5	7	7	7	7	87,5	87,5	59,4	77059	64	64	395	9
5043	Q9UI30;F5GX77;Q9UI30-2;F5GYQ2	Q9UI30;F5GX77;Q9UI30-2	7;6;6;3	7;6;6;3	7;6;6;3	Multifunctional methyltransferase subunit TRM112-like protein	TRMT112	sp|Q9UI30|TR112_HUMAN Multifunctional methyltransferase subunit TRM112-like protein OS=Homo sapiens OX=9606 GN=TRMT112 PE=1 SV=1;tr|F5GX77|F5GX77_HUMAN Multifunctional methyltransferase subunit TRM112-like protein OS=Homo sapiens OX=9606 GN=TRMT112 PE=1 SV	4	7	7	7	4	4	4	4	4	5	4	4	4	4	4	5	4	4	4	4	4	5	60,8	60,8	60,8	14199	125	125;106;120;81	366		4	1	1
3728	Q86Y82;B1AJQ6	Q86Y82;B1AJQ6	12;10	12;10	12;10	Syntaxin-12	STX12	sp|Q86Y82|STX12_HUMAN Syntaxin-12 OS=Homo sapiens OX=9606 GN=STX12 PE=1 SV=1;tr|B1AJQ6|B1AJQ6_HUMAN Syntaxin-12 (Fragment) OS=Homo sapiens OX=9606 GN=STX12 PE=1 SV=2	2	12	12	12	10	6	8	9	6	4	10	6	8	9	6	4	10	6	8	9	6	4	44,6	44,6	44,6	31642	276	276;215	347					6
2538	P50213;H0YL72;P50213-2;H0YLI6;H0YMU3;H0YKD0;H0YNF5;H0YM64;H0YM46	P50213;H0YL72;P50213-2;H0YLI6;H0YMU3	13;12;11;7;7;4;3;2;1	13;12;11;7;7;4;3;2;1	13;12;11;7;7;4;3;2;1	Isocitrate dehydrogenase [NAD] subunit alpha, mitochondrial	IDH3A	sp|P50213|IDH3A_HUMAN Isocitrate dehydrogenase [NAD] subunit alpha, mitochondrial OS=Homo sapiens OX=9606 GN=IDH3A PE=1 SV=1;tr|H0YL72|H0YL72_HUMAN Isocitrate dehydrogenase [NAD] subunit alpha, mitochondrial OS=Homo sapiens OX=9606 GN=IDH3A PE=1 SV=1;sp|P5	9	13	13	13	2	0	10	3	4	0	2	0	10	3	4	0	2	0	10	3	4	0	39,3	39,3	39,3	39591	366	366;331;288;134;175;109;87;46;48	392
2817	P63244;J3KPE3;H0Y8W2;D6RHH4;D6R9Z1;D6RAC2;D6R9L0;D6RFX4;H0YAF8;H0YAM7;D6REE5;D6RAU2;E9PD14;D6RFZ9;D6RBD0;H0Y8R5;D6RGK8;D6R909;H0Y9P0;D6RHJ5;D6RDI0	P63244;J3KPE3;H0Y8W2;D6RHH4;D6R9Z1;D6RAC2;D6R9L0;D6RFX4;H0YAF8;H0YAM7;D6REE5	20;17;15;14;14;14;14;13;13;13;13;9;9;9;8;7;4;4;3;2;1	20;17;15;14;14;14;14;13;13;13;13;9;9;9;8;7;4;4;3;2;1	15;12;11;14;13;9;13;13;8;9;9;9;9;9;8;5;4;4;0;1;1	Guanine nucleotide-binding protein subunit beta-2-like 1;Guanine nucleotide-binding protein subunit beta-2-like 1, N-terminally processed	GNB2L1	sp|P63244|RACK1_HUMAN Receptor of activated protein C kinase 1 OS=Homo sapiens OX=9606 GN=RACK1 PE=1 SV=3;tr|J3KPE3|J3KPE3_HUMAN Receptor of-activated protein C kinase 1 OS=Homo sapiens OX=9606 GN=RACK1 PE=1 SV=1;tr|H0Y8W2|H0Y8W2_HUMAN Receptor of-activate	21	20	20	15	20	11	10	13	1	3	20	11	10	13	1	3	15	9	7	9	0	1	73,8	73,8	47,6	35076	317	317;273;274;233;236;269;300;194;198;247;321;147;153;197;160;138;71;116;83;86;39	333					12
4130	Q96BN2	Q96BN2	10	10	10	Transcriptional adapter 1	TADA1	sp|Q96BN2|TADA1_HUMAN Transcriptional adapter 1 OS=Homo sapiens OX=9606 GN=TADA1 PE=1 SV=1	1	10	10	10	5	7	6	3	8	6	5	7	6	3	8	6	5	7	6	3	8	6	36,1	36,1	36,1	37381	335	335	334					1	7
5259	Q9Y512	Q9Y512	24	24	24	Sorting and assembly machinery component 50 homolog	SAMM50	sp|Q9Y512|SAM50_HUMAN Sorting and assembly machinery component 50 homolog OS=Homo sapiens OX=9606 GN=SAMM50 PE=1 SV=3	1	24	24	24	20	18	19	20	17	16	20	18	19	20	17	16	20	18	19	20	17	16	57,4	57,4	57,4	51976	469	469	381								20
155	A0A0A0MTC1;Q63HN8-4;A0A0A0MTR7;Q63HN8;Q63HN8-5;Q63HN8-6;I3L3H9	A0A0A0MTC1;Q63HN8-4;A0A0A0MTR7;Q63HN8	135;135;134;134;20;15;3	135;135;134;134;20;15;3	134;134;133;133;20;15;3	E3 ubiquitin-protein ligase RNF213	RNF213	tr|A0A0A0MTC1|A0A0A0MTC1_HUMAN E3 ubiquitin-protein ligase RNF213 OS=Homo sapiens OX=9606 GN=RNF213 PE=1 SV=1;sp|Q63HN8-4|RN213_HUMAN Isoform 2 of E3 ubiquitin-protein ligase RNF213 OS=Homo sapiens OX=9606 GN=RNF213;tr|A0A0A0MTR7|A0A0A0MTR7_HUMAN E3 ubiqui	7	135	135	134	104	118	1	2	1	1	104	118	1	2	1	1	104	117	1	1	1	1	28,2	28,2	28	596,48	5256	5256;5256;5207;5207;1063;557;106	170									2		2
1502	O14686;O14686-3;A0A3B3ISC8	O14686;O14686-3	39;39;2	39;39;2	39;39;2	Histone-lysine N-methyltransferase 2D	KMT2D	sp|O14686|KMT2D_HUMAN Histone-lysine N-methyltransferase 2D OS=Homo sapiens OX=9606 GN=KMT2D PE=1 SV=2;sp|O14686-3|KMT2D_HUMAN Isoform 3 of Histone-lysine N-methyltransferase 2D OS=Homo sapiens OX=9606 GN=KMT2D	3	39	39	39	14	9	18	21	11	8	14	9	18	21	11	8	14	9	18	21	11	8	9,8	9,8	9,8	593,38	5537	5537;5540;171	418
1623	O43709;O43709-3;F8WD87;H7C170;F8WD67;E9PCQ7;O43709-2;H7C0G4	O43709;O43709-3	5;5;2;2;2;2;2;1	5;5;2;2;2;2;2;1	5;5;2;2;2;2;2;1	Probable 18S rRNA (guanine-N(7))-methyltransferase	WBSCR22	sp|O43709|BUD23_HUMAN Probable 18S rRNA (guanine-N(7))-methyltransferase OS=Homo sapiens OX=9606 GN=BUD23 PE=1 SV=2;sp|O43709-3|BUD23_HUMAN Isoform 3 of Probable 18S rRNA (guanine-N(7))-methyltransferase OS=Homo sapiens OX=9606 GN=BUD23	8	5	5	5	1	2	1	3	0	2	1	2	1	3	0	2	1	2	1	3	0	2	24,6	24,6	24,6	31,88	281	281;298;100;128;140;140;220;65	458					2
2357	P35240-3;P35240-5;P35240;P35240-2;P35240-4;P35240-6;P35240-8;A0A5K1VW66;P35240-7;A0A5F9ZHA0;P35240-9;P35240-10;A0A5F9ZHD8	P35240-3;P35240-5;P35240;P35240-2;P35240-4;P35240-6;P35240-8;A0A5K1VW66	29;28;28;28;26;26;26;21;11;6;5;5;1	29;28;28;28;26;26;26;21;11;6;5;5;1	29;28;28;28;26;26;26;21;11;6;5;5;1	Merlin	NF2	sp|P35240-3|MERL_HUMAN Isoform 3 of Merlin OS=Homo sapiens OX=9606 GN=NF2;sp|P35240-5|MERL_HUMAN Isoform 5 of Merlin OS=Homo sapiens OX=9606 GN=NF2;sp|P35240|MERL_HUMAN Merlin OS=Homo sapiens OX=9606 GN=NF2 PE=1 SV=1;sp|P35240-2|MERL_HUMAN Isoform 2 of Mer	13	29	29	29	15	13	20	18	8	8	15	13	20	18	8	8	15	13	20	18	8	8	54,2	54,2	54,2	69089	590	590;549;595;620;507;548;561;401;259;174;165;220;77	384										15
2408	P40261	P40261	6	6	6	Nicotinamide N-methyltransferase	NNMT	sp|P40261|NNMT_HUMAN Nicotinamide N-methyltransferase OS=Homo sapiens OX=9606 GN=NNMT PE=1 SV=1	1	6	6	6	4	0	4	2	0	0	4	0	4	2	0	0	4	0	4	2	0	0	28	28	28	29574	264	264	357
3798	Q8IZD2-6;Q8IZD2-5;Q8IZD2-2;Q8IZD2-7;Q8IZD2;Q8IZD2-4;Q8IZD2-8;C9JYI9;A0A087WYW5;Q8IZD2-3	Q8IZD2-6;Q8IZD2-5;Q8IZD2-2;Q8IZD2-7;Q8IZD2;Q8IZD2-4;Q8IZD2-8	6;6;6;6;6;5;5;1;1;1	6;6;6;6;6;5;5;1;1;1	6;6;6;6;6;5;5;1;1;1	Histone-lysine N-methyltransferase 2E	KMT2E	sp|Q8IZD2-6|KMT2E_HUMAN Isoform 6 of Inactive histone-lysine N-methyltransferase 2E OS=Homo sapiens OX=9606 GN=KMT2E;sp|Q8IZD2-5|KMT2E_HUMAN Isoform 5 of Inactive histone-lysine N-methyltransferase 2E OS=Homo sapiens OX=9606 GN=KMT2E;sp|Q8IZD2-2|KMT2E_HUMA	10	6	6	6	0	0	4	2	2	1	0	0	4	2	2	1	0	0	4	2	2	1	5,2	5,2	5,2	180,78	1621	1621;1653;1778;1816;1858;865;1168;352;453;609	438
4485	Q9BWM7;A0A1P0AYU5;S4R3N9	Q9BWM7;A0A1P0AYU5;S4R3N9	16;15;10	16;15;10	15;14;10	Sideroflexin-3	SFXN3	sp|Q9BWM7|SFXN3_HUMAN Sideroflexin-3 OS=Homo sapiens OX=9606 GN=SFXN3 PE=1 SV=3;tr|A0A1P0AYU5|A0A1P0AYU5_HUMAN Sidoreflexin OS=Homo sapiens OX=9606 GN=SFXN3 PE=1 SV=1;tr|S4R3N9|S4R3N9_HUMAN Sideroflexin-3 OS=Homo sapiens OX=9606 GN=SFXN3 PE=1 SV=1	3	16	16	15	9	1	14	13	13	5	9	1	14	13	13	5	9	1	13	12	12	5	60,4	60,4	54,5	35503	321	321;325;177	396						1
3731	Q86YQ8;E7ENV7;Q86YQ8-2;Q9HCH3;A0A0J9YWA1;A0A0J9YWU8	Q86YQ8;E7ENV7	30;27;12;6;5;3	29;26;11;5;5;3	25;22;11;1;1;0	Copine-8	CPNE8	sp|Q86YQ8|CPNE8_HUMAN Copine-8 OS=Homo sapiens OX=9606 GN=CPNE8 PE=1 SV=2;tr|E7ENV7|E7ENV7_HUMAN Copine-8 OS=Homo sapiens OX=9606 GN=CPNE8 PE=1 SV=2	6	30	29	25	26	21	24	25	16	20	25	20	23	24	15	19	21	16	20	21	13	16	63,5	63,5	57,6	63107	564	564;552;233;593;290;226	384									26	1
310	A0A286YEY1;P01876;A0A0G2JMB2;A0A286YEY5;P01877	A0A286YEY1;P01876;A0A0G2JMB2;A0A286YEY5;P01877	6;6;4;3;3	6;6;4;3;3	6;6;4;3;3	Ig alpha-1 chain C region;Ig alpha-2 chain C region	IGHA1;IGHA2	tr|A0A286YEY1|A0A286YEY1_HUMAN Immunoglobulin heavy constant alpha 1 (Fragment) OS=Homo sapiens OX=9606 GN=IGHA1 PE=1 SV=1;sp|P01876|IGHA1_HUMAN Immunoglobulin heavy constant alpha 1 OS=Homo sapiens OX=9606 GN=IGHA1 PE=1 SV=2;tr|A0A0G2JMB2|A0A0G2JMB2_HUMAN	5	6	6	6	0	6	0	0	0	0	0	6	0	0	0	0	0	6	0	0	0	0	15,8	15,8	15,8	42848	398	398;353;340;391;340	109		2							3		4
540	A0A7I2V3P3;A0A7I2YQV4;O14980;A0A7I2V3N0;A0A7I2V2S3;A0A7I2V2H0;A0A7I2V3W6;A0A7I2V2Y6;A0A7I2V461;C9JKM9;A0A7I2YQX3;A0A7I2V4A3;A0A7I2V488;A0A7I2V6B9;C9J673;A0A7I2YQP1;A0A7I2V3J1;A0A7I2V2C5;C9IYM2;F8WF71;A0A7P0Z4B7	A0A7I2V3P3;A0A7I2YQV4;O14980;A0A7I2V3N0;A0A7I2V2S3;A0A7I2V2H0;A0A7I2V3W6;A0A7I2V2Y6;A0A7I2V461;C9JKM9;A0A7I2YQX3;A0A7I2V4A3;A0A7I2V488;A0A7I2V6B9	7;7;7;6;6;6;6;6;6;4;4;4;4;4;3;2;2;2;1;1;1	7;7;7;6;6;6;6;6;6;4;4;4;4;4;3;2;2;2;1;1;1	7;7;7;6;6;6;6;6;6;4;4;4;4;4;3;2;2;2;1;1;1	Exportin-1	XPO1	tr|A0A7I2V3P3|A0A7I2V3P3_HUMAN Exportin-1 OS=Homo sapiens OX=9606 GN=XPO1 PE=1 SV=1;tr|A0A7I2YQV4|A0A7I2YQV4_HUMAN Exportin-1 OS=Homo sapiens OX=9606 GN=XPO1 PE=1 SV=1;sp|O14980|XPO1_HUMAN Exportin-1 OS=Homo sapiens OX=9606 GN=XPO1 PE=1 SV=1;tr|A0A7I2V3N0|	21	7	7	7	4	0	2	3	0	0	4	0	2	3	0	0	4	0	2	3	0	0	9	9	9	108,44	941	941;1007;1071;735;952;979;999;1026;1056;451;677;688;904;940;132;115;115;115;62;82;136	364
599	A0A7P0TAS2;Q5T5U3;A0A087WW76;A0A452Q6Z5;A0A1B0GTZ9;A0A1B0GV73;Q5JSD8;H0Y468;E7ESW5;Q5T5U3-3	A0A7P0TAS2;Q5T5U3;A0A087WW76;A0A452Q6Z5	5;5;4;4;2;2;1;1;1;1	5;5;4;4;2;2;1;1;1;1	5;5;4;4;2;2;1;1;1;1	Rho GTPase-activating protein 21	ARHGAP21	tr|A0A7P0TAS2|A0A7P0TAS2_HUMAN Rho GTPase-activating protein 21 OS=Homo sapiens OX=9606 GN=ARHGAP21 PE=4 SV=1;sp|Q5T5U3|RHG21_HUMAN Rho GTPase-activating protein 21 OS=Homo sapiens OX=9606 GN=ARHGAP21 PE=1 SV=2;tr|A0A087WW76|A0A087WW76_HUMAN Rho GTPase-act	10	5	5	5	0	0	2	1	2	4	0	0	2	1	2	4	0	0	2	1	2	4	3,6	3,6	3,6	218,52	1965	1965;1958;1406;1407;489;1217;113;197;1131;1165	443
934	D6RHD3;Q9BS16;D6RC76;D6RJF0;D6RAX0	D6RHD3;Q9BS16;D6RC76;D6RJF0	7;7;5;4;3	7;7;5;4;3	7;7;5;4;3	Centromere protein K	CENPK	tr|D6RHD3|D6RHD3_HUMAN Centromere protein K OS=Homo sapiens OX=9606 GN=CENPK PE=1 SV=1;sp|Q9BS16|CENPK_HUMAN Centromere protein K OS=Homo sapiens OX=9606 GN=CENPK PE=1 SV=1;tr|D6RC76|D6RC76_HUMAN Centromere protein K (Fragment) OS=Homo sapiens OX=9606 GN=C	5	7	7	7	2	1	0	5	0	3	2	1	0	5	0	3	2	1	0	5	0	3	38,5	38,5	38,5	28245	239	239;269;176;206;132	463					1
1763	O75695	O75695	12	12	12	Protein XRP2	RP2	sp|O75695|XRP2_HUMAN Protein XRP2 OS=Homo sapiens OX=9606 GN=RP2 PE=1 SV=4	1	12	12	12	8	3	10	10	10	9	8	3	10	10	10	9	8	3	10	10	10	9	32,3	32,3	32,3	39641	350	350	387						3
2123	P16220;P16220-1;P16220-3;E9PAR2;Q03060-23;Q03060-9;Q03060-24;Q03060-8;C9JBT4;Q03060-32;Q03060-26;C9J896;G5E998;Q03060-21;Q03060-31;Q03060-6;C9J4L5;H7C3I0;E7EWP8;H7C1R5	P16220;P16220-1;P16220-3;E9PAR2;Q03060-23;Q03060-9;Q03060-24;Q03060-8;C9JBT4;Q03060-32;Q03060-26;C9J896;G5E998;Q03060-21;Q03060-31;Q03060-6	6;6;5;3;3;3;3;3;3;3;3;3;3;3;3;3;2;2;2;1	4;4;3;1;1;1;1;1;3;1;1;3;1;1;1;1;2;2;2;1	4;4;3;1;1;1;1;1;3;1;1;3;1;1;1;1;2;2;2;1	Cyclic AMP-responsive element-binding protein 1	CREB1;CREM	sp|P16220|CREB1_HUMAN Cyclic AMP-responsive element-binding protein 1 OS=Homo sapiens OX=9606 GN=CREB1 PE=1 SV=3;sp|P16220-1|CREB1_HUMAN Isoform 2 of Cyclic AMP-responsive element-binding protein 1 OS=Homo sapiens OX=9606 GN=CREB1;sp|P16220-3|CREB1_HUMAN I	20	6	4	4	6	6	5	6	6	6	4	4	3	4	4	4	4	4	3	4	4	4	21,1	16,2	16,2	35136	327	327;341;230;95;102;108;112;120;170;236;248;251;269;285;299;348;131;181;182;140	378							6
2624	P54709;C9JA36;P54709-2;C9JXZ1;H7C4L9;H7C547;F8WBY4	P54709;C9JA36;P54709-2	5;4;4;2;1;1;1	5;4;4;2;1;1;1	5;4;4;2;1;1;1	Sodium/potassium-transporting ATPase subunit beta-3	ATP1B3	sp|P54709|AT1B3_HUMAN Sodium/potassium-transporting ATPase subunit beta-3 OS=Homo sapiens OX=9606 GN=ATP1B3 PE=1 SV=1;tr|C9JA36|C9JA36_HUMAN Sodium/potassium-transporting ATPase subunit beta-3 (Fragment) OS=Homo sapiens OX=9606 GN=ATP1B3 PE=1 SV=1;sp|P5470	7	5	5	5	3	0	3	2	0	0	3	0	3	2	0	0	3	0	3	2	0	0	28	28	28	31512	279	279;133;193;119;27;43;44	405
2765	P62330	P62330	4	4	4	ADP-ribosylation factor 6	ARF6	sp|P62330|ARF6_HUMAN ADP-ribosylation factor 6 OS=Homo sapiens OX=9606 GN=ARF6 PE=1 SV=2	1	4	4	4	4	0	2	2	0	0	4	0	2	2	0	0	4	0	2	2	0	0	33,1	33,1	33,1	20082	175	175	297
2954	Q06203;D6RCC8;D6RE15	Q06203	11;2;1	11;2;1	11;2;1	Amidophosphoribosyltransferase	PPAT	sp|Q06203|PUR1_HUMAN Amidophosphoribosyltransferase OS=Homo sapiens OX=9606 GN=PPAT PE=1 SV=1	3	11	11	11	2	2	11	8	7	7	2	2	11	8	7	7	2	2	11	8	7	7	25,1	25,1	25,1	57398	517	517;192;72	412									2
3702	Q86VP6-2;Q86VP6;A0A0C4DGH5;O75155-2;O75155;F5H6I6;A0A3B3ISC4;F8WBB8	Q86VP6-2;Q86VP6;A0A0C4DGH5	9;9;7;2;2;1;1;1	9;9;7;2;2;1;1;1	9;9;7;2;2;1;1;1	Cullin-associated NEDD8-dissociated protein 1	CAND1	sp|Q86VP6-2|CAND1_HUMAN Isoform 2 of Cullin-associated NEDD8-dissociated protein 1 OS=Homo sapiens OX=9606 GN=CAND1;sp|Q86VP6|CAND1_HUMAN Cullin-associated NEDD8-dissociated protein 1 OS=Homo sapiens OX=9606 GN=CAND1 PE=1 SV=2;tr|A0A0C4DGH5|A0A0C4DGH5_HUMA	8	9	9	9	3	1	7	1	0	0	3	1	7	1	0	0	3	1	7	1	0	0	10,6	10,6	10,6	117,89	1062	1062;1230;770;1119;1236;54;89;110	386												1
3847	Q8N668;Q8N668-2;H7C377;H0Y7J4;H7C169;E9PE85	Q8N668;Q8N668-2	6;5;1;1;1;1	6;5;1;1;1;1	6;5;1;1;1;1	COMM domain-containing protein 1	COMMD1	sp|Q8N668|COMD1_HUMAN COMM domain-containing protein 1 OS=Homo sapiens OX=9606 GN=COMMD1 PE=1 SV=1;sp|Q8N668-2|COMD1_HUMAN Isoform 2 of COMM domain-containing protein 1 OS=Homo sapiens OX=9606 GN=COMMD1	6	6	6	6	2	2	3	4	5	2	2	2	3	4	5	2	2	2	3	4	5	2	41,6	41,6	41,6	21178	190	190;159;32;38;50;98	375			2
4335	Q99471;H3BPF6;Q99471-3;A0A0D9SFR8;H3BMQ1;A0A7I2V5H9;Q99471-2;F8VQZ2	Q99471;H3BPF6;Q99471-3;A0A0D9SFR8	11;9;7;6;5;3;3;1	11;9;7;6;5;3;3;1	8;6;4;3;2;3;3;1	Prefoldin subunit 5	PFDN5	sp|Q99471|PFD5_HUMAN Prefoldin subunit 5 OS=Homo sapiens OX=9606 GN=PFDN5 PE=1 SV=2;tr|H3BPF6|H3BPF6_HUMAN Prefoldin subunit 5 OS=Homo sapiens OX=9606 GN=PFDN5 PE=1 SV=2;sp|Q99471-3|PFD5_HUMAN Isoform 3 of Prefoldin subunit 5 OS=Homo sapiens OX=9606 GN=PFD	8	11	11	8	5	4	10	8	11	11	5	4	10	8	11	11	3	2	7	5	8	8	74,7	74,7	53,2	17328	154	154;156;109;85;84;85;66;37	405		4
4714	Q9HCY8	Q9HCY8	4	4	4	Protein S100-A14	S100A14	sp|Q9HCY8|S10AE_HUMAN Protein S100-A14 OS=Homo sapiens OX=9606 GN=S100A14 PE=1 SV=1	1	4	4	4	3	2	0	0	1	1	3	2	0	0	1	1	3	2	0	0	1	1	48,1	48,1	48,1	11662	104	104	226	2
5156	Q9Y224;G3V4C6;H0YJB9;G3V4E7	Q9Y224;G3V4C6	27;21;12;8	27;21;12;8	27;21;12;8	UPF0568 protein C14orf166	C14orf166	sp|Q9Y224|RTRAF_HUMAN RNA transcription, translation and transport factor protein OS=Homo sapiens OX=9606 GN=RTRAF PE=1 SV=1;tr|G3V4C6|G3V4C6_HUMAN RNA transcription, translation and transport factor protein OS=Homo sapiens OX=9606 GN=RTRAF PE=1 SV=1	4	27	27	27	22	19	21	21	18	20	22	19	21	21	18	20	22	19	21	21	18	20	82,4	82,4	82,4	28068	244	244;193;129;68	367			4	32	2
154	A0A0A0MT83;P26440;A0A0S2Z4K7;P26440-2;H0YLC3;H7C4G6;H0YKV0;H0YN10;A0A087WVD3	A0A0A0MT83;P26440;A0A0S2Z4K7;P26440-2;H0YLC3;H7C4G6	8;8;7;7;6;4;2;2;1	8;8;7;7;6;4;2;2;1	8;8;7;7;6;4;2;2;1	Isovaleryl-CoA dehydrogenase, mitochondrial	IVD	tr|A0A0A0MT83|A0A0A0MT83_HUMAN Butyryl-CoA dehydrogenase OS=Homo sapiens OX=9606 GN=IVD PE=1 SV=2;sp|P26440|IVD_HUMAN Isovaleryl-CoA dehydrogenase, mitochondrial OS=Homo sapiens OX=9606 GN=IVD PE=1 SV=2;tr|A0A0S2Z4K7|A0A0S2Z4K7_HUMAN Butyryl-CoA dehydrogen	9	8	8	8	0	0	8	4	4	0	0	0	8	4	4	0	0	0	8	4	4	0	25,8	25,8	25,8	46319	423	423;426;393;396;243;307;145;212;211	432
2923	Q02790;F5H1U3;F5H120;H0YFG2	Q02790	35;7;3;3	35;7;3;3	35;7;3;3	Peptidyl-prolyl cis-trans isomerase FKBP4;Peptidyl-prolyl cis-trans isomerase FKBP4, N-terminally processed	FKBP4	sp|Q02790|FKBP4_HUMAN Peptidyl-prolyl cis-trans isomerase FKBP4 OS=Homo sapiens OX=9606 GN=FKBP4 PE=1 SV=3	4	35	35	35	14	14	26	24	22	15	14	14	26	24	22	15	14	14	26	24	22	15	74,3	74,3	74,3	51804	459	459;86;51;84	392								15	8
2626	P54727;Q5W0S5;P54727-2;Q5W0S4;H0Y579	P54727;Q5W0S5	18;10;8;7;4	18;10;8;7;4	17;9;8;7;4	UV excision repair protein RAD23 homolog B	RAD23B	sp|P54727|RD23B_HUMAN UV excision repair protein RAD23 homolog B OS=Homo sapiens OX=9606 GN=RAD23B PE=1 SV=1;tr|Q5W0S5|Q5W0S5_HUMAN UV excision repair protein RAD23 homolog B (Fragment) OS=Homo sapiens OX=9606 GN=RAD23B PE=1 SV=1	5	18	18	17	11	8	17	18	12	11	11	8	17	18	12	11	10	7	16	17	11	10	48,2	48,2	48,2	43171	409	409;146;337;80;114	403								11	1
4188	Q96FJ2	Q96FJ2	10	5	5	Dynein light chain 2, cytoplasmic	DYNLL2	sp|Q96FJ2|DYL2_HUMAN Dynein light chain 2, cytoplasmic OS=Homo sapiens OX=9606 GN=DYNLL2 PE=1 SV=1	1	10	5	5	5	3	7	10	7	7	2	0	4	5	4	3	2	0	4	5	4	3	74,2	43,8	43,8	10,35	89	89	429
4786	Q9NSD9;Q9NSD9-2	Q9NSD9;Q9NSD9-2	12;9	12;9	12;9	Phenylalanine--tRNA ligase beta subunit	FARSB	sp|Q9NSD9|SYFB_HUMAN Phenylalanine--tRNA ligase beta subunit OS=Homo sapiens OX=9606 GN=FARSB PE=1 SV=3;sp|Q9NSD9-2|SYFB_HUMAN Isoform 2 of Phenylalanine--tRNA ligase beta subunit OS=Homo sapiens OX=9606 GN=FARSB	2	12	12	12	9	6	4	5	2	1	9	6	4	5	2	1	9	6	4	5	2	1	23,4	23,4	23,4	66115	589	589;490	302										6	1
3261	Q15437;A0A2R8YFH5;Q5QPE2;Q5QPE1;A0A2R8Y633;A0A2R8Y7S7;A0A2R8YF30	Q15437;A0A2R8YFH5;Q5QPE2	32;31;16;10;4;4;3	29;28;13;10;3;3;2	29;28;13;10;3;3;2	Protein transport protein Sec23B	SEC23B	sp|Q15437|SC23B_HUMAN Protein transport protein Sec23B OS=Homo sapiens OX=9606 GN=SEC23B PE=1 SV=2;tr|A0A2R8YFH5|A0A2R8YFH5_HUMAN Protein transport protein SEC23 OS=Homo sapiens OX=9606 GN=SEC23B PE=1 SV=1;tr|Q5QPE2|Q5QPE2_HUMAN Protein transport protein S	7	32	29	29	19	14	28	23	25	25	16	12	25	21	22	23	16	12	25	21	22	23	58,4	55,5	55,5	86478	767	767;749;331;246;52;59;32	395											14
4655	Q9H832;Q9H832-2;D6RB11;I3L4C5;H0Y9X8;I3L286	Q9H832;Q9H832-2	9;7;3;2;2;1	9;7;3;2;2;1	9;7;3;2;2;1	Ubiquitin-conjugating enzyme E2 Z	UBE2Z	sp|Q9H832|UBE2Z_HUMAN Ubiquitin-conjugating enzyme E2 Z OS=Homo sapiens OX=9606 GN=UBE2Z PE=1 SV=2;sp|Q9H832-2|UBE2Z_HUMAN Isoform 2 of Ubiquitin-conjugating enzyme E2 Z OS=Homo sapiens OX=9606 GN=UBE2Z	6	9	9	9	0	0	6	3	8	8	0	0	6	3	8	8	0	0	6	3	8	8	26,3	26,3	26,3	38,21	354	354;246;180;100;129;70	422
2402	P39687;H0YN26;H7BZ09;O95626;O43423	P39687;H0YN26	16;14;5;3;2	16;14;5;3;2	13;11;4;3;2	Acidic leucine-rich nuclear phosphoprotein 32 family member A	ANP32A	sp|P39687|AN32A_HUMAN Acidic leucine-rich nuclear phosphoprotein 32 family member A OS=Homo sapiens OX=9606 GN=ANP32A PE=1 SV=1;tr|H0YN26|H0YN26_HUMAN Acidic leucine-rich nuclear phosphoprotein 32 family member A OS=Homo sapiens OX=9606 GN=ANP32A PE=1 SV=1	5	16	16	13	13	10	12	12	12	13	13	10	12	12	12	13	11	7	10	11	10	12	45	45	36,9	28585	249	249;177;79;131;234	375					12
4692	Q9HB58-3;Q9HB58-7;G5E9C0;Q9HB58-5;Q9HB58;Q9HB58-2;C9JZQ4;E7EM70;Q9HB58-4	Q9HB58-3;Q9HB58-7;G5E9C0;Q9HB58-5;Q9HB58;Q9HB58-2	11;11;10;10;10;6;4;4;4	11;11;10;10;10;6;4;4;4	1;1;1;1;0;0;0;0;1	Sp110 nuclear body protein	SP110	sp|Q9HB58-3|SP110_HUMAN Isoform 3 of Sp110 nuclear body protein OS=Homo sapiens OX=9606 GN=SP110;sp|Q9HB58-7|SP110_HUMAN Isoform 7 of Sp110 nuclear body protein OS=Homo sapiens OX=9606 GN=SP110;tr|G5E9C0|G5E9C0_HUMAN SP110 nuclear body protein, isoform CRA	9	11	11	1	6	7	1	3	0	5	6	7	1	3	0	5	1	1	0	0	0	0	33,2	33,2	1,6	61897	549	549;555;547;547;689;408;160;221;248	325				1						7
2159	P18031;B4DSN5	P18031;B4DSN5	14;9	14;9	14;9	Tyrosine-protein phosphatase non-receptor type 1;Tyrosine-protein phosphatase non-receptor type	PTPN1	sp|P18031|PTN1_HUMAN Tyrosine-protein phosphatase non-receptor type 1 OS=Homo sapiens OX=9606 GN=PTPN1 PE=1 SV=1;tr|B4DSN5|B4DSN5_HUMAN Tyrosine-protein phosphatase non-receptor type OS=Homo sapiens OX=9606 GN=PTPN1 PE=1 SV=1	2	14	14	14	12	5	7	6	0	0	12	5	7	6	0	0	12	5	7	6	0	0	38,4	38,4	38,4	49966	435	435;362	334								6
1390	K7EKE6;K7EJE8;P36776-2;P36776;P36776-3;K7ER27;K7ERR6;K7EQF8;K7ER56	K7EKE6;K7EJE8;P36776-2;P36776;P36776-3	37;36;36;36;34;10;5;3;3	37;36;36;36;34;10;5;3;3	37;36;36;36;34;10;5;3;3	Lon protease homolog, mitochondrial	LONP1	tr|K7EKE6|K7EKE6_HUMAN Lon protease homolog, mitochondrial OS=Homo sapiens OX=9606 GN=LONP1 PE=1 SV=1;tr|K7EJE8|K7EJE8_HUMAN Lon protease homolog, mitochondrial OS=Homo sapiens OX=9606 GN=LONP1 PE=1 SV=1;sp|P36776-2|LONM_HUMAN Isoform 2 of Lon protease hom	9	37	37	37	4	2	32	18	28	20	4	2	32	18	28	20	4	2	32	18	28	20	57,3	57,3	57,3	95179	845	845;829;895;959;763;242;264;185;210	424											1	2
4583	Q9H0W8;Q9H0W8-2;M0QZC7;M0R2N0;M0QYR7;M0QZH1;M0QX70;M0R0U0	Q9H0W8;Q9H0W8-2;M0QZC7	14;12;7;6;5;4;4;3	14;12;7;6;5;4;4;3	14;12;7;6;5;4;4;3	Protein SMG9	SMG9	sp|Q9H0W8|SMG9_HUMAN Protein SMG9 OS=Homo sapiens OX=9606 GN=SMG9 PE=1 SV=1;sp|Q9H0W8-2|SMG9_HUMAN Isoform 2 of Protein SMG9 OS=Homo sapiens OX=9606 GN=SMG9;tr|M0QZC7|M0QZC7_HUMAN Protein SMG9 (Fragment) OS=Homo sapiens OX=9606 GN=SMG9 PE=1 SV=8	8	14	14	14	7	10	5	3	5	5	7	10	5	3	5	5	7	10	5	3	5	5	46,9	46,9	46,9	57,65	520	520;495;183;156;148;115;120;157	304									11
2266	P27105;F8VSL7;P27105-2	P27105	10;4;4	10;4;4	10;4;4	Erythrocyte band 7 integral membrane protein	STOM	sp|P27105|STOM_HUMAN Stomatin OS=Homo sapiens OX=9606 GN=STOM PE=1 SV=3	3	10	10	10	6	8	8	6	9	9	6	8	8	6	9	9	6	8	8	6	9	9	46,5	46,5	46,5	31,73	288	288;168;123	331				8	7
376	A0A3B3IRR6;A0A3B3IT54;A0A3B3ITA3;Q9H7E9;Q9H7E9-2	A0A3B3IRR6;A0A3B3IT54;A0A3B3ITA3;Q9H7E9;Q9H7E9-2	8;8;8;8;8	8;8;8;8;8	8;8;8;8;8	UPF0488 protein C8orf33	C8orf33	tr|A0A3B3IRR6|A0A3B3IRR6_HUMAN UPF0488 protein C8orf33 OS=Homo sapiens OX=9606 GN=C8orf33 PE=1 SV=1;tr|A0A3B3IT54|A0A3B3IT54_HUMAN UPF0488 protein C8orf33 OS=Homo sapiens OX=9606 GN=C8orf33 PE=1 SV=1;tr|A0A3B3ITA3|A0A3B3ITA3_HUMAN UPF0488 protein C8orf33 O	5	8	8	8	2	5	6	4	8	8	2	5	6	4	8	8	2	5	6	4	8	8	45,1	45,1	45,1	24465	226	226;236;248;229;242	385					6
2941	Q04760-2;Q04760	Q04760-2;Q04760	4;4	4;4	4;4	Lactoylglutathione lyase	GLO1	sp|Q04760-2|LGUL_HUMAN Isoform 2 of Lactoylglutathione lyase OS=Homo sapiens OX=9606 GN=GLO1;sp|Q04760|LGUL_HUMAN Lactoylglutathione lyase OS=Homo sapiens OX=9606 GN=GLO1 PE=1 SV=4	2	4	4	4	0	0	4	2	0	0	0	0	4	2	0	0	0	0	4	2	0	0	23,7	23,7	23,7	19043	169	169;184	471
5034	Q9UHV9	Q9UHV9	13	13	13	Prefoldin subunit 2	PFDN2	sp|Q9UHV9|PFD2_HUMAN Prefoldin subunit 2 OS=Homo sapiens OX=9606 GN=PFDN2 PE=1 SV=1	1	13	13	13	7	10	11	10	10	10	7	10	11	10	10	10	7	10	11	10	10	10	70,8	70,8	70,8	16648	154	154	397		16	1
4253	Q96L92-3;Q96L92;Q96L92-2;A0A5H1ZRP6;A0A2R8Y8A7;A0A2R8Y3S6;A0A2R8Y871;H7C603;A0A2R8YD75;C9JSM2;O60759-2;O60759	Q96L92-3;Q96L92;Q96L92-2;A0A5H1ZRP6;A0A2R8Y8A7	24;24;19;16;16;7;4;2;1;1;1;1	24;24;19;16;16;7;4;2;1;1;1;1	24;24;19;16;16;7;4;2;1;1;1;1	Sorting nexin-27	SNX27	sp|Q96L92-3|SNX27_HUMAN Isoform 2 of Sorting nexin-27 OS=Homo sapiens OX=9606 GN=SNX27;sp|Q96L92|SNX27_HUMAN Sorting nexin-27 OS=Homo sapiens OX=9606 GN=SNX27 PE=1 SV=2;sp|Q96L92-2|SNX27_HUMAN Isoform 3 of Sorting nexin-27 OS=Homo sapiens OX=9606 GN=SNX27;	12	24	24	24	18	17	18	16	12	12	18	17	18	16	12	12	18	17	18	16	12	12	58,7	58,7	58,7	59,81	528	528;541;435;394;407;194;129;65;20;131;253;359	386									19
4112	Q96AH0;H7C0W4;Q96AH0-2;Q96AH0-3;F8WAF5	Q96AH0;H7C0W4;Q96AH0-2;Q96AH0-3	3;2;2;2;1	3;2;2;2;1	2;1;1;1;0	SOSS complex subunit B2	NABP1	sp|Q96AH0|SOSB2_HUMAN SOSS complex subunit B2 OS=Homo sapiens OX=9606 GN=NABP1 PE=1 SV=1;tr|H7C0W4|H7C0W4_HUMAN SOSS complex subunit B2 (Fragment) OS=Homo sapiens OX=9606 GN=NABP1 PE=1 SV=1;sp|Q96AH0-2|SOSB2_HUMAN Isoform 2 of SOSS complex subunit B2 OS=Ho	5	3	3	2	2	3	1	2	1	2	2	3	1	2	1	2	2	2	0	1	0	1	13,2	13,2	8,8	22423	204	204;168;124;134;54	368			1	4	1
74	A0A087WZ13;E9PAU2;Q8IY67-2;Q8IY67;K7EKR9;K7EQG2;Q8IY67-3	A0A087WZ13;E9PAU2;Q8IY67-2	10;10;8;4;2;1;1	10;10;8;4;2;1;1	10;10;8;4;2;1;1	Ribonucleoprotein PTB-binding 1	RAVER1	tr|A0A087WZ13|A0A087WZ13_HUMAN Ribonucleoprotein PTB-binding 1 OS=Homo sapiens OX=9606 GN=RAVER1 PE=1 SV=1;tr|E9PAU2|E9PAU2_HUMAN Ribonucleoprotein PTB-binding 1 OS=Homo sapiens OX=9606 GN=RAVER1 PE=1 SV=1;sp|Q8IY67-2|RAVR1_HUMAN Isoform 2 of Ribonucleopro	7	10	10	10	4	8	4	3	5	7	4	8	4	3	5	7	4	8	4	3	5	7	22,6	22,6	22,6	77843	739	739;756;739;606;96;157;75	355											9
596	F5GZS6;A0A7P0Z4A0;A0A7P0TAN7;J3KPF3;A0A7P0Z4P5;P08195-2;P08195-3;P08195;P08195-4;A0A7P0TBF8;A0A7P0T9F7;A0A7P0T8F1;A0A7P0T8U7;A0A7P0TAS6;H0YH36;F5GZI0;F5H056;A0A7P0TAT7;H0YFS2;F5H867;F5H0E2;A0A7P0T853;F5GZR9;H0YFX4	F5GZS6;A0A7P0Z4A0;A0A7P0TAN7;J3KPF3;A0A7P0Z4P5;P08195-2;P08195-3;P08195;P08195-4;A0A7P0TBF8;A0A7P0T9F7;A0A7P0T8F1;A0A7P0T8U7;A0A7P0TAS6;H0YH36;F5GZI0;F5H056;A0A7P0TAT7	14;14;14;14;14;14;14;14;14;13;13;10;10;10;9;9;9;7;6;4;4;4;1;1	14;14;14;14;14;14;14;14;14;13;13;10;10;10;9;9;9;7;6;4;4;4;1;1	14;14;14;14;14;14;14;14;14;13;13;10;10;10;9;9;9;7;6;4;4;4;1;1	4F2 cell-surface antigen heavy chain	SLC3A2	tr|F5GZS6|F5GZS6_HUMAN 4F2 cell-surface antigen heavy chain OS=Homo sapiens OX=9606 GN=SLC3A2 PE=1 SV=1;tr|A0A7P0Z4A0|A0A7P0Z4A0_HUMAN 4F2 cell-surface antigen heavy chain OS=Homo sapiens OX=9606 GN=SLC3A2 PE=4 SV=1;tr|A0A7P0TAN7|A0A7P0TAN7_HUMAN 4F2 cell-	24	14	14	14	13	2	7	6	3	1	13	2	7	6	3	1	13	2	7	6	3	1	31,2	31,2	31,2	64872	599	599;616;623;631;654;529;568;630;661;533;603;398;402;415;241;400;447;304;247;135;145;168;47;122	305										2	2	1
1092	F8VY35;F5H4R6;P55209-2;P55209;F8W0J6;H0YIV4;F8W020;F8W118;F8VV59;H0YH88;F8VUX1;H0YHC3;F8VXI6;B7Z9C2;P55209-3;F8VRJ2;F8VVB5;B7Z4K9	F8VY35;F5H4R6;P55209-2;P55209;F8W0J6;H0YIV4;F8W020;F8W118;F8VV59;H0YH88;F8VUX1;H0YHC3;F8VXI6;B7Z9C2;P55209-3;F8VRJ2;F8VVB5	20;20;20;20;18;18;17;17;17;16;16;15;15;15;13;10;10;1	20;20;20;20;18;18;17;17;17;16;16;15;15;15;13;10;10;1	4;4;4;4;4;2;4;1;1;0;4;1;4;1;1;1;3;0	Nucleosome assembly protein 1-like 1	NAP1L1	tr|F8VY35|F8VY35_HUMAN Nucleosome assembly protein 1-like 1 (Fragment) OS=Homo sapiens OX=9606 GN=NAP1L1 PE=1 SV=1;tr|F5H4R6|F5H4R6_HUMAN Nucleosome assembly protein 1-like 1 OS=Homo sapiens OX=9606 GN=NAP1L1 PE=1 SV=1;sp|P55209-2|NP1L1_HUMAN Isoform 2 of	18	20	20	4	16	9	15	17	15	16	16	9	15	17	15	16	3	4	4	4	4	4	77,7	77,7	26,1	31,02	264	264;383;368;391;379;385;207;209;327;177;237;198;215;349;323;114;161;208	401			1				6	12	4	1
1679	O60826	O60826	10	10	10	Coiled-coil domain-containing protein 22	CCDC22	sp|O60826|CCD22_HUMAN Coiled-coil domain-containing protein 22 OS=Homo sapiens OX=9606 GN=CCDC22 PE=1 SV=1	1	10	10	10	1	1	6	2	3	0	1	1	6	2	3	0	1	1	6	2	3	0	27	27	27	70755	627	627	376										1
1924	P05023-3;P05023-4;P05023;P05023-2;M0R116;A0A2R8YEY8;A0A0A0MT26;P13637;P13637-2;P13637-3;B1AKY9;P50993;Q5TC01;Q5TC02;M0QXF2;H0Y7C1;Q5TC05;E9PRA5;Q13733;P20648	P05023-3;P05023-4;P05023;P05023-2;M0R116;A0A2R8YEY8;A0A0A0MT26;P13637;P13637-2;P13637-3	12;12;12;8;6;6;6;6;6;6;4;4;3;2;2;2;1;1;1;1	12;12;12;8;6;6;6;6;6;6;4;4;3;2;2;2;1;1;1;1	12;12;12;8;6;6;6;6;6;6;4;4;3;2;2;2;1;1;1;1	Sodium/potassium-transporting ATPase subunit alpha-1;Sodium/potassium-transporting ATPase subunit alpha-3	ATP1A1;ATP1A3	sp|P05023-3|AT1A1_HUMAN Isoform 3 of Sodium/potassium-transporting ATPase subunit alpha-1 OS=Homo sapiens OX=9606 GN=ATP1A1;sp|P05023-4|AT1A1_HUMAN Isoform 4 of Sodium/potassium-transporting ATPase subunit alpha-1 OS=Homo sapiens OX=9606 GN=ATP1A1;sp|P0502	20	12	12	12	7	1	7	7	0	3	7	1	7	7	0	3	7	1	7	7	0	3	15,6	15,6	15,6	109,55	992	992;1023;1023;681;983;1010;1226;1013;1024;1026;1009;1020;144;106;251;714;157;517;1029;1035	394											1
2073	P13073;H3BN72;H3BNV9;H3BPG0;Q86WV2;H3BNI5	P13073;H3BN72;H3BNV9;H3BPG0	23;15;15;12;10;5	23;15;15;12;10;5	23;15;15;12;10;5	Cytochrome c oxidase subunit 4 isoform 1, mitochondrial	COX4I1	sp|P13073|COX41_HUMAN Cytochrome c oxidase subunit 4 isoform 1, mitochondrial OS=Homo sapiens OX=9606 GN=COX4I1 PE=1 SV=1;tr|H3BN72|H3BN72_HUMAN Cytochrome c oxidase subunit 4 OS=Homo sapiens OX=9606 GN=COX4I1 PE=1 SV=1;tr|H3BNV9|H3BNV9_HUMAN Cytochrome c	6	23	23	23	11	10	18	21	16	20	11	10	18	21	16	20	11	10	18	21	16	20	66,3	66,3	66,3	19576	169	169;126;139;108;83;43	427		16
2836	P78345;Q5VUC3;Q5VUC9	P78345;Q5VUC3	7;4;3	7;4;3	7;4;3	Ribonuclease P protein subunit p38	RPP38	sp|P78345|RPP38_HUMAN Ribonuclease P protein subunit p38 OS=Homo sapiens OX=9606 GN=RPP38 PE=1 SV=2;tr|Q5VUC3|Q5VUC3_HUMAN Ribonuclease P protein subunit p38 (Fragment) OS=Homo sapiens OX=9606 GN=RPP38 PE=1 SV=8	3	7	7	7	1	0	2	3	3	5	1	0	2	3	3	5	1	0	2	3	3	5	29	29	29	31834	283	283;168;145	451
3277	Q15642-2;W4VSQ9;Q15642-4;Q15642-3;Q15642;M0R0F9;M0R2H7;Q15642-5;M0R070	Q15642-2;W4VSQ9;Q15642-4;Q15642-3;Q15642;M0R0F9;M0R2H7;Q15642-5	26;25;25;25;25;18;16;16;2	26;25;25;25;25;18;16;16;2	26;25;25;25;25;18;16;16;2	Cdc42-interacting protein 4	TRIP10	sp|Q15642-2|CIP4_HUMAN Isoform 2 of Cdc42-interacting protein 4 OS=Homo sapiens OX=9606 GN=TRIP10;tr|W4VSQ9|W4VSQ9_HUMAN Cdc42-interacting protein 4 OS=Homo sapiens OX=9606 GN=TRIP10 PE=1 SV=1;sp|Q15642-4|CIP4_HUMAN Isoform 4 of Cdc42-interacting protein 4	9	26	26	26	5	9	18	10	20	13	5	9	18	10	20	13	5	9	18	10	20	13	60,9	60,9	60,9	62591	545	545;593;456;593;601;437;343;341;83	382										12	1
4372	Q99942;A0A140TA09	Q99942;A0A140TA09	7;5	7;5	7;5	E3 ubiquitin-protein ligase RNF5	RNF5	sp|Q99942|RNF5_HUMAN E3 ubiquitin-protein ligase RNF5 OS=Homo sapiens OX=9606 GN=RNF5 PE=1 SV=1;tr|A0A140TA09|A0A140TA09_HUMAN E3 ubiquitin-protein ligase RNF5 OS=Homo sapiens OX=9606 GN=RNF5 PE=1 SV=1	2	7	7	7	7	3	7	5	7	6	7	3	7	5	7	6	7	3	7	5	7	6	27,8	27,8	27,8	19881	180	180;91	377		3	1
4694	Q9HB71;Q9HB71-3;B2ZWH1;Q9HB71-2	Q9HB71;Q9HB71-3	18;14;4;4	18;14;4;4	18;14;4;4	Calcyclin-binding protein	CACYBP	sp|Q9HB71|CYBP_HUMAN Calcyclin-binding protein OS=Homo sapiens OX=9606 GN=CACYBP PE=1 SV=2;sp|Q9HB71-3|CYBP_HUMAN Isoform 3 of Calcyclin-binding protein OS=Homo sapiens OX=9606 GN=CACYBP	4	18	18	18	16	7	12	12	2	1	16	7	12	12	2	1	16	7	12	12	2	1	67,1	67,1	67,1	26,21	228	228;185;50;80	337		1	1	7	1
29	A0A087WU07;Q5TGZ0-2;Q5TGZ0;R4GMM1;R4GNA1	A0A087WU07;Q5TGZ0-2;Q5TGZ0	3;3;3;1;1	3;3;3;1;1	3;3;3;1;1	MICOS complex subunit MIC10	MINOS1	tr|A0A087WU07|A0A087WU07_HUMAN MICOS complex subunit MIC10 OS=Homo sapiens OX=9606 GN=MICOS10 PE=1 SV=1;sp|Q5TGZ0-2|MIC10_HUMAN Isoform 2 of MICOS complex subunit MIC10 OS=Homo sapiens OX=9606 GN=MICOS10;sp|Q5TGZ0|MIC10_HUMAN MICOS complex subunit MIC10 OS	5	3	3	3	2	0	2	3	0	1	2	0	2	3	0	1	2	0	2	3	0	1	25,8	25,8	25,8	7036	62	62;24;78;46;71	438
1891	P00374;C9JJ68;B4DM58;P00374-2;Q86XF0	P00374;C9JJ68;B4DM58;P00374-2;Q86XF0	3;2;2;2;2	3;2;2;2;2	3;2;2;2;2	Dihydrofolate reductase;Dihydrofolate reductase, mitochondrial	DHFR;DHFRL1	sp|P00374|DYR_HUMAN Dihydrofolate reductase OS=Homo sapiens OX=9606 GN=DHFR PE=1 SV=2;tr|C9JJ68|C9JJ68_HUMAN Dihydrofolate reductase (Fragment) OS=Homo sapiens OX=9606 GN=DHFR2 PE=1 SV=1;tr|B4DM58|B4DM58_HUMAN Dihydrofolate reductase OS=Homo sapiens OX=960	5	3	3	3	3	0	1	1	0	0	3	0	1	1	0	0	3	0	1	1	0	0	18,7	18,7	18,7	21452	187	187;114;129;135;187	302
153	A0A0A0MT55;Q9UL12-2;Q9UL12;Q5SYV2;Q5SYV1	A0A0A0MT55;Q9UL12-2;Q9UL12;Q5SYV2	7;7;7;6;2	6;6;6;5;2	6;6;6;5;2	Sarcosine dehydrogenase, mitochondrial	SARDH	tr|A0A0A0MT55|A0A0A0MT55_HUMAN Sarcosine dehydrogenase, mitochondrial OS=Homo sapiens OX=9606 GN=SARDH PE=1 SV=1;sp|Q9UL12-2|SARDH_HUMAN Isoform 2 of Sarcosine dehydrogenase, mitochondrial OS=Homo sapiens OX=9606 GN=SARDH;sp|Q9UL12|SARDH_HUMAN Sarcosine de	5	7	6	6	1	1	4	2	1	0	0	0	4	2	1	0	0	0	4	2	1	0	15,3	15,3	15,3	67216	602	602;750;918;368;608	440
502	A0A6Q8PF18;A0A6Q8PHG4;A0A6Q8PFL9;Q9BWT6;A0A087WTC6;D6R9E3;D6RIA0;D6RCT6;A0A6Q8PFS5;A0A6Q8PHE9;A0A6Q8PHR6;A0A6Q8PFM2;A0A0J9YX34;A0A6Q8PFI4;A0A6Q8PH06;A0A6Q8PFV0;A0A6Q8PGL5;A0A6Q8PGE9;A0A6Q8PG16;A0A6Q8PFB0;A0A6Q8PF63;A0A6Q8PGG4;A0A6Q8PF74;A0A6Q8PEY7;A0A6Q8PFX3;Q9C040;Q9C040-2;E9PMW5;A0A6Q8PG97;A0A0J9YW70;A0A6Q8PGW9;A0A0J9YW02;A0A6Q8PGK8;A0A6Q8PFP1;A0A6Q8PG80;A0A6Q8PHB2;E9PMK8;A0A6Q8PEY9;A0A6Q8PH39;…	A0A6Q8PF18;A0A6Q8PHG4;A0A6Q8PFL9;Q9BWT6;A0A087WTC6;D6R9E3	14;14;13;12;7;7;6;5;2;2;2;2;2;2;2;2;2;2;2;2;2;2;2;2;2;2;2;1;1;1;1;1;1;1;1;1;1;1;1;1;1;1;1;1;1;1	14;14;13;12;7;7;6;5;2;2;2;2;2;2;2;2;2;2;2;2;2;2;2;2;2;2;2;1;1;1;1;1;1;1;1;1;1;1;1;1;1;1;1;1;1;1	13;13;12;12;7;7;6;5;1;1;1;1;1;1;1;1;1;1;1;1;1;1;1;1;1;1;1;0;0;0;0;0;0;0;0;0;0;0;0;0;1;0;0;0;0;1	Meiotic nuclear division protein 1 homolog	MND1	tr|A0A6Q8PF18|A0A6Q8PF18_HUMAN Uncharacterized protein OS=Homo sapiens OX=9606 PE=3 SV=1;tr|A0A6Q8PHG4|A0A6Q8PHG4_HUMAN Uncharacterized protein OS=Homo sapiens OX=9606 PE=3 SV=1;tr|A0A6Q8PFL9|A0A6Q8PFL9_HUMAN RING-type domain-containing protein OS=Homo sap	46	14	14	13	9	5	5	5	1	1	9	5	5	5	1	1	8	5	5	5	1	1	16,1	16,1	14,9	99783	898	898;902;787;205;122;165;126;102;618;636;643;647;681;699;718;725;742;743;748;761;762;765;766;775;797;744;771;96;127;136;139;154;155;156;157;172;260;357;374;375;595;633;650;651;655;658	326			1	5
675	B1AK44;Q9UI95;B1AK45;B1AK43	B1AK44;Q9UI95	5;5;2;2	5;5;2;2	5;5;2;2	Mitotic spindle assembly checkpoint protein MAD2B	MAD2L2	tr|B1AK44|B1AK44_HUMAN Mitotic spindle assembly checkpoint protein MAD2B OS=Homo sapiens OX=9606 GN=MAD2L2 PE=1 SV=1;sp|Q9UI95|MD2L2_HUMAN Mitotic spindle assembly checkpoint protein MAD2B OS=Homo sapiens OX=9606 GN=MAD2L2 PE=1 SV=2	4	5	5	5	2	1	0	2	1	4	2	1	0	2	1	4	2	1	0	2	1	4	20,5	20,5	20,5	25692	224	224;211;167;197	370			1	1
4345	Q99584	Q99584	5	5	5	Protein S100-A13	S100A13	sp|Q99584|S10AD_HUMAN Protein S100-A13 OS=Homo sapiens OX=9606 GN=S100A13 PE=1 SV=1	1	5	5	5	2	0	1	1	5	1	2	0	1	1	5	1	2	0	1	1	5	1	49	49	49	11471	98	98	351
4775	Q9NRX1;F8WBJ6	Q9NRX1;F8WBJ6	10;7	10;7	10;7	RNA-binding protein PNO1	PNO1	sp|Q9NRX1|PNO1_HUMAN RNA-binding protein PNO1 OS=Homo sapiens OX=9606 GN=PNO1 PE=1 SV=1;tr|F8WBJ6|F8WBJ6_HUMAN RNA-binding protein PNO1 OS=Homo sapiens OX=9606 GN=PNO1 PE=1 SV=1	2	10	10	10	4	8	0	1	2	3	4	8	0	1	2	3	4	8	0	1	2	3	45,2	45,2	45,2	27924	252	252;136	235					9
3333	Q16718;H7BYD0;A0A7I2V2W4;A0A087X1G1;A0A7I2V3L8;Q16718-2;F8WAS3;C9IZN5;A0A024R772;A0A087WXR5	Q16718;H7BYD0;A0A7I2V2W4;A0A087X1G1;A0A7I2V3L8;Q16718-2;F8WAS3;C9IZN5	9;8;7;7;7;7;6;6;3;3	9;8;7;7;7;7;6;6;3;3	9;8;7;7;7;7;6;6;3;3	NADH dehydrogenase [ubiquinone] 1 alpha subcomplex subunit 5	NDUFA5	sp|Q16718|NDUA5_HUMAN NADH dehydrogenase [ubiquinone] 1 alpha subcomplex subunit 5 OS=Homo sapiens OX=9606 GN=NDUFA5 PE=1 SV=3;tr|H7BYD0|H7BYD0_HUMAN Complex I subunit B13 OS=Homo sapiens OX=9606 GN=NDUFA5 PE=1 SV=2;tr|A0A7I2V2W4|A0A7I2V2W4_HUMAN Complex I	10	9	9	9	6	7	7	8	6	8	6	7	7	8	6	8	6	7	7	8	6	8	74,1	74,1	74,1	13459	116	116;125;101;101;145;116;70;98;59;77	364	4	9	1
4090	Q969L4	Q969L4	4	4	4	U7 snRNA-associated Sm-like protein LSm10	LSM10	sp|Q969L4|LSM10_HUMAN U7 snRNA-associated Sm-like protein LSm10 OS=Homo sapiens OX=9606 GN=LSM10 PE=1 SV=1	1	4	4	4	0	3	2	3	1	3	0	3	2	3	1	3	0	3	2	3	1	3	42,3	42,3	42,3	14,08	123	123	364	1	4
4134	Q96BR5	Q96BR5	3	3	3	Cytochrome c oxidase assembly factor 7	COA7	sp|Q96BR5|COA7_HUMAN Cytochrome c oxidase assembly factor 7 OS=Homo sapiens OX=9606 GN=COA7 PE=1 SV=2	1	3	3	3	2	0	3	2	2	2	2	0	3	2	2	2	2	0	3	2	2	2	22,5	22,5	22,5	25709	231	231	404
465	A0A5F9ZHL1;P24752;A0A5F9ZHJ7;A0A5F9ZHJ0;A0A5F9ZHD4;A0A5F9ZI66;A0A5F9ZHH9;H0YEL7;P24752-2;A0A5F9ZHL7;E9PRQ6	A0A5F9ZHL1;P24752;A0A5F9ZHJ7;A0A5F9ZHJ0;A0A5F9ZHD4;A0A5F9ZI66;A0A5F9ZHH9	10;10;9;7;6;6;5;4;4;3;3	10;10;9;7;6;6;5;4;4;3;3	10;10;9;7;6;6;5;4;4;3;3	Acetyl-CoA acetyltransferase, mitochondrial	ACAT1	tr|A0A5F9ZHL1|A0A5F9ZHL1_HUMAN Acetyl-CoA acetyltransferase, mitochondrial OS=Homo sapiens OX=9606 GN=ACAT1 PE=1 SV=1;sp|P24752|THIL_HUMAN Acetyl-CoA acetyltransferase, mitochondrial OS=Homo sapiens OX=9606 GN=ACAT1 PE=1 SV=1;tr|A0A5F9ZHJ7|A0A5F9ZHJ7_HUMAN	11	10	10	10	9	0	3	1	0	0	9	0	3	1	0	0	9	0	3	1	0	0	29	29	29	46108	434	434;427;315;337;306;322;197;136;162;106;141	318
2470	P46779;H0YKD8;P46779-2;P46779-3;H0YMF4;P46779-4;P46779-5;H0YLP6	P46779;H0YKD8;P46779-2;P46779-3;H0YMF4;P46779-4;P46779-5;H0YLP6	21;18;18;18;14;14;14;11	21;18;18;18;14;14;14;11	21;18;18;18;14;14;14;11	60S ribosomal protein L28	RPL28	sp|P46779|RL28_HUMAN 60S ribosomal protein L28 OS=Homo sapiens OX=9606 GN=RPL28 PE=1 SV=3;tr|H0YKD8|H0YKD8_HUMAN 60S ribosomal protein L28 OS=Homo sapiens OX=9606 GN=RPL28 PE=1 SV=1;sp|P46779-2|RL28_HUMAN Isoform 2 of 60S ribosomal protein L28 OS=Homo sapi	8	21	21	21	13	11	14	18	15	20	13	11	14	18	15	20	13	11	14	18	15	20	75,9	75,9	75,9	15747	137	137;170;163;169;112;69;87;89	398	3	14	7	2
3789	Q8IYM9-2;Q8IYM9;C9JWC5;C9J060;C9JIU5;H7BZD3;H7C376;H7C262;H7C2K0	Q8IYM9-2;Q8IYM9;C9JWC5;C9J060;C9JIU5	7;7;5;4;4;2;1;1;1	7;7;5;4;4;2;1;1;1	7;7;5;4;4;2;1;1;1	E3 ubiquitin-protein ligase TRIM22	TRIM22	sp|Q8IYM9-2|TRI22_HUMAN Isoform 2 of E3 ubiquitin-protein ligase TRIM22 OS=Homo sapiens OX=9606 GN=TRIM22;sp|Q8IYM9|TRI22_HUMAN E3 ubiquitin-protein ligase TRIM22 OS=Homo sapiens OX=9606 GN=TRIM22 PE=1 SV=1;tr|C9JWC5|C9JWC5_HUMAN E3 ubiquitin-protein ligas	9	7	7	7	7	1	0	0	0	0	7	1	0	0	0	0	7	1	0	0	0	0	16,8	16,8	16,8	56428	494	494;498;305;203;227;143;37;38;63	200									1
4077	Q92989;Q92989-2;E9PL17;E9PKV5;E9PJM4	Q92989;Q92989-2;E9PL17;E9PKV5	16;15;14;8;7	16;15;14;8;7	16;15;14;8;7	Polyribonucleotide 5-hydroxyl-kinase Clp1	CLP1	sp|Q92989|CLP1_HUMAN Polyribonucleotide 5-hydroxyl-kinase Clp1 OS=Homo sapiens OX=9606 GN=CLP1 PE=1 SV=1;sp|Q92989-2|CLP1_HUMAN Isoform 2 of Polyribonucleotide 5-hydroxyl-kinase Clp1 OS=Homo sapiens OX=9606 GN=CLP1;tr|E9PL17|E9PL17_HUMAN Polyribonucleoti	5	16	16	16	4	8	9	9	14	15	4	8	9	9	14	15	4	8	9	9	14	15	34,8	34,8	34,8	47645	425	425;361;436;210;132	388						1	8	1
4434	Q9BTT0;Q9BTT0-3;Q5TB19;E9PPH5;Q9BTT0-2;Q5TB25;E9PLC4;H0YCE2;E9PI45	Q9BTT0;Q9BTT0-3;Q5TB19;E9PPH5;Q9BTT0-2	10;9;6;5;5;4;4;2;1	10;9;6;5;5;4;4;2;1	10;9;6;5;5;4;4;2;1	Acidic leucine-rich nuclear phosphoprotein 32 family member E	ANP32E	sp|Q9BTT0|AN32E_HUMAN Acidic leucine-rich nuclear phosphoprotein 32 family member E OS=Homo sapiens OX=9606 GN=ANP32E PE=1 SV=1;sp|Q9BTT0-3|AN32E_HUMAN Isoform 3 of Acidic leucine-rich nuclear phosphoprotein 32 family member E OS=Homo sapiens OX=9606 GN=AN	9	10	10	10	8	3	7	6	6	5	8	3	7	6	6	5	8	3	7	6	6	5	42,2	42,2	42,2	30692	268	268;220;149;114;227;136;165;100;105	387					5	1
4717	Q9HD34;C9JY28;C9JRX8;F5H189;H7C4Q5;C9J799	Q9HD34;C9JY28;C9JRX8;F5H189;H7C4Q5	10;8;8;8;6;2	10;8;8;8;6;2	10;8;8;8;6;2	LYR motif-containing protein 4	LYRM4	sp|Q9HD34|LYRM4_HUMAN LYR motif-containing protein 4 OS=Homo sapiens OX=9606 GN=LYRM4 PE=1 SV=1;tr|C9JY28|C9JY28_HUMAN LYR motif-containing protein 4 OS=Homo sapiens OX=9606 GN=LYRM4 PE=1 SV=1;tr|C9JRX8|C9JRX8_HUMAN LYR motif-containing protein 4 OS=Homo s	6	10	10	10	3	3	3	2	9	9	3	3	3	2	9	9	3	3	3	2	9	9	56	56	56	10758	91	91;70;96;130;74;40	375	3	1
5197	Q9Y2X9-2;Q9Y2X9	Q9Y2X9-2;Q9Y2X9	9;9	9;9	9;9	Zinc finger protein 281	ZNF281	sp|Q9Y2X9-2|ZN281_HUMAN Isoform 2 of Zinc finger protein 281 OS=Homo sapiens OX=9606 GN=ZNF281;sp|Q9Y2X9|ZN281_HUMAN Zinc finger protein 281 OS=Homo sapiens OX=9606 GN=ZNF281 PE=1 SV=1	2	9	9	9	7	5	2	5	3	6	7	5	2	5	3	6	7	5	2	5	3	6	12,7	12,7	12,7	93231	859	859;895	455										1	1	5
1963	Q5JP53;P07437;Q5ST81;A6NNZ2	Q5JP53;P07437;Q5ST81	33;33;29;8	6;6;3;0	6;6;3;0	Tubulin beta chain	TUBB	tr|Q5JP53|Q5JP53_HUMAN Tubulin beta chain OS=Homo sapiens OX=9606 GN=TUBB PE=1 SV=1;sp|P07437|TBB5_HUMAN Tubulin beta chain OS=Homo sapiens OX=9606 GN=TUBB PE=1 SV=2;tr|Q5ST81|Q5ST81_HUMAN Tubulin beta chain OS=Homo sapiens OX=9606 GN=TUBB PE=1 SV=1	4	33	6	6	30	28	32	32	29	31	5	5	6	6	5	5	5	5	6	6	5	5	77	17,8	17,8	47766	426	426;444;372;444	395	1	2	1	2	4	5	3	19	9	7	2	3
684	B4DG22;B1AXG1;B7ZB17;P51812;E9PGT3;F2Z2J1;Q15418-3;Q15418-4;Q15349;Q15418;Q15349-3;Q15418-2;Q15349-2;B1AXG2;A0A2R8YGB7;Q5SVM7;D6RA62;D6RE03;A0A2R8Y603;B7Z3B5	B4DG22;B1AXG1;B7ZB17;P51812	6;6;6;6;2;2;2;2;2;2;2;2;2;1;1;1;1;1;1;1	6;6;6;6;2;2;2;2;2;2;2;2;2;1;1;1;1;1;1;1	5;5;5;5;1;2;1;1;2;1;2;1;2;1;1;1;1;1;1;1	Ribosomal protein S6 kinase alpha-3	RPS6KA3	tr|B4DG22|B4DG22_HUMAN Non-specific serine/threonine protein kinase OS=Homo sapiens OX=9606 GN=RPS6KA3 PE=1 SV=1;tr|B1AXG1|B1AXG1_HUMAN Non-specific serine/threonine protein kinase OS=Homo sapiens OX=9606 GN=RPS6KA3 PE=1 SV=2;tr|B7ZB17|B7ZB17_HUMAN Non-spe	20	6	6	5	2	1	3	4	2	1	2	1	3	4	2	1	1	0	2	3	1	0	10	10	8,9	80583	711	711;711;712;740;724;758;643;719;733;735;741;744;758;65;81;115;141;171;282;644	393											1
2728	P61927;D6RG19;D6R9X9	P61927;D6RG19;D6R9X9	5;4;3	5;4;3	5;4;3	60S ribosomal protein L37;Ribosomal protein L37	RPL37	sp|P61927|RL37_HUMAN 60S ribosomal protein L37 OS=Homo sapiens OX=9606 GN=RPL37 PE=1 SV=2;tr|D6RG19|D6RG19_HUMAN Ribosomal protein L37 OS=Homo sapiens OX=9606 GN=RPL37 PE=1 SV=1;tr|D6R9X9|D6R9X9_HUMAN Ribosomal protein L37 OS=Homo sapiens OX=9606 GN=RPL37	3	5	5	5	0	1	1	3	1	3	0	1	1	3	1	3	0	1	1	3	1	3	38,1	38,1	38,1	11078	97	97;82;74	423	1	1
3990	Q8WUY1;H0YAR9	Q8WUY1;H0YAR9	9;6	9;6	9;6	Protein THEM6	THEM6	sp|Q8WUY1|THEM6_HUMAN Protein THEM6 OS=Homo sapiens OX=9606 GN=THEM6 PE=1 SV=2;tr|H0YAR9|H0YAR9_HUMAN Protein THEM6 (Fragment) OS=Homo sapiens OX=9606 GN=THEM6 PE=1 SV=1	2	9	9	9	7	1	6	5	3	3	7	1	6	5	3	3	7	1	6	5	3	3	52,4	52,4	52,4	23865	208	208;83	368			1
196	A0A0C4DGH0;Q5ZPR3;Q5ZPR3-4;Q5ZPR3-3;H0YL10;Q5ZPR3-2;H0YN29;H0YLT8;H0YN85;H0YK40;H0YK59	A0A0C4DGH0;Q5ZPR3;Q5ZPR3-4;Q5ZPR3-3;H0YL10;Q5ZPR3-2	6;6;5;4;3;3;2;1;1;1;1	6;6;5;4;3;3;2;1;1;1;1	6;6;5;4;3;3;2;1;1;1;1	CD276 antigen	CD276	tr|A0A0C4DGH0|A0A0C4DGH0_HUMAN CD276 antigen OS=Homo sapiens OX=9606 GN=CD276 PE=1 SV=1;sp|Q5ZPR3|CD276_HUMAN CD276 antigen OS=Homo sapiens OX=9606 GN=CD276 PE=1 SV=1;sp|Q5ZPR3-4|CD276_HUMAN Isoform 4 of CD276 antigen OS=Homo sapiens OX=9606 GN=CD276;sp|Q5	11	6	6	6	5	1	5	2	1	1	5	1	5	2	1	1	5	1	5	2	1	1	26,3	26,3	26,3	41767	388	388;534;533;493;199;316;170;132;136;156;165	359											1
1193	H0Y886;O43674;E7EWP0;O43674-2;H7C568;A0A7P0TAR2;A0A087WYD0	H0Y886;O43674;E7EWP0;O43674-2	10;10;8;8;2;2;2	10;10;8;8;2;2;2	10;10;8;8;2;2;2	NADH dehydrogenase [ubiquinone] 1 beta subcomplex subunit 5, mitochondrial	NDUFB5	tr|H0Y886|H0Y886_HUMAN Complex I-SGDH (Fragment) OS=Homo sapiens OX=9606 GN=NDUFB5 PE=1 SV=1;sp|O43674|NDUB5_HUMAN NADH dehydrogenase [ubiquinone] 1 beta subcomplex subunit 5, mitochondrial OS=Homo sapiens OX=9606 GN=NDUFB5 PE=1 SV=1;tr|E7EWP0|E7EWP0_HUMAN	7	10	10	10	5	2	8	7	8	9	5	2	8	7	8	9	5	2	8	7	8	9	31,6	31,6	31,6	23434	206	206;189;177;137;100;102;135	404		4
2018	P0DI82;P0DI81;P0DI81-3;F5H785	P0DI82;P0DI81;P0DI81-3	4;4;4;1	4;4;4;1	4;4;4;1	Trafficking protein particle complex subunit 2B;Trafficking protein particle complex subunit 2	TRAPPC2B;TRAPPC2	sp|P0DI82|TPC2B_HUMAN Trafficking protein particle complex subunit 2B OS=Homo sapiens OX=9606 GN=TRAPPC2B PE=1 SV=1;sp|P0DI81|TPC2A_HUMAN Trafficking protein particle complex subunit 2 OS=Homo sapiens OX=9606 GN=TRAPPC2 PE=1 SV=1;sp|P0DI81-3|TPC2A_HUMAN Is	4	4	4	4	1	1	4	2	3	2	1	1	4	2	3	2	1	1	4	2	3	2	25	25	25	16445	140	140;140;174;113	390		1
3114	Q13835-2;Q13835	Q13835-2;Q13835	7;6	7;6	7;6	Plakophilin-1	PKP1	sp|Q13835-2|PKP1_HUMAN Isoform 1 of Plakophilin-1 OS=Homo sapiens OX=9606 GN=PKP1;sp|Q13835|PKP1_HUMAN Plakophilin-1 OS=Homo sapiens OX=9606 GN=PKP1 PE=1 SV=2	2	7	7	7	0	1	0	0	7	0	0	1	0	0	7	0	0	1	0	0	7	0	10,9	10,9	10,9	80496	726	726;747	289									1
3718	Q86X83-2;Q86X83;F8WBW1;F8WC41	Q86X83-2;Q86X83;F8WBW1	8;8;5;3	8;8;5;3	8;8;5;3	COMM domain-containing protein 2	COMMD2	sp|Q86X83-2|COMD2_HUMAN Isoform 2 of COMM domain-containing protein 2 OS=Homo sapiens OX=9606 GN=COMMD2;sp|Q86X83|COMD2_HUMAN COMM domain-containing protein 2 OS=Homo sapiens OX=9606 GN=COMMD2 PE=1 SV=2;tr|F8WBW1|F8WBW1_HUMAN COMM domain-containing protein	4	8	8	8	4	3	6	5	5	2	4	3	6	5	5	2	4	3	6	5	5	2	72,2	72,2	72,2	19119	169	169;199;135;121	363			3
3755	Q8IWA0	Q8IWA0	4	4	4	WD repeat-containing protein 75	WDR75	sp|Q8IWA0|WDR75_HUMAN WD repeat-containing protein 75 OS=Homo sapiens OX=9606 GN=WDR75 PE=1 SV=1	1	4	4	4	1	1	0	1	1	3	1	1	0	1	1	3	1	1	0	1	1	3	8,9	8,9	8,9	94498	830	830	389											1
3833	Q8N4V1;Q8N4V1-2;A0A7P0TBL5;A0A7P0T9E6	Q8N4V1;Q8N4V1-2	5;4;2;1	5;4;2;1	5;4;2;1	Membrane magnesium transporter 1	MMGT1	sp|Q8N4V1|EMC5_HUMAN ER membrane protein complex subunit 5 OS=Homo sapiens OX=9606 GN=MMGT1 PE=1 SV=1;sp|Q8N4V1-2|EMC5_HUMAN Isoform 2 of ER membrane protein complex subunit 5 OS=Homo sapiens OX=9606 GN=MMGT1	4	5	5	5	4	3	4	4	2	2	4	3	4	4	2	2	4	3	4	4	2	2	55	55	55	14686	131	131;196;46;49	354	1	4
3910	Q8NF91;E7ENN3;Q8NF91-7	Q8NF91;E7ENN3	118;105;57	117;104;57	2;2;2	Nesprin-1	SYNE1	sp|Q8NF91|SYNE1_HUMAN Nesprin-1 OS=Homo sapiens OX=9606 GN=SYNE1 PE=1 SV=4;tr|E7ENN3|E7ENN3_HUMAN Nesprin-1 OS=Homo sapiens OX=9606 GN=SYNE1 PE=1 SV=2	3	118	117	2	3	1	88	52	83	14	3	1	87	51	82	13	0	0	2	0	1	0	16,3	16,2	0,4	1011,1	8797	8797;8392;5580	426								1	1
4109	Q96AC1;Q96AC1-3;A0A0U1RRM8;H0YJ34;Q96AC1-2;H0YJB6;G3V3J0	Q96AC1;Q96AC1-3;A0A0U1RRM8;H0YJ34;Q96AC1-2	9;9;8;8;8;3;1	9;9;8;8;8;3;1	9;9;8;8;8;3;1	Fermitin family homolog 2	FERMT2	sp|Q96AC1|FERM2_HUMAN Fermitin family homolog 2 OS=Homo sapiens OX=9606 GN=FERMT2 PE=1 SV=1;sp|Q96AC1-3|FERM2_HUMAN Isoform 3 of Fermitin family homolog 2 OS=Homo sapiens OX=9606 GN=FERMT2;tr|A0A0U1RRM8|A0A0U1RRM8_HUMAN Fermitin family homolog 2 (Fragment)	7	9	9	9	0	0	5	6	3	1	0	0	5	6	3	1	0	0	5	6	3	1	22,9	22,9	22,9	77,86	680	680;687;545;640;633;133;155	475
4841	Q9NW81;Q9NW81-4;Q9NW81-5;M0QZP7;M0QZC4;K7EIV4;B4DFT4;Q9NW81-6;Q9NW81-3;K7ESN5;M0R078;Q9NW81-2	Q9NW81;Q9NW81-4;Q9NW81-5	7;7;6;3;3;3;3;2;2;1;1;1	7;7;6;3;3;3;3;2;2;1;1;1	7;7;6;3;3;3;3;2;2;1;1;1	ATP synthase subunit s-like protein	ATP5SL	sp|Q9NW81|DMAC2_HUMAN Distal membrane-arm assembly complex protein 2 OS=Homo sapiens OX=9606 GN=DMAC2 PE=1 SV=3;sp|Q9NW81-4|DMAC2_HUMAN Isoform 4 of Distal membrane-arm assembly complex protein 2 OS=Homo sapiens OX=9606 GN=DMAC2;sp|Q9NW81-5|DMAC2_HUMAN Iso	12	7	7	7	7	4	5	4	4	3	7	4	5	4	4	3	7	4	5	4	4	3	31,1	31,1	31,1	29267	257	257;263;230;150;172;176;178;185;191;101;121;158	343					6
5237	V9GY01;Q9Y448;Q9Y448-2;Q9Y448-3;H0YKF8;H0YLA7;H0YM11	V9GY01;Q9Y448;Q9Y448-2;Q9Y448-3	6;6;5;3;2;2;2	6;6;5;3;2;2;2	6;6;5;3;2;2;2	Small kinetochore-associated protein	KNSTRN	tr|V9GY01|V9GY01_HUMAN Chromosome 15 open reading frame 23, isoform CRA_d OS=Homo sapiens OX=9606 GN=KNSTRN PE=1 SV=1;sp|Q9Y448|SKAP_HUMAN Small kinetochore-associated protein OS=Homo sapiens OX=9606 GN=KNSTRN PE=1 SV=2;sp|Q9Y448-2|SKAP_HUMAN Isoform 2 of	7	6	6	6	3	4	1	4	1	5	3	4	1	4	1	5	3	4	1	4	1	5	37	37	37	26983	238	238;316;286;241;124;128;217	352				4	3
5486	X5CMH5;A0A0G2JLV0;A0A087WYD6;Q03519;Q9NUT2-5;Q9NUT2-4;Q9NUT2-2;Q9NUT2;Q9NRK6	X5CMH5;A0A0G2JLV0;A0A087WYD6;Q03519	3;2;2;2;1;1;1;1;1	3;2;2;2;1;1;1;1;1	3;2;2;2;1;1;1;1;1	Antigen peptide transporter 2	TAP2	tr|X5CMH5|X5CMH5_HUMAN Antigen peptide transporter 2 OS=Homo sapiens OX=9606 GN=TAP2 PE=1 SV=1;tr|A0A0G2JLV0|A0A0G2JLV0_HUMAN Antigen peptide transporter 2 OS=Homo sapiens OX=9606 GN=TAP2 PE=1 SV=1;tr|A0A087WYD6|A0A087WYD6_HUMAN Antigen peptide transporter	9	3	3	3	2	0	3	2	0	0	2	0	3	2	0	0	2	0	3	2	0	0	4,6	4,6	4,6	77694	703	703;702;702;686;548;630;718;735;738	401
3231	Q15102;M0R389;M0QXS6;M0R323;M0QZT2;M0R1K3	Q15102;M0R389	4;3;1;1;1;1	4;3;1;1;1;1	4;3;1;1;1;1	Platelet-activating factor acetylhydrolase IB subunit gamma	PAFAH1B3	sp|Q15102|PA1B3_HUMAN Platelet-activating factor acetylhydrolase IB subunit alpha1 OS=Homo sapiens OX=9606 GN=PAFAH1B3 PE=1 SV=1;tr|M0R389|M0R389_HUMAN Platelet-activating factor acetylhydrolase IB subunit alpha1 (Fragment) OS=Homo sapiens OX=9606 GN=PAFAH	6	4	4	4	1	0	4	1	2	1	1	0	4	1	2	1	1	0	4	1	2	1	24,2	24,2	24,2	25734	231	231;164;95;96;139;202	393
4801	Q9NUJ1;Q9NUJ1-2;Q9NUJ1-3	Q9NUJ1;Q9NUJ1-2	7;5;3	7;5;3	7;5;3	Mycophenolic acid acyl-glucuronide esterase, mitochondrial	ABHD10	sp|Q9NUJ1|ABHDA_HUMAN Palmitoyl-protein thioesterase ABHD10, mitochondrial OS=Homo sapiens OX=9606 GN=ABHD10 PE=1 SV=1;sp|Q9NUJ1-2|ABHDA_HUMAN Isoform 2 of Palmitoyl-protein thioesterase ABHD10, mitochondrial OS=Homo sapiens OX=9606 GN=ABHD10	3	7	7	7	1	0	7	6	5	3	1	0	7	6	5	3	1	0	7	6	5	3	31	31	31	33932	306	306;149;205	442
585	A0A7P0T8N8;O14776-2;O14776;G3V220;Q5VWI1	A0A7P0T8N8;O14776-2;O14776;G3V220	42;42;42;34;1	42;42;42;34;1	42;42;42;34;1	Transcription elongation regulator 1	TCERG1	tr|A0A7P0T8N8|A0A7P0T8N8_HUMAN Transcription elongation regulator 1 OS=Homo sapiens OX=9606 GN=TCERG1 PE=4 SV=1;sp|O14776-2|TCRG1_HUMAN Isoform 2 of Transcription elongation regulator 1 OS=Homo sapiens OX=9606 GN=TCERG1;sp|O14776|TCRG1_HUMAN Transcription	5	42	42	42	29	18	29	27	13	20	29	18	29	27	13	20	29	18	29	27	13	20	35,8	35,8	35,8	126	1115	1115;1077;1098;1032;586	390
2449	P43308	P43308	3	3	3	Translocon-associated protein subunit beta	SSR2	sp|P43308|SSRB_HUMAN Translocon-associated protein subunit beta OS=Homo sapiens OX=9606 GN=SSR2 PE=1 SV=1	1	3	3	3	2	1	0	3	0	1	2	1	0	3	0	1	2	1	0	3	0	1	20,2	20,2	20,2	20135	183	183	424				1
4935	Q9P0T4	Q9P0T4	4	4	4	Zinc finger protein 581	ZNF581	sp|Q9P0T4|ZN581_HUMAN Zinc finger protein 581 OS=Homo sapiens OX=9606 GN=ZNF581 PE=1 SV=1	1	4	4	4	2	1	1	1	2	4	2	1	1	1	2	4	2	1	1	1	2	4	18,8	18,8	18,8	22,01	197	197	381				1
3749	Q8IVD9	Q8IVD9	9	9	9	NudC domain-containing protein 3	NUDCD3	sp|Q8IVD9|NUDC3_HUMAN NudC domain-containing protein 3 OS=Homo sapiens OX=9606 GN=NUDCD3 PE=1 SV=3	1	9	9	9	0	0	9	2	3	2	0	0	9	2	3	2	0	0	9	2	3	2	36,3	36,3	36,3	40822	361	361	424
2322	P31153;P31153-2;Q00266	P31153;P31153-2	18;14;2	18;14;2	18;14;2	S-adenosylmethionine synthase isoform type-2	MAT2A	sp|P31153|METK2_HUMAN S-adenosylmethionine synthase isoform type-2 OS=Homo sapiens OX=9606 GN=MAT2A PE=1 SV=1;sp|P31153-2|METK2_HUMAN Isoform 2 of S-adenosylmethionine synthase isoform type-2 OS=Homo sapiens OX=9606 GN=MAT2A	3	18	18	18	7	3	14	10	8	6	7	3	14	10	8	6	7	3	14	10	8	6	37,7	37,7	37,7	43,66	395	395;299;395	384							3
58	A0A087WXL6;B7Z879;Q9H270;A0A0G2JS92;A0A087X2J4	A0A087WXL6;B7Z879;Q9H270;A0A0G2JS92	13;12;12;7;1	13;12;12;7;1	13;12;12;7;1	Vacuolar protein sorting-associated protein 11 homolog	VPS11	tr|A0A087WXL6|A0A087WXL6_HUMAN Vacuolar protein sorting-associated protein 11 homolog OS=Homo sapiens OX=9606 GN=VPS11 PE=1 SV=1;tr|B7Z879|B7Z879_HUMAN Vacuolar protein sorting-associated protein 11 homolog OS=Homo sapiens OX=9606 GN=VPS11 PE=1 SV=1;sp|Q9H	5	13	13	13	4	0	8	2	4	0	4	0	8	2	4	0	4	0	8	2	4	0	15,8	15,8	15,8	107,81	941	941;931;941;484;181	363
320	A0A2R8Y620;A0A2R8Y7U2;A0A2R8Y600;A0A2R8Y455;Q86VX2-2;Q86VX2;V9GY66	A0A2R8Y620;A0A2R8Y7U2;A0A2R8Y600;A0A2R8Y455;Q86VX2-2;Q86VX2;V9GY66	4;4;4;4;4;4;3	4;4;4;4;4;4;3	4;4;4;4;4;4;3	COMM domain-containing protein 7	COMMD7	tr|A0A2R8Y620|A0A2R8Y620_HUMAN COMM domain-containing protein OS=Homo sapiens OX=9606 PE=4 SV=1;tr|A0A2R8Y7U2|A0A2R8Y7U2_HUMAN COMM domain-containing protein OS=Homo sapiens OX=9606 PE=4 SV=1;tr|A0A2R8Y600|A0A2R8Y600_HUMAN COMM domain-containing protein OS	7	4	4	4	1	1	4	3	3	2	1	1	4	3	3	2	1	1	4	3	3	2	20,3	20,3	20,3	20151	182	182;211;230;272;199;200;157	403			1
611	A2A2V2;P42696;P42696-2;Q5TCT4;H7C5M1	A2A2V2;P42696;P42696-2;Q5TCT4	9;9;7;6;3	9;9;7;6;3	9;9;7;6;3	RNA-binding protein 34	RBM34	tr|A2A2V2|A2A2V2_HUMAN RNA-binding protein 34 (Fragment) OS=Homo sapiens OX=9606 GN=RBM34 PE=1 SV=1;sp|P42696|RBM34_HUMAN RNA-binding protein 34 OS=Homo sapiens OX=9606 GN=RBM34 PE=1 SV=2;sp|P42696-2|RBM34_HUMAN Isoform 2 of RNA-binding protein 34 OS=Homo	5	9	9	9	0	3	5	5	6	4	0	3	5	5	6	4	0	3	5	5	6	4	29,2	29,2	29,2	45917	408	408;430;225;211;86	407								3
771	C9JA28;Q9UNL2;Q9UNL2-2;C9J365	C9JA28;Q9UNL2;Q9UNL2-2;C9J365	3;3;3;2	3;3;3;2	3;3;3;2	Translocon-associated protein subunit gamma	SSR3	tr|C9JA28|C9JA28_HUMAN Signal sequence receptor subunit gamma OS=Homo sapiens OX=9606 GN=SSR3 PE=1 SV=1;sp|Q9UNL2|SSRG_HUMAN Translocon-associated protein subunit gamma OS=Homo sapiens OX=9606 GN=SSR3 PE=1 SV=1;sp|Q9UNL2-2|SSRG_HUMAN Isoform 2 of Transloco	4	3	3	3	1	1	2	3	1	3	1	1	2	3	1	3	1	1	2	3	1	3	19,5	19,5	19,5	20161	174	174;185;198;133	443			1
2209	P21953;P21953-2	P21953	12;3	12;3	12;3	2-oxoisovalerate dehydrogenase subunit beta, mitochondrial	BCKDHB	sp|P21953|ODBB_HUMAN 2-oxoisovalerate dehydrogenase subunit beta, mitochondrial OS=Homo sapiens OX=9606 GN=BCKDHB PE=1 SV=2	2	12	12	12	8	5	6	9	8	10	8	5	6	9	8	10	8	5	6	9	8	10	52,6	52,6	52,6	43122	392	392;218	380						5	1
2516	P49427;U3KQ77;U3KPV8;U3KQP9	P49427;U3KQ77;U3KPV8	4;2;2;1	4;2;2;1	4;2;2;1	Ubiquitin-conjugating enzyme E2 R1	CDC34	sp|P49427|UB2R1_HUMAN Ubiquitin-conjugating enzyme E2 R1 OS=Homo sapiens OX=9606 GN=CDC34 PE=1 SV=2;tr|U3KQ77|U3KQ77_HUMAN Ubiquitin-conjugating enzyme E2 R1 (Fragment) OS=Homo sapiens OX=9606 GN=CDC34 PE=1 SV=1;tr|U3KPV8|U3KPV8_HUMAN Ubiquitin-conjugating	4	4	4	4	1	1	1	3	1	1	1	1	1	3	1	1	1	1	1	3	1	1	15,3	15,3	15,3	26736	236	236;119;146;107	435
3062	Q13217;X6R9L0	Q13217;X6R9L0	20;17	20;17	20;17	DnaJ homolog subfamily C member 3	DNAJC3	sp|Q13217|DNJC3_HUMAN DnaJ homolog subfamily C member 3 OS=Homo sapiens OX=9606 GN=DNAJC3 PE=1 SV=1;tr|X6R9L0|X6R9L0_HUMAN DnaJ homolog subfamily C member 3 OS=Homo sapiens OX=9606 GN=DNAJC3 PE=1 SV=1	2	20	20	20	11	1	16	12	11	7	11	1	16	12	11	7	11	1	16	12	11	7	55,4	55,4	55,4	57579	504	504;453	386								1	1
2888	P98179	P98179	7	7	7	RNA-binding protein 3	RBM3	sp|P98179|RBM3_HUMAN RNA-binding protein 3 OS=Homo sapiens OX=9606 GN=RBM3 PE=1 SV=1	1	7	7	7	6	6	4	6	5	7	6	6	4	6	5	7	6	6	4	6	5	7	47,8	47,8	47,8	17,17	157	157	362		10
2913	Q01813;A0A7I2V3Z0;Q01813-2;B1APP6;Q5VSR5;H0Y757;V9GYV7;A0A7I2V5S1;H0Y3Y3;V9GY25	Q01813;A0A7I2V3Z0;Q01813-2;B1APP6	23;20;20;14;6;4;4;4;3;2	23;20;20;14;6;4;4;4;3;2	21;19;19;13;6;4;4;4;3;1	ATP-dependent 6-phosphofructokinase, platelet type	PFKP	sp|Q01813|PFKAP_HUMAN ATP-dependent 6-phosphofructokinase, platelet type OS=Homo sapiens OX=9606 GN=PFKP PE=1 SV=2;tr|A0A7I2V3Z0|A0A7I2V3Z0_HUMAN ATP-dependent 6-phosphofructokinase OS=Homo sapiens OX=9606 GN=PFKP PE=1 SV=1;sp|Q01813-2|PFKAP_HUMAN Isoform	10	23	23	21	19	3	16	17	14	3	19	3	16	17	14	3	17	3	14	16	12	3	33,7	33,7	30,1	85595	784	784;746;776;568;210;103;113;122;166;118	365										1	3
151	A0A0G2JKZ1;A2AB90;A0A0G2JH37;A0A0A0MSV9;O15533-2;O15533;O15533-3;Q6P1N7;C9JA35;A0A0A0MT98;O15533-4;A0A140T9B2;A0A0G2JJI5	A0A0G2JKZ1;A2AB90;A0A0G2JH37;A0A0A0MSV9;O15533-2;O15533;O15533-3;Q6P1N7;C9JA35;A0A0A0MT98;O15533-4	6;6;6;6;6;6;6;4;3;3;3;1;1	6;6;6;6;6;6;6;4;3;3;3;1;1	6;6;6;6;6;6;6;4;3;3;3;1;1	Tapasin	TAPBP	tr|A0A0G2JKZ1|A0A0G2JKZ1_HUMAN Tapasin OS=Homo sapiens OX=9606 GN=TAPBP PE=1 SV=1;tr|A2AB90|A2AB90_HUMAN Tapasin OS=Homo sapiens OX=9606 GN=TAPBP PE=1 SV=1;tr|A0A0G2JH37|A0A0G2JH37_HUMAN Tapasin OS=Homo sapiens OX=9606 GN=TAPBP PE=1 SV=1;tr|A0A0A0MSV9|A0A0	13	6	6	6	6	4	5	4	5	4	6	4	5	4	5	4	6	4	5	4	5	4	13,8	13,8	13,8	47606	448	448;466;466;504;412;448;504;156;192;361;361;202;202	326							6	1
2141	P17096;P17096-3;A0A669KAX1	P17096;P17096-3	12;8;5	12;8;5	2;2;0	High mobility group protein HMG-I/HMG-Y	HMGA1	sp|P17096|HMGA1_HUMAN High mobility group protein HMG-I/HMG-Y OS=Homo sapiens OX=9606 GN=HMGA1 PE=1 SV=3;sp|P17096-3|HMGA1_HUMAN Isoform HMG-R of High mobility group protein HMG-I/HMG-Y OS=Homo sapiens OX=9606 GN=HMGA1	3	12	12	2	9	8	11	9	10	9	9	8	11	9	10	9	2	2	2	2	2	2	72,9	72,9	23,4	11676	107	107;179;30	343	7	12	8	4
2929	Q02952-2;Q02952-3;Q02952	Q02952-2;Q02952-3;Q02952	62;61;61	62;61;61	62;61;61	A-kinase anchor protein 12	AKAP12	sp|Q02952-2|AKA12_HUMAN Isoform 2 of A-kinase anchor protein 12 OS=Homo sapiens OX=9606 GN=AKAP12;sp|Q02952-3|AKA12_HUMAN Isoform 3 of A-kinase anchor protein 12 OS=Homo sapiens OX=9606 GN=AKAP12;sp|Q02952|AKA12_HUMAN A-kinase anchor protein 12 OS=Homo sap	3	62	62	62	14	13	41	34	43	39	14	13	41	34	43	39	14	13	41	34	43	39	56,4	56,4	56,4	181,69	1684	1684;1677;1782	411												2
3238	Q15181;Q5SQT6	Q15181;Q5SQT6	10;6	10;6	10;6	Inorganic pyrophosphatase	PPA1	sp|Q15181|IPYR_HUMAN Inorganic pyrophosphatase OS=Homo sapiens OX=9606 GN=PPA1 PE=1 SV=2;tr|Q5SQT6|Q5SQT6_HUMAN Inorganic diphosphatase OS=Homo sapiens OX=9606 GN=PPA1 PE=1 SV=1	2	10	10	10	4	0	8	6	4	2	4	0	8	6	4	2	4	0	8	6	4	2	41,2	41,2	41,2	32,66	289	289;178	394
5097	Q9UL25	Q9UL25	4	4	4	Ras-related protein Rab-21	RAB21	sp|Q9UL25|RAB21_HUMAN Ras-related protein Rab-21 OS=Homo sapiens OX=9606 GN=RAB21 PE=1 SV=3	1	4	4	4	4	0	1	1	0	0	4	0	1	1	0	0	4	0	1	1	0	0	23,1	23,1	23,1	24347	225	225	280
1655	O60488-2;O60488;D6RDA8;D6RF95;H0Y9A0	O60488-2;O60488	5;5;1;1;1	5;5;1;1;1	4;4;1;1;1	Long-chain-fatty-acid--CoA ligase 4	ACSL4	sp|O60488-2|ACSL4_HUMAN Isoform Short of Long-chain-fatty-acid--CoA ligase 4 OS=Homo sapiens OX=9606 GN=ACSL4;sp|O60488|ACSL4_HUMAN Long-chain-fatty-acid--CoA ligase 4 OS=Homo sapiens OX=9606 GN=ACSL4 PE=1 SV=2	5	5	5	4	5	0	1	2	0	0	5	0	1	2	0	0	4	0	1	1	0	0	10	10	7,3	74435	670	670;711;128;154;156	320
3873	Q8NB37;Q8NB37-2;H0YF25;E9PLI5;E9PQD8;H0YE25;Q8NB37-3;H0YER3;Q8NB37-4	Q8NB37;Q8NB37-2;H0YF25;E9PLI5;E9PQD8;H0YE25;Q8NB37-3	10;8;7;6;5;5;5;3;1	10;8;7;6;5;5;5;3;1	10;8;7;6;5;5;5;3;1	Parkinson disease 7 domain-containing protein 1	PDDC1	sp|Q8NB37|GALD1_HUMAN Glutamine amidotransferase-like class 1 domain-containing protein 1 OS=Homo sapiens OX=9606 GN=GATD1 PE=1 SV=1;sp|Q8NB37-2|GALD1_HUMAN Isoform 2 of Glutamine amidotransferase-like class 1 domain-containing protein 1 OS=Homo sapiens OX	9	10	10	10	7	7	8	9	8	9	7	7	8	9	8	9	7	7	8	9	8	9	71,8	71,8	71,8	23297	220	220;250;162;186;120;144;184;87;150	353		1	7	5
4860	Q9NX08	Q9NX08	8	8	8	COMM domain-containing protein 8	COMMD8	sp|Q9NX08|COMD8_HUMAN COMM domain-containing protein 8 OS=Homo sapiens OX=9606 GN=COMMD8 PE=1 SV=1	1	8	8	8	4	4	7	7	7	7	4	4	7	7	7	7	4	4	7	7	7	7	46,4	46,4	46,4	21,09	183	183	410			4
15	E9PIR7;F8W809;A0A087WSW9;A0A182DWI3;A0A087WSY9;Q16881-5;Q16881-2;Q16881-4;Q16881-3;Q16881-6;Q16881;E2QRB9;Q16881-7;E9PKD3;A0A0B4J225;E9PIZ5;E9PLT3;E9PKI4;E9PQI3;E9PRI8;A0A096LPD9;E7EWK1	E9PIR7;F8W809;A0A087WSW9;A0A182DWI3;A0A087WSY9;Q16881-5;Q16881-2;Q16881-4;Q16881-3;Q16881-6;Q16881;E2QRB9;Q16881-7	15;15;15;15;15;15;15;15;15;15;15;13;13;7;5;4;3;3;2;1;1;1	15;15;15;15;15;15;15;15;15;15;15;13;13;7;5;4;3;3;2;1;1;1	14;14;14;14;14;14;14;14;14;14;14;12;12;6;4;3;2;2;2;1;0;0	Thioredoxin reductase 1, cytoplasmic	TXNRD1	tr|E9PIR7|E9PIR7_HUMAN Thioredoxin-disulfide reductase OS=Homo sapiens OX=9606 GN=TXNRD1 PE=1 SV=1;tr|F8W809|F8W809_HUMAN Thioredoxin-disulfide reductase OS=Homo sapiens OX=9606 GN=TXNRD1 PE=1 SV=1;tr|A0A087WSW9|A0A087WSW9_HUMAN Thioredoxin-disulfide reduc	22	15	15	14	1	0	13	6	7	0	1	0	13	6	7	0	1	0	12	5	6	0	49	49	45,9	53166	482	482;498;548;568;648;499;543;551;598;614;649;460;461;175;103;139;70;72;53;44;306;338	420
564	A0A7I2YBM0;Q9UPY3-2;Q9UPY3;H0YJZ6;A0A6Q8PFV4;Q9UPY3-3;A0A6Q8PH99;A0A6Q8PHG6	A0A7I2YBM0;Q9UPY3-2;Q9UPY3;H0YJZ6;A0A6Q8PFV4	8;8;8;7;4;3;1;1	8;8;8;7;4;3;1;1	8;8;8;7;4;3;1;1	Endoribonuclease Dicer	DICER1	tr|A0A7I2YBM0|A0A7I2YBM0_HUMAN Endoribonuclease Dicer OS=Homo sapiens OX=9606 GN=DICER1 PE=1 SV=1;sp|Q9UPY3-2|DICER_HUMAN Isoform 2 of Endoribonuclease Dicer OS=Homo sapiens OX=9606 GN=DICER1;sp|Q9UPY3|DICER_HUMAN Endoribonuclease Dicer OS=Homo sapiens OX=	8	8	8	8	2	1	2	3	1	1	2	1	2	3	1	1	2	1	2	3	1	1	6,2	6,2	6,2	205,27	1802	1802;1829;1922;1715;364;820;522;563	384
786	C9JIZ6;P07602;P07602-2;P07602-3;Q5BJH1;A0A0J9YXB8	C9JIZ6;P07602;P07602-2;P07602-3	19;19;19;19;8;7	19;19;19;19;8;7	19;19;19;19;8;7	Prosaposin;Saposin-A;Saposin-B-Val;Saposin-B;Saposin-C;Saposin-D	PSAP	tr|C9JIZ6|C9JIZ6_HUMAN Prosaposin OS=Homo sapiens OX=9606 GN=PSAP PE=1 SV=2;sp|P07602|SAP_HUMAN Prosaposin OS=Homo sapiens OX=9606 GN=PSAP PE=1 SV=2;sp|P07602-2|SAP_HUMAN Isoform Sap-mu-6 of Prosaposin OS=Homo sapiens OX=9606 GN=PSAP;sp|P07602-3|SAP_HUMAN	6	19	19	19	12	13	14	11	14	12	12	13	14	11	14	12	12	13	14	11	14	12	44,4	44,4	44,4	58,44	527	527;524;526;527;240;167	357							1	2	3	17	5
909	D6RAA6;P57088;H0Y8N0	D6RAA6;P57088	3;3;1	3;3;1	3;3;1	Transmembrane protein 33	TMEM33	tr|D6RAA6|D6RAA6_HUMAN Transmembrane protein 33 (Fragment) OS=Homo sapiens OX=9606 GN=TMEM33 PE=1 SV=1;sp|P57088|TMM33_HUMAN Transmembrane protein 33 OS=Homo sapiens OX=9606 GN=TMEM33 PE=1 SV=2	3	3	3	3	0	0	0	3	0	2	0	0	0	3	0	2	0	0	0	3	0	2	12,6	12,6	12,6	25223	222	222;247;155	581
1235	H3BLU7;O43488;A0A499FJT0;Q8NHP1;H7C5H7;Q8NHP1-3	H3BLU7;O43488;A0A499FJT0;Q8NHP1	3;3;2;2;1;1	3;3;2;2;1;1	3;3;2;2;1;1	Aflatoxin B1 aldehyde reductase member 2;Aflatoxin B1 aldehyde reductase member 4	AKR7A2;AKR7L	tr|H3BLU7|H3BLU7_HUMAN Aflatoxin B1 aldehyde reductase member 2 (Fragment) OS=Homo sapiens OX=9606 GN=AKR7A2 PE=1 SV=1;sp|O43488|ARK72_HUMAN Aflatoxin B1 aldehyde reductase member 2 OS=Homo sapiens OX=9606 GN=AKR7A2 PE=1 SV=3;tr|A0A499FJT0|A0A499FJT0_HUMAN	6	3	3	3	0	0	3	0	0	0	0	0	3	0	0	0	0	0	3	0	0	0	13,7	13,7	13,7	34684	314	314;359;330;331;205;249	405
1489	O14529	O14529	12	3	3	Homeobox protein cut-like 2	CUX2	sp|O14529|CUX2_HUMAN Homeobox protein cut-like 2 OS=Homo sapiens OX=9606 GN=CUX2 PE=1 SV=4	1	12	3	3	7	6	8	9	8	9	0	0	1	1	2	3	0	0	1	1	2	3	7,5	3	3	161,68	1486	1486	499
2215	P22314-2;P22314;Q5JRR6;Q5JRR9;Q5JRS0;Q5JRS2;Q5JRS1;Q5JRS3	P22314-2;P22314	38;38;12;8;8;6;5;5	38;38;12;8;8;6;5;5	38;38;12;8;8;6;5;5	Ubiquitin-like modifier-activating enzyme 1	UBA1	sp|P22314-2|UBA1_HUMAN Isoform 2 of Ubiquitin-like modifier-activating enzyme 1 OS=Homo sapiens OX=9606 GN=UBA1;sp|P22314|UBA1_HUMAN Ubiquitin-like modifier-activating enzyme 1 OS=Homo sapiens OX=9606 GN=UBA1 PE=1 SV=3	8	38	38	38	19	5	33	23	33	15	19	5	33	23	33	15	19	5	33	23	33	15	47,5	47,5	47,5	113,8	1018	1018;1058;506;270;284;234;173;195	388												5
2239	P24539;Q5QNZ2	P24539;Q5QNZ2	12;11	12;11	12;11	ATP synthase F(0) complex subunit B1, mitochondrial	ATP5F1	sp|P24539|AT5F1_HUMAN ATP synthase F(0) complex subunit B1, mitochondrial OS=Homo sapiens OX=9606 GN=ATP5PB PE=1 SV=2;tr|Q5QNZ2|Q5QNZ2_HUMAN ATP synthase subunit b OS=Homo sapiens OX=9606 GN=ATP5PB PE=1 SV=1	2	12	12	12	10	1	10	11	8	8	10	1	10	11	8	8	10	1	10	11	8	8	44,1	44,1	44,1	28908	256	256;195	396			1	1
2520	Q5T5C7;P49591	Q5T5C7;P49591	17;17	17;17	17;17	Serine--tRNA ligase, cytoplasmic	SARS	tr|Q5T5C7|Q5T5C7_HUMAN Seryl-tRNA synthetase OS=Homo sapiens OX=9606 GN=SARS1 PE=1 SV=1;sp|P49591|SYSC_HUMAN Serine--tRNA ligase, cytoplasmic OS=Homo sapiens OX=9606 GN=SARS1 PE=1 SV=3	2	17	17	17	5	0	13	9	6	2	5	0	13	9	6	2	5	0	13	9	6	2	45	45	45	61312	536	536;514	427
2739	P62072	P62072	4	4	4	Mitochondrial import inner membrane translocase subunit Tim10	TIMM10	sp|P62072|TIM10_HUMAN Mitochondrial import inner membrane translocase subunit Tim10 OS=Homo sapiens OX=9606 GN=TIMM10 PE=1 SV=1	1	4	4	4	4	2	2	2	1	1	4	2	2	2	1	1	4	2	2	2	1	1	40	40	40	10333	90	90	368	2
3276	Q15637-6;Q15637-4;Q15637-3;Q15637-2;Q15637;A0A7P0T9U7;Q15637-7;Q15637-5;F8WEV5;C9J792	Q15637-6;Q15637-4;Q15637-3;Q15637-2;Q15637;A0A7P0T9U7;Q15637-7;Q15637-5	9;8;8;8;8;7;7;7;2;1	9;8;8;8;8;7;7;7;2;1	6;6;6;6;6;5;5;5;2;1	Splicing factor 1	SF1	sp|Q15637-6|SF01_HUMAN Isoform 6 of Splicing factor 1 OS=Homo sapiens OX=9606 GN=SF1;sp|Q15637-4|SF01_HUMAN Isoform 4 of Splicing factor 1 OS=Homo sapiens OX=9606 GN=SF1;sp|Q15637-3|SF01_HUMAN Isoform 3 of Splicing factor 1 OS=Homo sapiens OX=9606 GN=SF1;s	10	9	9	6	5	8	1	4	7	7	5	8	1	4	7	7	3	5	1	1	4	4	19,6	19,6	13	61888	571	571;548;623;638;639;764;613;673;110;62	345										11	1
3814	Q8N201;H7C582	Q8N201	7;1	7;1	7;1	Integrator complex subunit 1	INTS1	sp|Q8N201|INT1_HUMAN Integrator complex subunit 1 OS=Homo sapiens OX=9606 GN=INTS1 PE=1 SV=2	2	7	7	7	0	0	1	3	0	3	0	0	1	3	0	3	0	0	1	3	0	3	3,7	3,7	3,7	244,29	2190	2190;128	511
4483	Q9BWF3;E9PB51;Q9BWF3-4;D6R9K7;J3QRR5;Q9BWF3-3;Q9BWF3-2	Q9BWF3;E9PB51;Q9BWF3-4;D6R9K7;J3QRR5;Q9BWF3-3;Q9BWF3-2	21;19;12;11;11;11;11	21;19;12;11;11;11;11	1;1;1;1;1;1;1	RNA-binding protein 4	RBM4	sp|Q9BWF3|RBM4_HUMAN RNA-binding protein 4 OS=Homo sapiens OX=9606 GN=RBM4 PE=1 SV=1;tr|E9PB51|E9PB51_HUMAN RNA-binding protein 4 (Fragment) OS=Homo sapiens OX=9606 GN=RBM4 PE=1 SV=1;sp|Q9BWF3-4|RBM4_HUMAN Isoform 4 of RNA-binding protein 4 OS=Homo sapiens	7	21	21	1	15	18	6	9	10	15	15	18	6	9	10	15	1	1	0	1	1	1	58,8	58,8	3,6	40313	364	364;240;173;150;155;143;177	279					1	25	7
4614	Q9H3N1;G3V448	Q9H3N1	10;2	10;2	10;2	Thioredoxin-related transmembrane protein 1	TMX1	sp|Q9H3N1|TMX1_HUMAN Thioredoxin-related transmembrane protein 1 OS=Homo sapiens OX=9606 GN=TMX1 PE=1 SV=1	2	10	10	10	4	2	7	8	7	8	4	2	7	8	7	8	4	2	7	8	7	8	28,2	28,2	28,2	31791	280	280;105	428					2
3866	Q8N9B5-2;Q8N9B5	Q8N9B5-2;Q8N9B5	5;5	5;5	5;5	Junction-mediating and -regulatory protein	JMY	sp|Q8N9B5-2|JMY_HUMAN Isoform 2 of Junction-mediating and -regulatory protein OS=Homo sapiens OX=9606 GN=JMY;sp|Q8N9B5|JMY_HUMAN Junction-mediating and -regulatory protein OS=Homo sapiens OX=9606 GN=JMY PE=1 SV=2	2	5	5	5	0	0	1	1	4	0	0	0	1	1	4	0	0	0	1	1	4	0	7,4	7,4	7,4	110,28	976	976;988	362
3970	Q8TF42	Q8TF42	3	3	3	Ubiquitin-associated and SH3 domain-containing protein B	UBASH3B	sp|Q8TF42|UBS3B_HUMAN Ubiquitin-associated and SH3 domain-containing protein B OS=Homo sapiens OX=9606 GN=UBASH3B PE=1 SV=2	1	3	3	3	3	0	0	1	0	0	3	0	0	1	0	0	3	0	0	1	0	0	4,2	4,2	4,2	72695	649	649	324
1552	O15239	O15239	3	3	3	NADH dehydrogenase [ubiquinone] 1 alpha subcomplex subunit 1	NDUFA1	sp|O15239|NDUA1_HUMAN NADH dehydrogenase [ubiquinone] 1 alpha subcomplex subunit 1 OS=Homo sapiens OX=9606 GN=NDUFA1 PE=1 SV=1	1	3	3	3	1	1	1	2	1	3	1	1	1	2	1	3	1	1	1	2	1	3	17,1	17,1	17,1	80723	70	70	411	1
4864	Q9NX40;D6RBN5;Q9NX40-4;D6RG39;D6RIT9;D6RDK6;Q9NX40-3;Q9NX40-2;D6R918;D6RBC5;D6RDI5;D6RA54;D6RC55;D6RIV2;D6RI08;D6RDK1;D6R9T5;D6RF07	Q9NX40;D6RBN5;Q9NX40-4;D6RG39;D6RIT9;D6RDK6;Q9NX40-3;Q9NX40-2	13;9;9;8;8;8;8;8;5;5;5;5;5;5;4;4;4;3	13;9;9;8;8;8;8;8;5;5;5;5;5;5;4;4;4;3	13;9;9;8;8;8;8;8;5;5;5;5;5;5;4;4;4;3	OCIA domain-containing protein 1	OCIAD1	sp|Q9NX40|OCAD1_HUMAN OCIA domain-containing protein 1 OS=Homo sapiens OX=9606 GN=OCIAD1 PE=1 SV=1;tr|D6RBN5|D6RBN5_HUMAN OCIA domain-containing protein 1 OS=Homo sapiens OX=9606 GN=OCIAD1 PE=1 SV=1;sp|Q9NX40-4|OCAD1_HUMAN Isoform 4 of OCIA domain-containi	18	13	13	13	10	6	8	10	5	7	10	6	8	10	5	7	10	6	8	10	5	7	53,5	53,5	53,5	27626	245	245;218;194;171;172;179;187;187;73;80;97;110;112;140;103;119;168;46	375					6
480	A0A669KB05;C9JZR2;O60716-5;O60716-3;O60716-2;O60716;A0A669KB62;O60716-8;O60716-7;O60716-6;O60716-4;O60716-21;O60716-19;O60716-18;O60716-17;O60716-13;O60716-11;O60716-10;O60716-9;O60716-24;O60716-23;O60716-22;O60716-20;O60716-16;O60716-15;O60716-14;O60716-12;O60716-29;O60716-27;O60716-26;O60716-25;O60716-32;O60716-31;O60716-30;O60716-28;H0YC95;E9PKY0;E9PKL1;D6R9A8	A0A669KB05;C9JZR2;O60716-5;O60716-3;O60716-2;O60716;A0A669KB62;O60716-8;O60716-7;O60716-6;O60716-4;O60716-21;O60716-19;O60716-18;O60716-17;O60716-13;O60716-11;O60716-10;O60716-9;O60716-24;O60716-23;O60716-22;O60716-20;O60716-16;O60716-15;O60716-14;O60716-12;O60716-29;O60716-27;O60716-26;O60716-25;O60716-32;O60716-31;O60716-30;O60716-28	36;36;36;36;36;36;34;34;34;34;34;33;33;33;33;33;33;33;33;31;31;31;31;31;31;31;31;26;26;26;26;24;24;24;24;4;4;1;1	36;36;36;36;36;36;34;34;34;34;34;33;33;33;33;33;33;33;33;31;31;31;31;31;31;31;31;26;26;26;26;24;24;24;24;4;4;1;1	35;35;35;35;35;35;33;33;33;33;33;32;32;32;32;32;32;32;32;30;30;30;30;30;30;30;30;25;25;25;25;23;23;23;23;4;4;1;0	Catenin delta-1	CTNND1	tr|A0A669KB05|A0A669KB05_HUMAN Catenin delta-1 OS=Homo sapiens OX=9606 GN=CTNND1 PE=1 SV=1;tr|C9JZR2|C9JZR2_HUMAN Catenin delta-1 OS=Homo sapiens OX=9606 GN=CTNND1 PE=1 SV=2;sp|O60716-5|CTND1_HUMAN Isoform 1A of Catenin delta-1 OS=Homo sapiens OX=9606 GN=C	39	36	36	35	18	10	27	16	18	17	18	10	27	16	18	17	18	10	26	16	17	17	49,9	49,9	49,2	102,29	915	915;938;933;939;962;968;888;912;918;941;947;832;838;861;867;879;885;908;914;811;817;840;846;858;864;887;893;610;616;639;645;589;595;618;624;123;126;128;320	374											10	9
5165	Q9Y277;Q9Y277-2;E5RJN6;E5RHZ6;E5RFP6;E5RHE1;E5RK27;E5RFL1	Q9Y277;Q9Y277-2;E5RJN6;E5RHZ6;E5RFP6;E5RHE1	12;11;8;8;7;6;4;3	12;11;8;8;7;6;4;3	12;11;8;8;7;6;4;3	Voltage-dependent anion-selective channel protein 3	VDAC3	sp|Q9Y277|VDAC3_HUMAN Voltage-dependent anion-selective channel protein 3 OS=Homo sapiens OX=9606 GN=VDAC3 PE=1 SV=1;sp|Q9Y277-2|VDAC3_HUMAN Isoform 2 of Voltage-dependent anion-selective channel protein 3 OS=Homo sapiens OX=9606 GN=VDAC3;tr|E5RJN6|E5RJN6_	8	12	12	12	9	7	7	4	4	2	9	7	7	4	4	2	9	7	7	4	4	2	40,3	40,3	40,3	30658	283	283;284;158;165;134;100;108;57	330			1	1	7	2	1
1587	O43294;O43294-2;H3BQC4;H3BSN4;I3L209	O43294;O43294-2	18;17;7;4;1	18;17;7;4;1	18;17;7;4;1	Transforming growth factor beta-1-induced transcript 1 protein	TGFB1I1	sp|O43294|TGFI1_HUMAN Transforming growth factor beta-1-induced transcript 1 protein OS=Homo sapiens OX=9606 GN=TGFB1I1 PE=1 SV=2;sp|O43294-2|TGFI1_HUMAN Isoform 2 of Transforming growth factor beta-1-induced transcript 1 protein OS=Homo sapiens OX=9606 GN	5	18	18	18	11	6	15	9	10	4	11	6	15	9	10	4	11	6	15	9	10	4	49,5	49,5	49,5	49814	461	461;444;216;165;61	351								6
4837	Q9NVZ3;Q9NVZ3-4;Q9NVZ3-2;F6SKB8;Q9NVZ3-3;D6RAN6;D6RB24;H0Y970	Q9NVZ3;Q9NVZ3-4;Q9NVZ3-2;F6SKB8;Q9NVZ3-3;D6RAN6;D6RB24	6;5;5;4;4;3;3;2	6;5;5;4;4;3;3;2	6;5;5;4;4;3;3;2	Adaptin ear-binding coat-associated protein 2	NECAP2	sp|Q9NVZ3|NECP2_HUMAN Adaptin ear-binding coat-associated protein 2 OS=Homo sapiens OX=9606 GN=NECAP2 PE=1 SV=1;sp|Q9NVZ3-4|NECP2_HUMAN Isoform 4 of Adaptin ear-binding coat-associated protein 2 OS=Homo sapiens OX=9606 GN=NECAP2;sp|Q9NVZ3-2|NECP2_HUMAN Iso	8	6	6	6	6	2	0	0	0	0	6	2	0	0	0	0	6	2	0	0	0	0	36,1	36,1	36,1	28338	263	263;237;273;194;172;101;202;63	183					2
5228	Q9Y3L5;A0A087X2C3	Q9Y3L5;A0A087X2C3	10;5	10;5	5;5	Ras-related protein Rap-2c	RAP2C	sp|Q9Y3L5|RAP2C_HUMAN Ras-related protein Rap-2c OS=Homo sapiens OX=9606 GN=RAP2C PE=1 SV=1;tr|A0A087X2C3|A0A087X2C3_HUMAN RAP2C, member of RAS oncogene family, isoform CRA_b OS=Homo sapiens OX=9606 GN=RAP2C PE=1 SV=1	2	10	10	5	9	6	5	7	3	5	9	6	5	7	3	5	4	2	2	4	3	5	55,7	55,7	29,5	20745	183	183;117	326			5							1	1	1
5247	Q9Y4G6;A0A1B0GVU7;H0YMT1;H0YN01	Q9Y4G6;A0A1B0GVU7;H0YMT1	32;24;22;3	20;14;14;3	20;14;14;3	Talin-2	TLN2	sp|Q9Y4G6|TLN2_HUMAN Talin-2 OS=Homo sapiens OX=9606 GN=TLN2 PE=1 SV=4;tr|A0A1B0GVU7|A0A1B0GVU7_HUMAN Talin-2 OS=Homo sapiens OX=9606 GN=TLN2 PE=1 SV=1;tr|H0YMT1|H0YMT1_HUMAN Talin-2 (Fragment) OS=Homo sapiens OX=9606 GN=TLN2 PE=1 SV=1	4	32	20	20	5	2	18	16	15	13	4	1	8	8	9	7	4	1	8	8	9	7	16,6	13,1	13,1	271,61	2542	2542;1567;1471;330	429
2955	Q06210-2;Q06210;A0A6I8PTT9;A0A6I8PRN4;O94808;A0A6I8PRT6;E5RJP4	Q06210-2;Q06210;A0A6I8PTT9;A0A6I8PRN4	16;16;14;13;3;2;1	16;16;14;13;3;2;1	16;16;14;13;3;2;1	Glutamine--fructose-6-phosphate aminotransferase [isomerizing] 1	GFPT1	sp|Q06210-2|GFPT1_HUMAN Isoform 2 of Glutamine--fructose-6-phosphate aminotransferase [isomerizing] 1 OS=Homo sapiens OX=9606 GN=GFPT1;sp|Q06210|GFPT1_HUMAN Glutamine--fructose-6-phosphate aminotransferase [isomerizing] 1 OS=Homo sapiens OX=9606 GN=GFPT1 P	7	16	16	16	5	0	13	4	6	0	5	0	13	4	6	0	5	0	13	4	6	0	29,4	29,4	29,4	76758	681	681;699;625;609;682;57;216	369
4019	Q8WXX5	Q8WXX5	22	22	22	DnaJ homolog subfamily C member 9	DNAJC9	sp|Q8WXX5|DNJC9_HUMAN DnaJ homolog subfamily C member 9 OS=Homo sapiens OX=9606 GN=DNAJC9 PE=1 SV=1	1	22	22	22	11	8	13	15	12	12	11	8	13	15	12	12	11	8	13	15	12	12	54,6	54,6	54,6	29909	260	260	395				1	8
5160	Q9Y241;C9JAW5;C9JNU6;Q9Y241-2;A8MV81	Q9Y241;C9JAW5;C9JNU6;Q9Y241-2	4;3;3;3;1	4;3;3;3;1	4;3;3;3;1	HIG1 domain family member 1A, mitochondrial	HIGD1A	sp|Q9Y241|HIG1A_HUMAN HIG1 domain family member 1A, mitochondrial OS=Homo sapiens OX=9606 GN=HIGD1A PE=1 SV=1;tr|C9JAW5|C9JAW5_HUMAN HIG1 domain-containing protein OS=Homo sapiens OX=9606 PE=4 SV=1;tr|C9JNU6|C9JNU6_HUMAN HIG1 domain family member 1A, mitoc	5	4	4	4	2	1	3	3	1	3	2	1	3	3	1	3	2	1	3	3	1	3	61,3	61,3	61,3	10143	93	93;83;96;107;97	372	1	1
2254	P26038	P26038	77	62	50	Moesin	MSN	sp|P26038|MOES_HUMAN Moesin OS=Homo sapiens OX=9606 GN=MSN PE=1 SV=3	1	77	62	50	54	58	63	66	57	61	42	46	49	52	42	47	35	39	41	43	33	38	87,7	73,5	60,3	67819	577	577	387								1	6	85	16	1
3713	Q86WV7;Q96MW1;Q96MW1-2;K7ER24	Q86WV7;Q96MW1;Q96MW1-2	8;8;5;1	8;8;5;1	8;8;5;1	Coiled-coil domain-containing protein 43	CCDC43	tr|Q86WV7|Q86WV7_HUMAN Coiled-coil domain-containing protein 43 OS=Homo sapiens OX=9606 GN=CCDC43 PE=1 SV=1;sp|Q96MW1|CCD43_HUMAN Coiled-coil domain-containing protein 43 OS=Homo sapiens OX=9606 GN=CCDC43 PE=1 SV=2;sp|Q96MW1-2|CCD43_HUMAN Isoform 2 of Coil	4	8	8	8	0	2	2	2	5	4	0	2	2	2	5	4	0	2	2	2	5	4	44,5	44,5	44,5	25563	227	227;224;154;110	383				1	2
5312	Q9Y6N5;H3BNX3;A0A1B0GXB4;H3BV36;H3BMS6;H3BNP9	Q9Y6N5;H3BNX3;A0A1B0GXB4;H3BV36;H3BMS6	4;3;2;2;2;1	4;3;2;2;2;1	4;3;2;2;2;1	Sulfide:quinone oxidoreductase, mitochondrial	SQRDL	sp|Q9Y6N5|SQOR_HUMAN Sulfide:quinone oxidoreductase, mitochondrial OS=Homo sapiens OX=9606 GN=SQOR PE=1 SV=1;tr|H3BNX3|H3BNX3_HUMAN Pyr_redox_2 domain-containing protein (Fragment) OS=Homo sapiens OX=9606 PE=4 SV=1;tr|A0A1B0GXB4|A0A1B0GXB4_HUMAN Sulfide:qu	6	4	4	4	1	0	3	1	1	0	1	0	3	1	1	0	1	0	3	1	1	0	7,6	7,6	7,6	49,96	450	450;289;140;141;181;124	394
4365	Q99805	Q99805	5	5	5	Transmembrane 9 superfamily member 2	TM9SF2	sp|Q99805|TM9S2_HUMAN Transmembrane 9 superfamily member 2 OS=Homo sapiens OX=9606 GN=TM9SF2 PE=1 SV=1	1	5	5	5	4	0	1	0	0	1	4	0	1	0	0	1	4	0	1	0	0	1	10,1	10,1	10,1	75775	663	663	328
3520	Q6I9Y2;A0A5S6STF9;F8WF22;H7C5E3	Q6I9Y2;A0A5S6STF9	5;3;2;1	5;3;2;1	5;3;2;1	THO complex subunit 7 homolog	THOC7	sp|Q6I9Y2|THOC7_HUMAN THO complex subunit 7 homolog OS=Homo sapiens OX=9606 GN=THOC7 PE=1 SV=3;tr|A0A5S6STF9|A0A5S6STF9_HUMAN THO complex subunit 7 homolog OS=Homo sapiens OX=9606 GN=THOC7 PE=1 SV=1	4	5	5	5	0	3	1	1	1	1	0	3	1	1	1	1	0	3	1	1	1	1	27,9	27,9	27,9	23743	204	204;152;60;30	279				4
2863	P82921	P82921	8	8	8	28S ribosomal protein S21, mitochondrial	MRPS21	sp|P82921|RT21_HUMAN 28S ribosomal protein S21, mitochondrial OS=Homo sapiens OX=9606 GN=MRPS21 PE=1 SV=3	1	8	8	8	6	7	6	5	7	6	6	7	6	5	7	6	6	7	6	5	7	6	69	69	69	10688	87	87	311	10	8
3711	Q86WR0;G3V121;B7Z2L8;Q86WR0-2;Q0VGD4	Q86WR0;G3V121;B7Z2L8;Q86WR0-2	4;2;2;2;1	4;2;2;2;1	4;2;2;2;1	Coiled-coil domain-containing protein 25	CCDC25	sp|Q86WR0|CCD25_HUMAN Coiled-coil domain-containing protein 25 OS=Homo sapiens OX=9606 GN=CCDC25 PE=1 SV=2;tr|G3V121|G3V121_HUMAN Coiled-coil domain-containing protein 25 OS=Homo sapiens OX=9606 GN=CCDC25 PE=1 SV=1;tr|B7Z2L8|B7Z2L8_HUMAN Coiled-coil domain	5	4	4	4	1	2	1	0	4	1	1	2	1	0	4	1	1	2	1	0	4	1	22,1	22,1	22,1	24479	208	208;86;92;140;42	282				2
3682	Q86TI2;Q86TI2-4;Q86TI2-2;M0R1L4;M0R2A8;M0QXA6;M0R145;M0QXG6;M0R0I1;M0R3C4;M0R2G6;A0A2R8YF65;M0QXI5	Q86TI2;Q86TI2-4;Q86TI2-2	7;6;6;2;2;1;1;1;1;1;1;1;1	7;6;6;2;2;1;1;1;1;1;1;1;1	7;6;6;2;2;1;1;1;1;1;1;1;1	Dipeptidyl peptidase 9	DPP9	sp|Q86TI2|DPP9_HUMAN Dipeptidyl peptidase 9 OS=Homo sapiens OX=9606 GN=DPP9 PE=1 SV=3;sp|Q86TI2-4|DPP9_HUMAN Isoform 3 of Dipeptidyl peptidase 9 OS=Homo sapiens OX=9606 GN=DPP9;sp|Q86TI2-2|DPP9_HUMAN Isoform 2 of Dipeptidyl peptidase 9 OS=Homo sapiens OX=9	13	7	7	7	0	0	6	2	2	1	0	0	6	2	2	1	0	0	6	2	2	1	10,5	10,5	10,5	98262	863	863;836;892;141;518;67;77;96;119;123;140;154;220	438
2659	P56381;Q5VTU8	P56381;Q5VTU8	5;3	5;3	5;3	ATP synthase subunit epsilon, mitochondrial;ATP synthase subunit epsilon-like protein, mitochondrial	ATP5E;ATP5EP2	sp|P56381|ATP5E_HUMAN ATP synthase subunit epsilon, mitochondrial OS=Homo sapiens OX=9606 GN=ATP5F1E PE=1 SV=2;sp|Q5VTU8|AT5EL_HUMAN ATP synthase subunit epsilon-like protein, mitochondrial OS=Homo sapiens OX=9606 GN=ATP5F1EP2 PE=1 SV=1	2	5	5	5	3	1	4	5	2	3	3	1	4	5	2	3	3	1	4	5	2	3	60,8	60,8	60,8	57797	51	51;51	420	1
3980	Q8WUB8-3;Q8WUB8-2;Q8WUB8;S5FZ81	Q8WUB8-3;Q8WUB8-2;Q8WUB8;S5FZ81	6;6;6;5	6;6;6;5	6;6;6;5	PHD finger protein 10	PHF10	sp|Q8WUB8-3|PHF10_HUMAN Isoform 3 of PHD finger protein 10 OS=Homo sapiens OX=9606 GN=PHF10;sp|Q8WUB8-2|PHF10_HUMAN Isoform 2 of PHD finger protein 10 OS=Homo sapiens OX=9606 GN=PHF10;sp|Q8WUB8|PHF10_HUMAN PHD finger protein 10 OS=Homo sapiens OX=9606 GN=P	4	6	6	6	0	1	1	1	2	5	0	1	1	1	2	5	0	1	1	1	2	5	16,9	16,9	16,9	51289	451	451;496;498;377	414								1	1
794	C9JMV9;A0A1B0GVA5;A0A1B0GU86;A0A1B0GW23;Q03154-2;Q03154-4;Q03154;A0A1B0GUT4;C9IYJ8;F2Z3Q0;A0A1B0GWD9;C9JYZ0;A0A1B0GV31;Q9BUJ0;Q03154-3	C9JMV9;A0A1B0GVA5;A0A1B0GU86;A0A1B0GW23;Q03154-2;Q03154-4;Q03154	3;2;2;2;2;2;2;1;1;1;1;1;1;1;1	3;2;2;2;2;2;2;1;1;1;1;1;1;1;1	3;2;2;2;2;2;2;1;1;1;1;1;1;1;1	Aminoacylase-1	ABHD14A-ACY1;ACY1	tr|C9JMV9|C9JMV9_HUMAN N-acyl-L-amino-acid amidohydrolase OS=Homo sapiens OX=9606 GN=ABHD14A-ACY1 PE=3 SV=1;tr|A0A1B0GVA5|A0A1B0GVA5_HUMAN N-acyl-L-amino-acid amidohydrolase (Fragment) OS=Homo sapiens OX=9606 GN=ABHD14A-ACY1 PE=3 SV=1;tr|A0A1B0GU86|A0A1B0G	15	3	3	3	3	1	2	1	2	1	3	1	2	1	2	1	3	1	2	1	2	1	8,4	8,4	8,4	56435	509	509;264;373;586;336;373;408;103;124;167;175;228;275;271;343	332				1
2043	P11172;F2Z3P2;F2Z303;F8WDG4;E9PFD2;P11172-2;P11172-3	P11172;F2Z3P2;F2Z303;F8WDG4;E9PFD2;P11172-2;P11172-3	4;2;2;2;2;2;2	4;2;2;2;2;2;2	4;2;2;2;2;2;2	Uridine 5-monophosphate synthase;Orotate phosphoribosyltransferase;Orotidine 5-phosphate decarboxylase	UMPS	sp|P11172|UMPS_HUMAN Uridine 5-monophosphate synthase OS=Homo sapiens OX=9606 GN=UMPS PE=1 SV=1;tr|F2Z3P2|F2Z3P2_HUMAN Uridine 5-monophosphate synthase OS=Homo sapiens OX=9606 GN=UMPS PE=1 SV=1;tr|F2Z303|F2Z303_HUMAN Uridine 5-monophosphate synthase OS=	7	4	4	4	4	0	2	3	0	0	4	0	2	3	0	0	4	0	2	3	0	0	12,5	12,5	12,5	52221	480	480;57;66;142;342;302;388	297
139	A0A0A0MRX1;Q12926-2;Q12926;A0A494C1D9;A0A494C0F8;B1APY9;A0A494C147;A0A0R4J2E6;P26378-4;P26378-2;P26378-5;P26378-1;P26378-3;P26378;A0A494C015;A0A494C173;B1AM48;Q14576-2;Q14576;C9JB16	A0A0A0MRX1;Q12926-2;Q12926;A0A494C1D9;A0A494C0F8;B1APY9;A0A494C147;A0A0R4J2E6;P26378-4;P26378-2;P26378-5;P26378-1;P26378-3;P26378;A0A494C015;A0A494C173;B1AM48;Q14576-2;Q14576	10;10;10;7;7;7;7;7;7;7;7;7;7;7;6;5;5;5;5;4	8;8;8;5;5;5;5;5;5;5;5;5;5;5;4;4;4;5;5;4	8;8;8;5;5;5;5;5;5;5;5;5;5;5;4;4;4;5;5;4	ELAV-like protein;ELAV-like protein 2;ELAV-like protein 4;ELAV-like protein 3	ELAVL2;ELAVL4;ELAVL3	tr|A0A0A0MRX1|A0A0A0MRX1_HUMAN ELAV-like protein OS=Homo sapiens OX=9606 GN=ELAVL2 PE=1 SV=1;sp|Q12926-2|ELAV2_HUMAN Isoform 2 of ELAV-like protein 2 OS=Homo sapiens OX=9606 GN=ELAVL2;sp|Q12926|ELAV2_HUMAN ELAV-like protein 2 OS=Homo sapiens OX=9606 GN=ELA	20	10	8	8	3	6	2	2	3	2	1	5	1	1	2	1	1	5	1	1	2	1	26,2	21,6	21,6	42632	389	389;346;359;353;359;371;379;402;366;366;369;380;383;385;345;162;189;360;367;90	261						5
1101	F5H6T1;P61160;P61160-2	F5H6T1;P61160;P61160-2	4;4;4	4;4;4	4;4;4	Actin-related protein 2	ACTR2	tr|F5H6T1|F5H6T1_HUMAN ARP2 actin-related protein 2 homolog (Yeast), isoform CRA_d OS=Homo sapiens OX=9606 GN=ACTR2 PE=1 SV=2;sp|P61160|ARP2_HUMAN Actin-related protein 2 OS=Homo sapiens OX=9606 GN=ACTR2 PE=1 SV=1;sp|P61160-2|ARP2_HUMAN Isoform 2 of Actin-	3	4	4	4	4	2	3	1	0	1	4	2	3	1	0	1	4	2	3	1	0	1	15	15	15	38841	339	339;394;399	292						1	2
3539	Q6P158;Q6P158-2;H7C109;A0A087WZ11;Q6P158-3	Q6P158;Q6P158-2	10;6;4;3;2	9;5;4;3;2	9;5;4;3;2	Putative ATP-dependent RNA helicase DHX57	DHX57	sp|Q6P158|DHX57_HUMAN Putative ATP-dependent RNA helicase DHX57 OS=Homo sapiens OX=9606 GN=DHX57 PE=1 SV=2;sp|Q6P158-2|DHX57_HUMAN Isoform 2 of Putative ATP-dependent RNA helicase DHX57 OS=Homo sapiens OX=9606 GN=DHX57	5	10	9	9	4	6	1	1	0	4	4	5	1	0	0	3	4	5	1	0	0	3	8,5	7,8	7,8	155,6	1386	1386;658;665;472;433	322
3989	Q8WUW1;Q8WUW1-2	Q8WUW1;Q8WUW1-2	11;11	11;11	11;11	Protein BRICK1	BRK1	sp|Q8WUW1|BRK1_HUMAN Protein BRICK1 OS=Homo sapiens OX=9606 GN=BRK1 PE=1 SV=1;sp|Q8WUW1-2|BRK1_HUMAN Isoform 2 of Protein BRICK1 OS=Homo sapiens OX=9606 GN=BRK1	2	11	11	11	8	7	9	8	10	9	8	7	9	8	10	9	8	7	9	8	10	9	88	88	88	87448	75	75;106	383	10
1919	P04792;A0A6Q8PFK8;A0A6Q8PHJ6;A0A6Q8PGK1;A0A6Q8PFE7;A0A6Q8PF43;A0A6Q8PHA6;A0A6Q8PH65;A0A6Q8PGY2;C9J3N8	P04792;A0A6Q8PFK8;A0A6Q8PHJ6;A0A6Q8PGK1	24;22;19;18;11;11;11;11;11;3	24;22;19;18;11;11;11;11;11;3	24;22;19;18;11;11;11;11;11;3	Heat shock protein beta-1	HSPB1	sp|P04792|HSPB1_HUMAN Heat shock protein beta-1 OS=Homo sapiens OX=9606 GN=HSPB1 PE=1 SV=2;tr|A0A6Q8PFK8|A0A6Q8PFK8_HUMAN Heat shock protein beta-1 OS=Homo sapiens OX=9606 GN=HSPB1 PE=1 SV=1;tr|A0A6Q8PHJ6|A0A6Q8PHJ6_HUMAN Heat shock protein beta-1 OS=Homo	10	24	24	24	21	10	20	20	18	20	21	10	20	20	18	20	21	10	20	20	18	20	94,1	94,1	94,1	22782	205	205;198;143;215;122;141;157;162;174;37	394		3	1	11	1	1		1	1
4424	Q9BT09;A0A0C4DFY8	Q9BT09	7;1	7;1	6;0	Protein canopy homolog 3	CNPY3	sp|Q9BT09|CNPY3_HUMAN Protein canopy homolog 3 OS=Homo sapiens OX=9606 GN=CNPY3 PE=1 SV=1	2	7	7	6	1	0	6	3	6	3	1	0	6	3	6	3	1	0	5	2	6	2	32,4	32,4	29,1	30748	278	278;143	410
1531	O15031;E2PU09;A6QRG9;A6QRH1	O15031;E2PU09	17;9;3;2	17;9;3;2	17;9;3;2	Plexin-B2	PLXNB2	sp|O15031|PLXB2_HUMAN Plexin-B2 OS=Homo sapiens OX=9606 GN=PLXNB2 PE=1 SV=3;tr|E2PU09|E2PU09_HUMAN Plexin-B2 (Fragment) OS=Homo sapiens OX=9606 GN=PLXNB2 PE=1 SV=1	4	17	17	17	1	0	14	3	10	2	1	0	14	3	10	2	1	0	14	3	10	2	14,7	14,7	14,7	205,12	1838	1838;477;234;161	393
183	C9J9K3;A0A0C4DG17;P08865;F8WD59	C9J9K3;A0A0C4DG17;P08865;F8WD59	24;24;24;12	24;24;24;12	24;24;24;12	40S ribosomal protein SA	RPSA	tr|C9J9K3|C9J9K3_HUMAN 40S ribosomal protein SA (Fragment) OS=Homo sapiens OX=9606 GN=RPSA PE=1 SV=8;tr|A0A0C4DG17|A0A0C4DG17_HUMAN 40S ribosomal protein SA OS=Homo sapiens OX=9606 GN=RPSA PE=1 SV=1;sp|P08865|RSSA_HUMAN 40S ribosomal protein SA OS=Homo sap	4	24	24	24	24	23	21	21	21	21	24	23	21	21	21	21	24	23	21	21	21	21	74,5	74,5	74,5	29404	263	263;300;295;116	363	3	11	15	12	14	54	24	2	1		1	1
1627	O43752;O43752-2	O43752	9;3	9;3	9;3	Syntaxin-6	STX6	sp|O43752|STX6_HUMAN Syntaxin-6 OS=Homo sapiens OX=9606 GN=STX6 PE=1 SV=1	2	9	9	9	7	4	3	2	3	3	7	4	3	2	3	3	7	4	3	2	3	3	50,2	50,2	50,2	29176	255	255;154	350				1	4	1
73	A0A087WYT3;Q15185-4;Q15185;Q15185-3;B4DDC6;Q15185-2	A0A087WYT3;Q15185-4;Q15185;Q15185-3	12;12;12;10;5;4	12;12;12;10;5;4	12;12;12;10;5;4	Prostaglandin E synthase 3	PTGES3	tr|A0A087WYT3|A0A087WYT3_HUMAN Prostaglandin E synthase 3 OS=Homo sapiens OX=9606 GN=PTGES3 PE=1 SV=1;sp|Q15185-4|TEBP_HUMAN Isoform 4 of Prostaglandin E synthase 3 OS=Homo sapiens OX=9606 GN=PTGES3;sp|Q15185|TEBP_HUMAN Prostaglandin E synthase 3 OS=Homo s	6	12	12	12	8	7	9	9	7	8	8	7	9	9	7	8	8	7	9	9	7	8	52,4	52,4	52,4	19155	164	164;139;160;130;124;127	374	1	5	10
3243	Q15286;F5H157;Q15286-2;E9PI18;E9PJQ5;E9PRF7;E9PNB9;E9PS06;E9PMJ1;Q15771-2;Q15771;E9PQ07;F5H7F8	Q15286;F5H157;Q15286-2	12;11;6;3;3;3;3;3;3;3;3;2;1	12;11;6;3;3;3;3;3;3;3;3;2;1	11;10;5;2;2;2;2;2;2;2;2;2;1	Ras-related protein Rab-35	RAB35	sp|Q15286|RAB35_HUMAN Ras-related protein Rab-35 OS=Homo sapiens OX=9606 GN=RAB35 PE=1 SV=1;tr|F5H157|F5H157_HUMAN Ras-related protein Rab-35 (Fragment) OS=Homo sapiens OX=9606 GN=RAB35 PE=1 SV=1;sp|Q15286-2|RAB35_HUMAN Isoform 2 of Ras-related protein Rab	13	12	12	11	11	9	7	7	0	2	11	9	7	7	0	2	10	9	6	6	0	2	48,8	48,8	43,3	23025	201	201;185;152;75;100;114;122;139;168;164;203;59;147	331			1	12
2759	P62310	P62310	6	6	6	U6 snRNA-associated Sm-like protein LSm3	LSM3	sp|P62310|LSM3_HUMAN U6 snRNA-associated Sm-like protein LSm3 OS=Homo sapiens OX=9606 GN=LSM3 PE=1 SV=2	1	6	6	6	4	4	5	6	5	6	4	4	5	6	5	6	4	4	5	6	5	6	51	51	51	11845	102	102	385	1	6
1557	O15294;O15294-3;O15294-2;O15294-4;C9JZL3	O15294;O15294-3;O15294-2;O15294-4	39;37;30;23;7	39;37;30;23;7	39;37;30;23;7	UDP-N-acetylglucosamine--peptide N-acetylglucosaminyltransferase 110 kDa subunit	OGT	sp|O15294|OGT1_HUMAN UDP-N-acetylglucosamine--peptide N-acetylglucosaminyltransferase 110 kDa subunit OS=Homo sapiens OX=9606 GN=OGT PE=1 SV=3;sp|O15294-3|OGT1_HUMAN Isoform 1 of UDP-N-acetylglucosamine--peptide N-acetylglucosaminyltransferase 110 kDa subu	5	39	39	39	18	16	25	31	18	27	18	16	25	31	18	27	18	16	25	31	18	27	44,2	44,2	44,2	116,92	1046	1046;1036;920;665;156	424												16
1615	O43639;E7EPF5;E7ERP6;E9PEE2	O43639	8;2;1;1	8;2;1;1	7;1;0;0	Cytoplasmic protein NCK2	NCK2	sp|O43639|NCK2_HUMAN Cytoplasmic protein NCK2 OS=Homo sapiens OX=9606 GN=NCK2 PE=1 SV=2	4	8	8	7	4	4	3	3	3	3	4	4	3	3	3	3	3	3	2	3	2	2	25,8	25,8	23,7	42915	380	380;144;83;110	311							3	3
5100	Q9ULC3	Q9ULC3	3	3	3	Ras-related protein Rab-23	RAB23	sp|Q9ULC3|RAB23_HUMAN Ras-related protein Rab-23 OS=Homo sapiens OX=9606 GN=RAB23 PE=1 SV=1	1	3	3	3	3	0	2	1	0	0	3	0	2	1	0	0	3	0	2	1	0	0	19,4	19,4	19,4	26659	237	237	315
2867	P82979;F8VZQ9;H0YHG0;F8VS12	P82979;F8VZQ9;H0YHG0	22;18;18;6	22;18;18;6	22;18;18;6	SAP domain-containing ribonucleoprotein	SARNP	sp|P82979|SARNP_HUMAN SAP domain-containing ribonucleoprotein OS=Homo sapiens OX=9606 GN=SARNP PE=1 SV=3;tr|F8VZQ9|F8VZQ9_HUMAN SAP domain-containing ribonucleoprotein OS=Homo sapiens OX=9606 GN=SARNP PE=1 SV=1;tr|H0YHG0|H0YHG0_HUMAN Uncharacterized protei	4	22	22	22	19	18	17	19	20	20	19	18	17	19	20	20	19	18	17	19	20	20	62,4	62,4	62,4	23671	210	210;213;523;52	392	1	5	8	13	28	4	1
5089	Q9UKS6;A0A0C4DGG1;E9PIY1;E9PNM9;E9PJ75;E9PJ33;H0YDM6	Q9UKS6;A0A0C4DGG1;E9PIY1	28;25;21;13;12;3;2	28;25;21;13;12;3;2	28;25;21;13;12;3;2	Protein kinase C and casein kinase substrate in neurons protein 3	PACSIN3	sp|Q9UKS6|PACN3_HUMAN Protein kinase C and casein kinase substrate in neurons protein 3 OS=Homo sapiens OX=9606 GN=PACSIN3 PE=1 SV=2;tr|A0A0C4DGG1|A0A0C4DGG1_HUMAN Protein kinase C and casein kinase substrate in neurons protein 3 (Fragment) OS=Homo sapiens	7	28	28	28	20	23	21	18	18	24	20	23	21	18	18	24	20	23	21	18	18	24	66,5	66,5	66,5	48486	424	424;405;320;148;142;69;76	363							3	28	3	1
1697	O75131;A0A087WYQ3;E5RHZ0;H0YB26;A0A087WXR6;A0A087WUS8;E5RFT7;Q9HCH3-2;Q96A23;O95741;Q96A23-2;O95741-2	O75131;A0A087WYQ3	31;17;12;12;11;9;4;1;1;1;1;1	31;17;12;12;11;9;4;1;1;1;1;1	30;17;12;12;11;9;4;0;0;0;0;0	Copine-3	CPNE3	sp|O75131|CPNE3_HUMAN Copine-3 OS=Homo sapiens OX=9606 GN=CPNE3 PE=1 SV=1;tr|A0A087WYQ3|A0A087WYQ3_HUMAN Copine-3 (Fragment) OS=Homo sapiens OX=9606 GN=CPNE3 PE=1 SV=1	12	31	31	30	27	23	22	23	24	23	27	23	22	23	24	23	26	22	21	22	23	22	62,8	62,8	62,8	60,13	537	537;234;153;262;139;135;79;301;557;557;575;612	345			1	1	1	1		12	39	4
2024	P0DPB5;A0A087WTY1;Q7Z776;A0A087X0U2;A0A1B0GUZ5	P0DPB5;A0A087WTY1	5;3;2;2;2	3;3;0;0;0	3;3;0;0;0	sp|P0DPB5|RPC22_HUMAN Protein POLR1D, isoform 2	POLR1D	sp|P0DPB5|RPC22_HUMAN Protein POLR1D, isoform 2 OS=Homo sapiens OX=9606 GN=POLR1D PE=1 SV=1;tr|A0A087WTY1|A0A087WTY1_HUMAN Protein POLR1D, isoform 2 OS=Homo sapiens OX=9606 GN=POLR1D PE=1 SV=1	5	5	3	3	3	5	1	3	2	3	1	3	0	1	0	1	1	3	0	1	0	1	39,3	31,1	31,1	14332	122	122;94;33;42;46	245		3	1
2059	P11940;E7EQV3;H0YAR2;A0A7I2YQ88;A0A7I2V4N4;A0A7I2YQE4;A0A087WTT1;A0A7I2V649;E7ERJ7;P11940-2;A0A7I2YQ90;H0YAP2;H0YBN4;H0YB75;E5RGH3;E5RJB9;H0YB86;H0YAS6;E5RH24;H0YAW6;A0A6Q8JFT6;Q4VXU2;H0YAS7;Q4VXU2-2;E5RHG7;H0YC10;A0A6Q8JFV4;E5RGC4;E5RFD8;A0A7I2V3J9;A0A6I8PS38;A0A6I8PLA1;Q96DU9-2;Q96DU9;E5RJM8	P11940;E7EQV3;H0YAR2;A0A7I2YQ88;A0A7I2V4N4;A0A7I2YQE4;A0A087WTT1;A0A7I2V649;E7ERJ7;P11940-2;A0A7I2YQ90	53;51;50;50;49;48;48;48;48;48;46;16;16;10;9;9;9;9;8;8;7;7;6;6;4;3;3;2;2;2;2;2;2;2;1	53;51;50;50;49;48;48;48;48;48;46;16;16;10;9;9;9;9;8;8;7;7;6;6;4;3;3;2;2;2;2;2;2;2;1	16;15;14;16;15;15;14;13;14;12;13;5;1;4;3;3;5;4;3;7;3;3;2;3;1;0;2;1;1;1;1;1;2;2;1	Polyadenylate-binding protein 1;Polyadenylate-binding protein	PABPC1	sp|P11940|PABP1_HUMAN Polyadenylate-binding protein 1 OS=Homo sapiens OX=9606 GN=PABPC1 PE=1 SV=2;tr|E7EQV3|E7EQV3_HUMAN Polyadenylate-binding protein OS=Homo sapiens OX=9606 GN=PABPC1 PE=1 SV=1;tr|H0YAR2|H0YAR2_HUMAN Polyadenylate-binding protein OS=Homo	35	53	53	16	48	51	38	39	39	38	48	51	38	39	39	38	16	16	13	13	13	12	78,6	78,6	33	70,67	636	636;591;599;633;577;565;588;590;604;547;604;131;174;183;108;129;165;169;118;187;619;614;136;330;75;42;192;43;61;151;174;199;350;382;38	365				4	4	8	11	17	31	95	20	8
2290	P29034;R4GN49;Q5RHS7	P29034;R4GN49	11;7;4	11;7;4	11;7;4	Protein S100-A2	S100A2	sp|P29034|S10A2_HUMAN Protein S100-A2 OS=Homo sapiens OX=9606 GN=S100A2 PE=1 SV=3;tr|R4GN49|R4GN49_HUMAN Protein S100-A2 OS=Homo sapiens OX=9606 GN=S100A2 PE=1 SV=1	3	11	11	11	6	3	6	10	6	8	6	3	6	10	6	8	6	3	6	10	6	8	39,8	39,8	39,8	11117	98	98;64;96	408	4
2603	P53007;B4DP62	P53007;B4DP62	16;11	16;11	16;11	Tricarboxylate transport protein, mitochondrial	SLC25A1	sp|P53007|TXTP_HUMAN Tricarboxylate transport protein, mitochondrial OS=Homo sapiens OX=9606 GN=SLC25A1 PE=1 SV=2;tr|B4DP62|B4DP62_HUMAN Solute carrier family 25 (Mitochondrial carrier citrate transporter), member 1, isoform CRA_b OS=Homo sapiens OX=9606 G	2	16	16	16	8	6	10	12	8	9	8	6	10	12	8	9	8	6	10	12	8	9	37,6	37,6	37,6	34012	311	311;208	418					7
3563	Q6PJT7-5;Q6PJT7-9;Q6PJT7-2;Q6PJT7;G3V256;Q6PJT7-10;Q6PJT7-3;Q6PJT7-4;Q6PJT7-11;H0YJA2;G3V5I6;A0A3B3IT62;A0A087WTC9;G3V3Y4;G3V473;H0YJ87;G3V240;G3V572;G3V3R9;G3V411;G3V2X4;H0YJ51;Q6PJT7-8;Q6PJT7-6	Q6PJT7-5;Q6PJT7-9;Q6PJT7-2;Q6PJT7;G3V256;Q6PJT7-10;Q6PJT7-3;Q6PJT7-4;Q6PJT7-11;H0YJA2;G3V5I6	14;14;14;14;13;13;13;12;12;11;10;5;4;4;2;2;2;2;2;2;1;1;1;1	14;14;14;14;13;13;13;12;12;11;10;5;4;4;2;2;2;2;2;2;1;1;1;1	14;14;14;14;13;13;13;12;12;11;10;5;4;4;2;2;2;2;2;2;1;1;1;1	Zinc finger CCCH domain-containing protein 14	ZC3H14	sp|Q6PJT7-5|ZC3HE_HUMAN Isoform 5 of Zinc finger CCCH domain-containing protein 14 OS=Homo sapiens OX=9606 GN=ZC3H14;sp|Q6PJT7-9|ZC3HE_HUMAN Isoform 9 of Zinc finger CCCH domain-containing protein 14 OS=Homo sapiens OX=9606 GN=ZC3H14;sp|Q6PJT7-2|ZC3HE_HUMA	24	14	14	14	11	8	3	5	0	4	11	8	3	5	0	4	11	8	3	5	0	4	23,5	23,5	23,5	80,02	711	711;730;735;736;605;543;579;571;585;651;420;330;148;215;72;81;94;132;209;438;64;151;282;306	302										4	8
5019	Q9UHA4;Q9UHA4-2	Q9UHA4;Q9UHA4-2	6;5	6;5	6;5	Ragulator complex protein LAMTOR3	LAMTOR3	sp|Q9UHA4|LTOR3_HUMAN Ragulator complex protein LAMTOR3 OS=Homo sapiens OX=9606 GN=LAMTOR3 PE=1 SV=1;sp|Q9UHA4-2|LTOR3_HUMAN Isoform 2 of Ragulator complex protein LAMTOR3 OS=Homo sapiens OX=9606 GN=LAMTOR3	2	6	6	6	3	3	5	5	4	5	3	3	5	5	4	5	3	3	5	5	4	5	54,8	54,8	54,8	13623	124	124;117	400	1	3					1
319	A0A2R8Y430;P48637;P48637-2;A0A2R8Y5T7;A0A2R8Y2F2;A0A2R8Y2X9;A0A2R8Y6Y6;A0A2R8Y4V9;A0A2R8Y790;A0A2R8Y446;A0A0S2Z4J7;A0A2R8YF34;A0A2R8Y7I7;A0A2R8Y6Q7	A0A2R8Y430;P48637;P48637-2;A0A2R8Y5T7	5;5;4;3;2;2;2;2;2;2;2;2;2;1	5;5;4;3;2;2;2;2;2;2;2;2;2;1	5;5;4;3;2;2;2;2;2;2;2;2;2;1	Glutathione synthetase	GSS	tr|A0A2R8Y430|A0A2R8Y430_HUMAN Glutathione synthetase OS=Homo sapiens OX=9606 GN=GSS PE=1 SV=1;sp|P48637|GSHB_HUMAN Glutathione synthetase OS=Homo sapiens OX=9606 GN=GSS PE=1 SV=1;sp|P48637-2|GSHB_HUMAN Isoform 2 of Glutathione synthetase OS=Homo sapiens O	14	5	5	5	1	0	4	2	0	0	1	0	4	2	0	0	1	0	4	2	0	0	12	12	12	49976	450	450;474;363;360;30;48;81;97;112;124;132;134;155;169	430
1409	K7ERV3;P04183;K7ES52;K7ERJ1	K7ERV3;P04183;K7ES52;K7ERJ1	5;5;3;3	5;5;3;3	5;5;3;3	Thymidine kinase;Thymidine kinase, cytosolic	TK1	tr|K7ERV3|K7ERV3_HUMAN Thymidine kinase OS=Homo sapiens OX=9606 GN=TK1 PE=1 SV=1;sp|P04183|KITH_HUMAN Thymidine kinase, cytosolic OS=Homo sapiens OX=9606 GN=TK1 PE=1 SV=2;tr|K7ES52|K7ES52_HUMAN Thymidine kinase OS=Homo sapiens OX=9606 GN=TK1 PE=1 SV=1;tr|K	4	5	5	5	5	0	0	0	0	0	5	0	0	0	0	0	5	0	0	0	0	0	31,8	31,8	31,8	28594	267	267;234;180;187	204
1778	O75925;O75925-2;O75925-3;H3BSI8	O75925;O75925-2	5;5;2;1	4;4;2;1	4;4;2;1	E3 SUMO-protein ligase PIAS1	PIAS1	sp|O75925|PIAS1_HUMAN E3 SUMO-protein ligase PIAS1 OS=Homo sapiens OX=9606 GN=PIAS1 PE=1 SV=2;sp|O75925-2|PIAS1_HUMAN Isoform 2 of E3 SUMO-protein ligase PIAS1 OS=Homo sapiens OX=9606 GN=PIAS1	4	5	4	4	2	1	1	1	3	2	1	0	1	0	3	1	1	0	1	0	3	1	8,8	6,5	6,5	71835	651	651;653;325;160	347
2138	Q86U76;P17036;C9J5S8;C9JK31;C9JE35;P17036-2	Q86U76;P17036	16;16;5;4;2;1	16;16;5;4;2;1	14;14;5;4;2;1	Zinc finger protein 3	ZNF3	tr|Q86U76|Q86U76_HUMAN Zinc finger protein 3 OS=Homo sapiens OX=9606 GN=ZNF3 PE=1 SV=1;sp|P17036|ZNF3_HUMAN Zinc finger protein 3 OS=Homo sapiens OX=9606 GN=ZNF3 PE=1 SV=3	6	16	16	14	9	10	6	8	5	7	9	10	6	8	5	7	8	9	5	6	4	5	52,4	52,4	37,8	47,1	410	410;446;184;98;104;131	350							2	11	1
2229	P23381;P23381-2;G3V3P2;G3V227;G3V277;G3V3H8;G3V3Y5;G3V2Y7;H0YJP3;G3V2F2;G3V3R3;G3V4S4;G3V313;G3V339;G3V2C0;G3V4C7;G3V4N8;G3V5W1;G3V3S7;G3V3X0;G3V423;G3V5U1;G3V456;G3V5H5;P78534;G3V4A3;G3V4Q0;G3V4N0	P23381;P23381-2	13;11;4;4;4;4;4;3;3;2;2;2;2;2;2;2;2;2;2;2;2;2;2;1;1;1;1;1	13;11;4;4;4;4;4;3;3;2;2;2;2;2;2;2;2;2;2;2;2;2;2;1;1;1;1;1	13;11;4;4;4;4;4;3;3;2;2;2;2;2;2;2;2;2;2;2;2;2;2;1;1;1;1;1	Tryptophan--tRNA ligase, cytoplasmic;T1-TrpRS;T2-TrpRS	WARS	sp|P23381|SYWC_HUMAN Tryptophan--tRNA ligase, cytoplasmic OS=Homo sapiens OX=9606 GN=WARS1 PE=1 SV=2;sp|P23381-2|SYWC_HUMAN Isoform 2 of Tryptophan--tRNA ligase, cytoplasmic OS=Homo sapiens OX=9606 GN=WARS1	28	13	13	13	2	0	13	6	5	1	2	0	13	6	5	1	2	0	13	6	5	1	33,1	33,1	33,1	53165	471	471;430;150;152;212;223;226;177;185;55;58;63;68;70;86;97;104;107;114;124;140;153;154;25;33;36;40;105	428
4512	Q9BYJ9	Q9BYJ9	8	6	4	YTH domain-containing family protein 1	YTHDF1	sp|Q9BYJ9|YTHD1_HUMAN YTH domain-containing family protein 1 OS=Homo sapiens OX=9606 GN=YTHDF1 PE=1 SV=1	1	8	6	4	6	7	3	2	4	2	4	5	2	1	2	1	2	4	1	0	0	0	14,3	11,1	6,3	60873	559	559	264									5	2
1311	I3L1P8;Q02978;Q02978-2	I3L1P8;Q02978;Q02978-2	7;7;6	7;7;6	7;7;6	Mitochondrial 2-oxoglutarate/malate carrier protein	SLC25A11	tr|I3L1P8|I3L1P8_HUMAN Mitochondrial 2-oxoglutarate/malate carrier protein (Fragment) OS=Homo sapiens OX=9606 GN=SLC25A11 PE=1 SV=1;sp|Q02978|M2OM_HUMAN Mitochondrial 2-oxoglutarate/malate carrier protein OS=Homo sapiens OX=9606 GN=SLC25A11 PE=1 SV=3;sp|Q0	3	7	7	7	5	1	5	3	3	2	5	1	5	3	3	2	5	1	5	3	3	2	28,4	28,4	28,4	32182	296	296;314;263	360					1
1653	O60437;K7EKI8;K7EQ71;A0A2R8Y589;A0A2R8Y4C1;A0A2R8Y7U5;A8MST6;A0A2U3TZI9;A0A2R8Y5W6;A0A2R8Y432;A0A2R8YCP0;A0A2R8Y7A4;Q5JTW2;Q5JTW2-3;Q5JTW2-5;Q5JTW2-2	O60437;K7EKI8;K7EQ71	24;23;19;1;1;1;1;1;1;1;1;1;1;1;1;1	24;23;19;1;1;1;1;1;1;1;1;1;1;1;1;1	23;22;18;1;1;1;1;1;1;1;1;1;1;1;1;1	Periplakin	PPL	sp|O60437|PEPL_HUMAN Periplakin OS=Homo sapiens OX=9606 GN=PPL PE=1 SV=4;tr|K7EKI8|K7EKI8_HUMAN Periplakin OS=Homo sapiens OX=9606 GN=PPL PE=1 SV=1;tr|K7EQ71|K7EQ71_HUMAN Periplakin (Fragment) OS=Homo sapiens OX=9606 GN=PPL PE=1 SV=1	16	24	24	23	2	2	13	7	12	3	2	2	13	7	12	3	1	1	12	6	11	2	16,1	16,1	16,1	204,74	1756	1756;1754;1115;673;685;696;705;711;711;717;721;727;689;705;706;722	404									1	2
1424	M0QZR4;Q92888-2;Q92888;Q92888-3;Q92888-4;M0QYC1;M0QYS3;M0R2C7;M0QZH8;M0QXV6	M0QZR4;Q92888-2;Q92888;Q92888-3;Q92888-4;M0QYC1;M0QYS3	10;10;10;10;10;8;5;3;2;1	10;10;10;10;10;8;5;3;2;1	10;10;10;10;10;8;5;3;2;1	Rho guanine nucleotide exchange factor 1	ARHGEF1	tr|M0QZR4|M0QZR4_HUMAN Rho guanine nucleotide exchange factor 1 OS=Homo sapiens OX=9606 GN=ARHGEF1 PE=1 SV=1;sp|Q92888-2|ARHG1_HUMAN Isoform 2 of Rho guanine nucleotide exchange factor 1 OS=Homo sapiens OX=9606 GN=ARHGEF1;sp|Q92888|ARHG1_HUMAN Rho guanine	10	10	10	10	2	0	5	1	8	0	2	0	5	1	8	0	2	0	5	1	8	0	14,5	14,5	14,5	108,32	968	968;879;912;927;948;702;307;291;275;68	344
1985	P08582;P08582-2;C9JVN1	P08582	29;11;5	29;11;5	29;11;5	Melanotransferrin	MFI2	sp|P08582|TRFM_HUMAN Melanotransferrin OS=Homo sapiens OX=9606 GN=MELTF PE=1 SV=2	3	29	29	29	14	2	23	21	12	10	14	2	23	21	12	10	14	2	23	21	12	10	50,3	50,3	50,3	80214	738	738;302;181	420											2
2002	P09493-10;P09493-4;H0YKX5	P09493-10;P09493-4	80;79;38	2;1;0	0;0;0	sp|P09493-10|TPM1_HUMAN Isoform 10 of Tropomyosin alpha-1 chain	TPM1;sp|P09493-4|TPM1_HUMAN	sp|P09493-10|TPM1_HUMAN Isoform 10 of Tropomyosin alpha-1 chain OS=Homo sapiens OX=9606 GN=TPM1;sp|P09493-4|TPM1_HUMAN Isoform 4 of Tropomyosin alpha-1 chain OS=Homo sapiens OX=9606 GN=TPM1	3	80	2	0	62	61	61	60	65	72	2	2	2	2	2	2	0	0	0	0	0	0	96,5	10,2	0	32865	284	284;284;142	311					2	2
3557	Q6PD62;H0YCE8	Q6PD62	30;4	30;4	30;4	RNA polymerase-associated protein CTR9 homolog	CTR9	sp|Q6PD62|CTR9_HUMAN RNA polymerase-associated protein CTR9 homolog OS=Homo sapiens OX=9606 GN=CTR9 PE=1 SV=1	2	30	30	30	5	9	4	15	8	21	5	9	4	15	8	21	5	9	4	15	8	21	29,6	29,6	29,6	133,5	1173	1173;300	458
4639	Q9H6B4	Q9H6B4	4	4	4	CXADR-like membrane protein	CLMP	sp|Q9H6B4|CLMP_HUMAN CXADR-like membrane protein OS=Homo sapiens OX=9606 GN=CLMP PE=1 SV=1	1	4	4	4	2	3	0	2	1	3	2	3	0	2	1	3	2	3	0	2	1	3	17,4	17,4	17,4	41,28	373	373	377								3
4382	Q9BQ04;E9PLB0;E9PM61;U3KQD5;H0YDG8	Q9BQ04;E9PLB0;E9PM61;U3KQD5	21;11;11;11;1	5;1;1;1;1	5;1;1;1;1	RNA-binding protein 4B	RBM4B	sp|Q9BQ04|RBM4B_HUMAN RNA-binding protein 4B OS=Homo sapiens OX=9606 GN=RBM4B PE=1 SV=1;tr|E9PLB0|E9PLB0_HUMAN RNA-binding protein 4B OS=Homo sapiens OX=9606 GN=RBM4B PE=1 SV=1;tr|E9PM61|E9PM61_HUMAN RNA-binding protein 4B OS=Homo sapiens OX=9606 GN=RBM4B	5	21	5	5	12	18	4	7	6	11	1	5	0	1	0	1	1	5	0	1	0	1	59,3	27	27	40149	359	359;143;147;151;20	231						5
4409	Q9BRU9;G3XAM4;E5RGP0;Q9BRU9-2	Q9BRU9	3;1;1;1	3;1;1;1	3;1;1;1	rRNA-processing protein UTP23 homolog	UTP23	sp|Q9BRU9|UTP23_HUMAN rRNA-processing protein UTP23 homolog OS=Homo sapiens OX=9606 GN=UTP23 PE=1 SV=2	4	3	3	3	0	0	1	2	1	3	0	0	1	2	1	3	0	0	1	2	1	3	14,1	14,1	14,1	28402	249	249;105;155;145	490
4562	Q9H061;E9PI90;Q9H061-2	Q9H061;E9PI90	3;2;1	3;2;1	3;2;1	Transmembrane protein 126A	TMEM126A	sp|Q9H061|T126A_HUMAN Transmembrane protein 126A OS=Homo sapiens OX=9606 GN=TMEM126A PE=1 SV=1;tr|E9PI90|E9PI90_HUMAN Transmembrane protein 126A OS=Homo sapiens OX=9606 GN=TMEM126A PE=1 SV=1	3	3	3	3	3	1	1	1	1	0	3	1	1	1	1	0	3	1	1	1	1	0	21,5	21,5	21,5	21527	195	195;95;125	270			1
4672	Q9H9A7;A0A0A0MSU3	Q9H9A7;A0A0A0MSU3	25;15	25;15	25;15	RecQ-mediated genome instability protein 1	RMI1	sp|Q9H9A7|RMI1_HUMAN RecQ-mediated genome instability protein 1 OS=Homo sapiens OX=9606 GN=RMI1 PE=1 SV=3;tr|A0A0A0MSU3|A0A0A0MSU3_HUMAN RecQ-mediated genome instability protein 1 (Fragment) OS=Homo sapiens OX=9606 GN=RMI1 PE=1 SV=1	2	25	25	25	10	19	7	6	9	9	10	19	7	6	9	9	10	19	7	6	9	9	47	47	47	70144	625	625;415	290										22	2
4967	Q9UBD5;Q9UBD5-2;Q9UBD5-3	Q9UBD5;Q9UBD5-2;Q9UBD5-3	11;11;8	10;10;8	10;10;8	Origin recognition complex subunit 3	ORC3	sp|Q9UBD5|ORC3_HUMAN Origin recognition complex subunit 3 OS=Homo sapiens OX=9606 GN=ORC3 PE=1 SV=1;sp|Q9UBD5-2|ORC3_HUMAN Isoform 2 of Origin recognition complex subunit 3 OS=Homo sapiens OX=9606 GN=ORC3;sp|Q9UBD5-3|ORC3_HUMAN Isoform 3 of Origin recognit	3	11	10	10	2	2	2	6	3	4	1	2	2	6	3	4	1	2	2	6	3	4	17,9	16,9	16,9	82253	711	711;712;568	459											2
2525	P49748-2;P49748;P49748-3;K7EQP4;G3V1M7;J3QRJ8;K7EJW8;J3QKU9;J3KSR4;K7EMF8;J3KS89	P49748-2;P49748;P49748-3	16;16;16;5;5;4;3;2;2;1;1	16;16;16;5;5;4;3;2;2;1;1	16;16;16;5;5;4;3;2;2;1;1	Very long-chain specific acyl-CoA dehydrogenase, mitochondrial	ACADVL	sp|P49748-2|ACADV_HUMAN Isoform 2 of Very long-chain specific acyl-CoA dehydrogenase, mitochondrial OS=Homo sapiens OX=9606 GN=ACADVL;sp|P49748|ACADV_HUMAN Very long-chain specific acyl-CoA dehydrogenase, mitochondrial OS=Homo sapiens OX=9606 GN=ACADVL PE=	11	16	16	16	6	1	11	6	4	2	6	1	11	6	4	2	6	1	11	6	4	2	33,6	33,6	33,6	68058	633	633;655;678;224;282;194;157;155;204;45;76	372									1	1
3405	Q5JPE7-2;Q5JPE7;J3KN36;P69849;A0A7I2V6B0;A0A7I2V4T6;A0A7I2V3P4;A0A7I2V2Z5;Q5JPE7-3;A0A7I2V4D7;A0A087WTD5;H3BPS9;I3L1G6	Q5JPE7-2;Q5JPE7;J3KN36;P69849;A0A7I2V6B0;A0A7I2V4T6;A0A7I2V3P4;A0A7I2V2Z5;Q5JPE7-3;A0A7I2V4D7	50;50;49;49;48;47;46;46;44;33;9;7;2	50;50;49;49;48;47;46;46;44;33;9;7;2	3;3;2;2;2;2;2;2;3;1;1;1;1	Nodal modulator 2;Nodal modulator 3	NOMO2;NOMO3	sp|Q5JPE7-2|NOMO2_HUMAN Isoform 2 of Nodal modulator 2 OS=Homo sapiens OX=9606 GN=NOMO2;sp|Q5JPE7|NOMO2_HUMAN Nodal modulator 2 OS=Homo sapiens OX=9606 GN=NOMO2 PE=1 SV=1;tr|J3KN36|J3KN36_HUMAN Nodal modulator 3 OS=Homo sapiens OX=9606 GN=NOMO3 PE=1 SV=1;s	13	50	50	3	36	27	35	36	40	32	36	27	35	36	40	32	3	2	2	2	3	3	59,1	59,1	4,9	134,19	1222	1222;1267;1267;1222;1191;1176;1162;1182;1100;800;282;223;95	342											2	38
4299	Q96RP9-2;Q96RP9;C9IZ01;F8WAU4	Q96RP9-2;Q96RP9;C9IZ01;F8WAU4	13;12;9;8	13;12;9;8	13;12;9;8	Elongation factor G, mitochondrial	GFM1	sp|Q96RP9-2|EFGM_HUMAN Isoform 2 of Elongation factor G, mitochondrial OS=Homo sapiens OX=9606 GN=GFM1;sp|Q96RP9|EFGM_HUMAN Elongation factor G, mitochondrial OS=Homo sapiens OX=9606 GN=GFM1 PE=1 SV=2;tr|C9IZ01|C9IZ01_HUMAN Elongation factor G, mitochondri	4	13	13	13	2	1	10	4	10	2	2	1	10	4	10	2	2	1	10	4	10	2	20,5	20,5	20,5	85868	770	770;751;591;453	362										1	1
1803	O94855;O94855-2;E9PDM8;E9PC44	O94855;O94855-2;E9PDM8	8;8;5;2	7;7;5;2	7;7;5;2	Protein transport protein Sec24D	SEC24D	sp|O94855|SC24D_HUMAN Protein transport protein Sec24D OS=Homo sapiens OX=9606 GN=SEC24D PE=1 SV=2;sp|O94855-2|SC24D_HUMAN Isoform 2 of Protein transport protein Sec24D OS=Homo sapiens OX=9606 GN=SEC24D;tr|E9PDM8|E9PDM8_HUMAN Protein transport protein Sec2	4	8	7	7	1	1	7	2	3	1	1	1	6	2	3	1	1	1	6	2	3	1	9,4	8	8	113,01	1032	1032;1033;663;393	390												1
1643	O60231;A0A140T947;Q5SQH5;A0A140T8Y5;A0A140T9T4;A2AB15	O60231;A0A140T947	40;31;18;17;9;9	39;30;18;17;9;9	39;30;18;17;9;9	Putative pre-mRNA-splicing factor ATP-dependent RNA helicase DHX16	DHX16	sp|O60231|DHX16_HUMAN Pre-mRNA-splicing factor ATP-dependent RNA helicase DHX16 OS=Homo sapiens OX=9606 GN=DHX16 PE=1 SV=2;tr|A0A140T947|A0A140T947_HUMAN Pre-mRNA-splicing factor ATP-dependent RNA helicase DHX16 (Fragment) OS=Homo sapiens OX=9606 GN=DHX16	6	40	39	39	30	28	19	22	15	17	29	27	18	21	14	17	29	27	18	21	14	17	39,2	38,3	38,3	119,26	1041	1041;669;560;560;188;295	356										1	3	29
321	B1AHR1;A0A2R8Y4H2;Q9UH03-2;Q9UH03;B1AHR2	B1AHR1;A0A2R8Y4H2;Q9UH03-2;Q9UH03	9;9;9;9;4	8;8;8;8;3	8;8;8;8;3	Neuronal-specific septin-3	2003-09-01	tr|B1AHR1|B1AHR1_HUMAN Neuronal-specific septin-3 OS=Homo sapiens OX=9606 GN=SEPTIN3 PE=1 SV=1;tr|A0A2R8Y4H2|A0A2R8Y4H2_HUMAN Neuronal-specific septin-3 OS=Homo sapiens OX=9606 GN=SEPTIN3 PE=1 SV=1;sp|Q9UH03-2|SEPT3_HUMAN Isoform 2 of Neuronal-specific sep	5	9	8	8	2	4	3	1	6	7	2	4	3	1	6	6	2	4	3	1	6	6	34	31,6	31,6	33601	294	294;856;350;358;178	341							4
2117	P15924;P15924-3;P15924-2	P15924;P15924-3;P15924-2	210;161;142	210;161;142	210;161;142	Desmoplakin	DSP	sp|P15924|DESP_HUMAN Desmoplakin OS=Homo sapiens OX=9606 GN=DSP PE=1 SV=3;sp|P15924-3|DESP_HUMAN Isoform DSPIa of Desmoplakin OS=Homo sapiens OX=9606 GN=DSP;sp|P15924-2|DESP_HUMAN Isoform DPII of Desmoplakin OS=Homo sapiens OX=9606 GN=DSP	3	210	210	210	131	114	145	176	121	137	131	114	145	176	121	137	131	114	145	176	121	137	67,7	67,7	67,7	331,77	2871	2871;2428;2272	384	1	8	4	3	4	10	3	30	34	14	14	11
3736	Q86YV9	Q86YV9	7	7	7	Hermansky-Pudlak syndrome 6 protein	HPS6	sp|Q86YV9|HPS6_HUMAN Hermansky-Pudlak syndrome 6 protein OS=Homo sapiens OX=9606 GN=HPS6 PE=1 SV=1	1	7	7	7	0	0	6	1	2	0	0	0	6	1	2	0	0	0	6	1	2	0	13,5	13,5	13,5	82974	775	775	401
4680	Q9HAC8	Q9HAC8	4	4	3	Ubiquitin domain-containing protein 1	UBTD1	sp|Q9HAC8|UBTD1_HUMAN Ubiquitin domain-containing protein 1 OS=Homo sapiens OX=9606 GN=UBTD1 PE=1 SV=1	1	4	4	3	1	4	0	0	0	2	1	4	0	0	0	2	1	3	0	0	0	2	21,6	21,6	16,7	25938	227	227	233				4
3726	Q86Y39;K7EQ77;K7EK78;K7EP35;K7EMT4;Q86Y39-2	Q86Y39;K7EQ77;K7EK78;K7EP35;K7EMT4;Q86Y39-2	4;3;3;3;3;3	4;3;3;3;3;3	4;3;3;3;3;3	NADH dehydrogenase [ubiquinone] 1 alpha subcomplex subunit 11	NDUFA11	sp|Q86Y39|NDUAB_HUMAN NADH dehydrogenase [ubiquinone] 1 alpha subcomplex subunit 11 OS=Homo sapiens OX=9606 GN=NDUFA11 PE=1 SV=3;tr|K7EQ77|K7EQ77_HUMAN Complex I-B14.7 OS=Homo sapiens OX=9606 GN=NDUFA11 PE=3 SV=1;tr|K7EK78|K7EK78_HUMAN Complex I-B14.7 OS=H	6	4	4	4	2	0	3	3	2	1	2	0	3	3	2	1	2	0	3	3	2	1	44	44	44	14852	141	141;120;121;144;169;228	433
5047	Q9UII4;E9PBL0	Q9UII4;E9PBL0	8;5	8;5	8;5	E3 ISG15--protein ligase HERC5	HERC5	sp|Q9UII4|HERC5_HUMAN E3 ISG15--protein ligase HERC5 OS=Homo sapiens OX=9606 GN=HERC5 PE=1 SV=2;tr|E9PBL0|E9PBL0_HUMAN E3 ISG15--protein ligase HERC5 OS=Homo sapiens OX=9606 GN=HERC5 PE=1 SV=1	2	8	8	8	2	8	0	1	1	1	2	8	0	1	1	1	2	8	0	1	1	1	12	12	12	116,85	1024	1024;662	218												8
1503	O14713;C9JBU8;A8MPU2;O14713-2;C9IZZ8;C9J6Y2;C9J0J6;C9JZ07;G3V1A3;C9J5T5;F8WF20	O14713;C9JBU8;A8MPU2;O14713-2;C9IZZ8;C9J6Y2;C9J0J6;C9JZ07;G3V1A3;C9J5T5	6;5;5;5;4;4;4;4;4;4;1	6;5;5;5;4;4;4;4;4;4;1	6;5;5;5;4;4;4;4;4;4;1	Integrin beta-1-binding protein 1	ITGB1BP1	sp|O14713|ITBP1_HUMAN Integrin beta-1-binding protein 1 OS=Homo sapiens OX=9606 GN=ITGB1BP1 PE=1 SV=1;tr|C9JBU8|C9JBU8_HUMAN Integrin beta-1-binding protein 1 (Fragment) OS=Homo sapiens OX=9606 GN=ITGB1BP1 PE=1 SV=1;tr|A8MPU2|A8MPU2_HUMAN Integrin beta 1 b	11	6	6	6	1	4	3	2	3	5	1	4	3	2	3	5	1	4	3	2	3	5	40,5	40,5	40,5	21782	200	200;136;184;150;65;84;86;96;107;114;38	342		1	4	2
1997	P09211;A0A2R8Y5E5;A0A087X243;A8MX94	P09211;A0A2R8Y5E5;A0A087X243;A8MX94	2;1;1;1	2;1;1;1	2;1;1;1	Glutathione S-transferase P	GSTP1	sp|P09211|GSTP1_HUMAN Glutathione S-transferase P OS=Homo sapiens OX=9606 GN=GSTP1 PE=1 SV=2;tr|A0A2R8Y5E5|A0A2R8Y5E5_HUMAN Glutathione S-transferase P OS=Homo sapiens OX=9606 GN=GSTP1 PE=1 SV=1;tr|A0A087X243|A0A087X243_HUMAN Glutathione S-transferase P (F	4	2	2	2	2	2	1	2	2	1	2	2	1	2	2	1	2	2	1	2	2	1	14,8	14,8	14,8	23356	210	210;58;69;174	320		1	2	1
2263	P26639;P26639-2;D6R9F8;D6RCA5;D6RDJ6	P26639;P26639-2	8;7;2;1;1	8;7;2;1;1	7;6;2;1;1	Threonine--tRNA ligase, cytoplasmic	TARS	sp|P26639|SYTC_HUMAN Threonine--tRNA ligase 1, cytoplasmic OS=Homo sapiens OX=9606 GN=TARS1 PE=1 SV=3;sp|P26639-2|SYTC_HUMAN Isoform 2 of Threonine--tRNA ligase 1, cytoplasmic OS=Homo sapiens OX=9606 GN=TARS1	5	8	8	7	3	1	6	3	2	1	3	1	6	3	2	1	3	1	5	3	2	1	14,1	14,1	13	83434	723	723;756;129;118;131	388											1
2272	P27658;A0A087WZI0	P27658	4;1	4;1	4;1	Collagen alpha-1(VIII) chain;Vastatin	COL8A1	sp|P27658|CO8A1_HUMAN Collagen alpha-1(VIII) chain OS=Homo sapiens OX=9606 GN=COL8A1 PE=1 SV=2	2	4	4	4	2	2	2	2	2	2	2	2	2	2	2	2	2	2	2	2	2	2	6,9	6,9	6,9	73363	744	744;202	378											2
2554	P50895;A0A087WXM8;K7ENU8	P50895;A0A087WXM8	12;11;4	12;11;4	12;11;4	Basal cell adhesion molecule	BCAM	sp|P50895|BCAM_HUMAN Basal cell adhesion molecule OS=Homo sapiens OX=9606 GN=BCAM PE=1 SV=2;tr|A0A087WXM8|A0A087WXM8_HUMAN Basal cell adhesion molecule OS=Homo sapiens OX=9606 GN=BCAM PE=1 SV=1	3	12	12	12	4	1	11	9	11	6	4	1	11	9	11	6	4	1	11	9	11	6	28,5	28,5	28,5	67404	628	628;588;286	406											1
2555	P50914;E7EPB3	P50914;E7EPB3	14;9	14;9	14;9	60S ribosomal protein L14	RPL14	sp|P50914|RL14_HUMAN 60S ribosomal protein L14 OS=Homo sapiens OX=9606 GN=RPL14 PE=1 SV=4;tr|E7EPB3|E7EPB3_HUMAN 60S ribosomal protein L14 OS=Homo sapiens OX=9606 GN=RPL14 PE=1 SV=1	2	14	14	14	9	9	10	13	10	13	9	9	10	13	10	13	9	9	10	13	10	13	44,7	44,7	44,7	23432	215	215;124	417	1		6	12	2
3593	Q6XQN6-3;Q6XQN6;C9J8U2;G5E977;Q6XQN6-2;H0YF31;A0A087WUT5	Q6XQN6-3;Q6XQN6;C9J8U2;G5E977;Q6XQN6-2	6;6;5;5;5;1;1	6;6;5;5;5;1;1	6;6;5;5;5;1;1	Nicotinate phosphoribosyltransferase	NAPRT	sp|Q6XQN6-3|PNCB_HUMAN Isoform 3 of Nicotinate phosphoribosyltransferase OS=Homo sapiens OX=9606 GN=NAPRT;sp|Q6XQN6|PNCB_HUMAN Nicotinate phosphoribosyltransferase OS=Homo sapiens OX=9606 GN=NAPRT PE=1 SV=2;tr|C9J8U2|C9J8U2_HUMAN Nicotinate phosphoribosylt	7	6	6	6	0	0	6	2	0	0	0	0	6	2	0	0	0	0	6	2	0	0	14,1	14,1	14,1	56099	525	525;538;490;584;567;163;232	468
5101	Q9ULC4;Q9ULC4-3;Q9ULC4-2;A0A3B3IRV3	Q9ULC4;Q9ULC4-3;Q9ULC4-2;A0A3B3IRV3	17;16;14;9	17;16;14;9	17;16;14;9	Malignant T-cell-amplified sequence 1	MCTS1	sp|Q9ULC4|MCTS1_HUMAN Malignant T-cell-amplified sequence 1 OS=Homo sapiens OX=9606 GN=MCTS1 PE=1 SV=1;sp|Q9ULC4-3|MCTS1_HUMAN Isoform 3 of Malignant T-cell-amplified sequence 1 OS=Homo sapiens OX=9606 GN=MCTS1;sp|Q9ULC4-2|MCTS1_HUMAN Isoform 2 of Malignan	4	17	17	17	12	13	13	15	12	15	12	13	13	15	12	15	12	13	13	15	12	15	79,6	79,6	79,6	20555	181	181;182;169;181	377			24	2
278	A0A1B0GV47;Q7Z4S6-3;Q7Z4S6-5;Q7Z4S6-2;Q7Z4S6;Q7Z4S6-4;Q7Z4S6-6;H0YHT2;H0YIM7;H0YIM6;H0YI78;O75037-3;O75037-4;O75037-2;O75037	A0A1B0GV47;Q7Z4S6-3;Q7Z4S6-5;Q7Z4S6-2;Q7Z4S6;Q7Z4S6-4;Q7Z4S6-6	10;10;10;10;10;10;8;4;3;3;1;1;1;1;1	10;10;10;10;10;10;8;4;3;3;1;1;1;1;1	10;10;10;10;10;10;8;4;3;3;1;1;1;1;1	Kinesin-like protein KIF21A	KIF21A	tr|A0A1B0GV47|A0A1B0GV47_HUMAN Kinesin-like protein KIF21A (Fragment) OS=Homo sapiens OX=9606 GN=KIF21A PE=1 SV=1;sp|Q7Z4S6-3|KI21A_HUMAN Isoform 3 of Kinesin-like protein KIF21A OS=Homo sapiens OX=9606 GN=KIF21A;sp|Q7Z4S6-5|KI21A_HUMAN Isoform 5 of Kinesi	15	10	10	10	4	3	3	4	5	3	4	3	3	4	5	3	4	3	3	4	5	3	8,2	8,2	8,2	184,71	1653	1653;1627;1637;1661;1674;1675;1621;975;290;475;655;1610;1623;1624;1637	404						1
1442	O00203-3;O00203;H0YBD0;F5GWU4;A0A590UJW5;A0A590UKD3;A0A590UJU0;A0A590UJ60;A0A590UK04;A0A5F9UJV3;A0A2R8Y2A8;A0A590UKC4;Q13367-3;Q13367;Q13367-4	O00203-3;O00203	10;10;1;1;1;1;1;1;1;1;1;1;1;1;1	10;10;1;1;1;1;1;1;1;1;1;1;1;1;1	10;10;1;1;1;1;1;1;1;1;1;1;1;1;1	AP-3 complex subunit beta-1	AP3B1	sp|O00203-3|AP3B1_HUMAN Isoform 2 of AP-3 complex subunit beta-1 OS=Homo sapiens OX=9606 GN=AP3B1;sp|O00203|AP3B1_HUMAN AP-3 complex subunit beta-1 OS=Homo sapiens OX=9606 GN=AP3B1 PE=1 SV=3	15	10	10	10	7	1	4	5	2	5	7	1	4	5	2	5	7	1	4	5	2	5	11,2	11,2	11,2	116,19	1045	1045;1094;154;193;508;528;578;992;1025;1088;1125;1130;1050;1082;1101	398												1
3313	Q16512;Q16512-2;Q16512-3;K7EL10;K7EM57;K7EN76;K7EKY9	Q16512;Q16512-2;Q16512-3	5;5;3;2;2;1;1	4;4;3;1;2;1;1	4;4;3;1;2;1;1	Serine/threonine-protein kinase N1	PKN1	sp|Q16512|PKN1_HUMAN Serine/threonine-protein kinase N1 OS=Homo sapiens OX=9606 GN=PKN1 PE=1 SV=2;sp|Q16512-2|PKN1_HUMAN Isoform 2 of Serine/threonine-protein kinase N1 OS=Homo sapiens OX=9606 GN=PKN1;sp|Q16512-3|PKN1_HUMAN Isoform 3 of Serine/threonine-pr	7	5	4	4	0	0	4	1	3	0	0	0	3	1	2	0	0	0	3	1	2	0	4,7	3,8	3,8	103,93	942	942;948;603;198;263;151;255	412
3944	Q8TC07-2;Q8TC07-3;Q8TC07;C9JA93;F8WDJ1;F8WF35;F8WCB5	Q8TC07-2;Q8TC07-3;Q8TC07;C9JA93	6;6;5;3;1;1;1	6;6;5;3;1;1;1	6;6;5;3;1;1;1	TBC1 domain family member 15	TBC1D15	sp|Q8TC07-2|TBC15_HUMAN Isoform 2 of TBC1 domain family member 15 OS=Homo sapiens OX=9606 GN=TBC1D15;sp|Q8TC07-3|TBC15_HUMAN Isoform 3 of TBC1 domain family member 15 OS=Homo sapiens OX=9606 GN=TBC1D15;sp|Q8TC07|TBC15_HUMAN TBC1 domain family member 15 OS=	7	6	6	6	1	0	6	2	3	1	1	0	6	2	3	1	1	0	6	2	3	1	12,2	12,2	12,2	77394	674	674;682;691;278;72;85;124	396
4291	Q96QK1;I3L4S0;A0A1W2PP10;A0A3B3ITD4	Q96QK1	25;2;2;2	25;2;2;2	25;2;2;2	Vacuolar protein sorting-associated protein 35	VPS35	sp|Q96QK1|VPS35_HUMAN Vacuolar protein sorting-associated protein 35 OS=Homo sapiens OX=9606 GN=VPS35 PE=1 SV=2	4	25	25	25	11	10	19	17	14	12	11	10	19	17	14	12	11	10	19	17	14	12	36,3	36,3	36,3	91706	796	796;41;46;47	407											11
4441	Q9BU61;Q9BU61-2	Q9BU61;Q9BU61-2	5;3	5;3	5;3	NADH dehydrogenase [ubiquinone] 1 alpha subcomplex assembly factor 3	NDUFAF3	sp|Q9BU61|NDUF3_HUMAN NADH dehydrogenase [ubiquinone] 1 alpha subcomplex assembly factor 3 OS=Homo sapiens OX=9606 GN=NDUFAF3 PE=1 SV=1;sp|Q9BU61-2|NDUF3_HUMAN Isoform b of NADH dehydrogenase [ubiquinone] 1 alpha subcomplex assembly factor 3 OS=Homo sapien	2	5	5	5	3	2	3	4	2	2	3	2	3	4	2	2	3	2	3	4	2	2	37,5	37,5	37,5	20,35	184	184;127	378		2
2692	P60981;P60981-2;F6RFD5	P60981;P60981-2;F6RFD5	12;11;9	11;10;8	11;10;8	Destrin	DSTN	sp|P60981|DEST_HUMAN Destrin OS=Homo sapiens OX=9606 GN=DSTN PE=1 SV=3;sp|P60981-2|DEST_HUMAN Isoform 2 of Destrin OS=Homo sapiens OX=9606 GN=DSTN;tr|F6RFD5|F6RFD5_HUMAN Actin-depolymerizing factor OS=Homo sapiens OX=9606 GN=DSTN PE=1 SV=1	3	12	11	11	12	5	5	8	2	4	11	4	4	8	1	3	11	4	4	8	1	3	50,3	46,1	46,1	18506	165	165;148;135	356			4
2846	P78417;Q5TA02;P78417-3;P78417-2;Q5TA01	P78417;Q5TA02;P78417-3;P78417-2	4;3;3;2;1	4;3;3;2;1	4;3;3;2;1	Glutathione S-transferase omega-1	GSTO1	sp|P78417|GSTO1_HUMAN Glutathione S-transferase omega-1 OS=Homo sapiens OX=9606 GN=GSTO1 PE=1 SV=2;tr|Q5TA02|Q5TA02_HUMAN Glutathione-dependent dehydroascorbate reductase (Fragment) OS=Homo sapiens OX=9606 GN=GSTO1 PE=1 SV=1;sp|P78417-3|GSTO1_HUMAN Isoform	5	4	4	4	4	0	1	0	0	0	4	0	1	0	0	0	4	0	1	0	0	0	18,7	18,7	18,7	27566	241	241;200;213;208;180	244
3319	Q16539;Q16539-3;B4E0K5;Q16539-5;Q16539-4;Q16539-2;B5TY33;E7EX54;H7C4E2	Q16539;Q16539-3;B4E0K5;Q16539-5;Q16539-4;Q16539-2	15;13;12;11;11;11;7;5;3	15;13;12;11;11;11;7;5;3	15;13;12;11;11;11;7;5;3	Mitogen-activated protein kinase 14	MAPK14	sp|Q16539|MK14_HUMAN Mitogen-activated protein kinase 14 OS=Homo sapiens OX=9606 GN=MAPK14 PE=1 SV=3;sp|Q16539-3|MK14_HUMAN Isoform Mxi2 of Mitogen-activated protein kinase 14 OS=Homo sapiens OX=9606 GN=MAPK14;tr|B4E0K5|B4E0K5_HUMAN Mitogen-activated prote	9	15	15	15	5	0	13	8	12	6	5	0	13	8	12	6	5	0	13	8	12	6	53,6	53,6	53,6	41293	360	360;297;283;256;307;360;173;132;90	410
1918	Q5SRN5;P04439;P04439-2;Q5SRN7;A0A1W2PS24;Q5SUL5;A0A0G2JIF2;A0A0G2JI36;A0A1W2PQD0;A0A1W2PSE7;A0A0G2JL56	Q5SRN5;P04439;P04439-2;Q5SRN7;A0A1W2PS24;Q5SUL5;A0A0G2JIF2;A0A0G2JI36;A0A1W2PQD0;A0A1W2PSE7;A0A0G2JL56	12;12;12;11;11;9;9;8;8;8;8	4;4;4;3;3;3;3;2;2;2;2	3;3;3;2;2;2;2;1;1;1;1	HLA class I histocompatibility antigen, A-3 alpha chain	HLA-A	tr|Q5SRN5|Q5SRN5_HUMAN HLA class I histocompatibility antigen, A alpha chain OS=Homo sapiens OX=9606 GN=HLA-A PE=1 SV=2;sp|P04439|HLAA_HUMAN HLA class I histocompatibility antigen, A alpha chain OS=Homo sapiens OX=9606 GN=HLA-A PE=1 SV=2;sp|P04439-2|HLAA_H	11	12	4	3	12	12	7	10	4	11	4	4	1	3	0	4	3	3	1	2	0	3	40,4	16,4	16,4	41368	371	371;365;371;299;325;365;371;299;339;367;394	324					1	2	8
1351	J3KTL2;Q07955;Q07955-3;Q07955-2;J3KSR8;J3QQV5;J3KSW7	J3KTL2;Q07955;Q07955-3;Q07955-2;J3KSR8	33;32;29;29;18;8;8	33;32;29;29;18;8;8	32;31;28;28;18;8;8	Serine/arginine-rich splicing factor 1	SRSF1	tr|J3KTL2|J3KTL2_HUMAN Serine/arginine-rich splicing factor 1 OS=Homo sapiens OX=9606 GN=SRSF1 PE=1 SV=1;sp|Q07955|SRSF1_HUMAN Serine/arginine-rich splicing factor 1 OS=Homo sapiens OX=9606 GN=SRSF1 PE=1 SV=2;sp|Q07955-3|SRSF1_HUMAN Isoform ASF-3 of Serine	7	33	33	32	24	25	25	30	24	31	24	25	25	30	24	31	23	24	24	29	23	30	72,7	72,7	70	28329	253	253;248;201;292;143;65;73	363		2	7	27	36	10	6	4	4	4	4	4
1640	O43924;B8ZZK5;C9IZ52	O43924;B8ZZK5;C9IZ52	3;2;2	3;2;2	3;2;2	Retinal rod rhodopsin-sensitive cGMP 3,5-cyclic phosphodiesterase subunit delta	PDE6D	sp|O43924|PDE6D_HUMAN Retinal rod rhodopsin-sensitive cGMP 3,5-cyclic phosphodiesterase subunit delta OS=Homo sapiens OX=9606 GN=PDE6D PE=1 SV=1;tr|B8ZZK5|B8ZZK5_HUMAN Phosphodiesterase 6D, cGMP-specific, rod, delta, isoform CRA_a OS=Homo sapiens OX=9606	3	3	3	3	0	0	1	0	3	2	0	0	1	0	3	2	0	0	1	0	3	2	28,7	28,7	28,7	17,42	150	150;93;104	374
2193	P20645;F5GX30;H0YGE9;F5GXU0;F5H883;F5GXE0;F5H4U1;H0YGT2;H0YF90	P20645;F5GX30	11;10;5;5;5;4;2;2;2	11;10;5;5;5;4;2;2;2	11;10;5;5;5;4;2;2;2	Cation-dependent mannose-6-phosphate receptor	M6PR	sp|P20645|MPRD_HUMAN Cation-dependent mannose-6-phosphate receptor OS=Homo sapiens OX=9606 GN=M6PR PE=1 SV=1;tr|F5GX30|F5GX30_HUMAN Cation-dependent mannose-6-phosphate receptor OS=Homo sapiens OX=9606 GN=M6PR PE=1 SV=2	9	11	11	11	8	2	8	8	5	5	8	2	8	8	5	5	8	2	8	8	5	5	41,2	41,2	41,2	30993	277	277;191;104;109;133;92;25;122;148	378						1	3
2386	P36578;H3BM89;H3BTP7;H3BU31	P36578;H3BM89	35;25;16;12	35;25;16;12	35;25;16;12	60S ribosomal protein L4	RPL4	sp|P36578|RL4_HUMAN 60S ribosomal protein L4 OS=Homo sapiens OX=9606 GN=RPL4 PE=1 SV=5;tr|H3BM89|H3BM89_HUMAN 60S ribosomal protein L4 OS=Homo sapiens OX=9606 GN=RPL4 PE=1 SV=1	4	35	35	35	18	7	18	34	15	32	18	7	18	34	15	32	18	7	18	34	15	32	61,6	61,6	61,6	47697	427	427;333;170;171	476	1						6	2
2521	P49593;A8MX49;B5MCT7;P49593-2;C9J2F3	P49593;A8MX49	5;4;2;2;1	5;4;2;2;1	5;4;2;2;1	Protein phosphatase 1F	PPM1F	sp|P49593|PPM1F_HUMAN Protein phosphatase 1F OS=Homo sapiens OX=9606 GN=PPM1F PE=1 SV=3;tr|A8MX49|A8MX49_HUMAN Protein phosphatase 1F OS=Homo sapiens OX=9606 GN=PPM1F PE=1 SV=2	5	5	5	5	0	0	3	1	3	2	0	0	3	1	3	2	0	0	3	1	3	2	22,5	22,5	22,5	49,83	454	454;361;286;350;89	408
422	K7EIG1;I3L2B0;A0A494C0R8;O75153	K7EIG1;I3L2B0;A0A494C0R8;O75153	3;3;3;3	3;3;3;3	3;3;3;3	Clustered mitochondria protein homolog	CLUH	tr|K7EIG1|K7EIG1_HUMAN Clustered mitochondria protein homolog (Fragment) OS=Homo sapiens OX=9606 GN=CLUH PE=1 SV=2;tr|I3L2B0|I3L2B0_HUMAN Clustered mitochondria protein homolog OS=Homo sapiens OX=9606 GN=CLUH PE=1 SV=3;tr|A0A494C0R8|A0A494C0R8_HUMAN Cluste	4	3	3	3	3	2	0	1	0	0	3	2	0	1	0	0	3	2	0	1	0	0	1,5	1,5	1,5	140,49	1251	1251;1297;1348;1309	299
1928	P05109	P05109	8	8	8	Protein S100-A8;Protein S100-A8, N-terminally processed	S100A8	sp|P05109|S10A8_HUMAN Protein S100-A8 OS=Homo sapiens OX=9606 GN=S100A8 PE=1 SV=1	1	8	8	8	7	5	2	3	5	7	7	5	2	3	5	7	7	5	2	3	5	7	46,2	46,2	46,2	10834	93	93	329	9	3
4972	Q9UBI6	Q9UBI6	8	8	8	Guanine nucleotide-binding protein G(I)/G(S)/G(O) subunit gamma-12	GNG12	sp|Q9UBI6|GBG12_HUMAN Guanine nucleotide-binding protein G(I)/G(S)/G(O) subunit gamma-12 OS=Homo sapiens OX=9606 GN=GNG12 PE=1 SV=3	1	8	8	8	7	5	8	8	7	7	7	5	8	8	7	7	7	5	8	8	7	7	80,6	80,6	80,6	80061	72	72	383	8	1
257	O19617;A0A140T921;A0A140T9H5;A0A140T9U8;A2AEA2;P10321;A0A140TA05;A0A140T9L3;P10321-2;A0A140T9E1;A0A140T942;A0A140TA19;A0A140T9S7;A0A140T9Q4;F8W9Z8;A0A140TA12;A0A140T9Z7	O19617;A0A140T921;A0A140T9H5;A0A140T9U8;A2AEA2;P10321;A0A140TA05;A0A140T9L3;P10321-2;A0A140T9E1;A0A140T942	12;12;12;12;11;11;9;9;9;8;8;3;3;3;2;2;2	2;2;2;2;1;1;1;1;1;0;0;1;1;1;0;0;0	1;1;1;1;1;1;0;0;1;0;0;0;0;0;0;0;0	HLA class I histocompatibility antigen, Cw-7 alpha chain	HLA-C	tr|O19617|O19617_HUMAN HLA class I antigen OS=Homo sapiens OX=9606 GN=HLA-C PE=1 SV=1;tr|A0A140T921|A0A140T921_HUMAN HLA class I histocompatibility antigen, C alpha chain OS=Homo sapiens OX=9606 GN=HLA-C PE=1 SV=1;tr|A0A140T9H5|A0A140T9H5_HUMAN HLA class I	17	12	2	1	12	7	3	6	3	4	2	1	0	1	0	1	1	1	0	1	0	1	39,6	7,4	4,4	40,71	366	366;368;372;397;372;366;224;261;326;261;261;224;261;261;131;131;131	246						2	1
1882	O95983;O95983-2;K7EIE8;A0A0A0MTS6;A0A087WT34;A0A087X1H1;A0A087WZ12	O95983;O95983-2;K7EIE8;A0A0A0MTS6	18;17;15;9;8;8;2	18;17;15;9;8;8;2	16;15;14;8;7;7;2	Methyl-CpG-binding domain protein 3	MBD3	sp|O95983|MBD3_HUMAN Methyl-CpG-binding domain protein 3 OS=Homo sapiens OX=9606 GN=MBD3 PE=1 SV=1;sp|O95983-2|MBD3_HUMAN Isoform 2 of Methyl-CpG-binding domain protein 3 OS=Homo sapiens OX=9606 GN=MBD3;tr|K7EIE8|K7EIE8_HUMAN Methyl-CpG binding domain prot	7	18	18	16	7	10	9	11	7	16	7	10	9	11	7	16	6	9	7	10	6	15	53,6	53,6	47,1	32844	291	291;259;235;185;130;147;34	406				3	15
2527	P49754-2;P49754-3;P49754;C9J3F8;H7BXH3;C9J2U9;C9JZ11;C9JU58	P49754-2;P49754-3;P49754	7;7;7;3;3;1;1;1	7;7;7;3;3;1;1;1	7;7;7;3;3;1;1;1	Vacuolar protein sorting-associated protein 41 homolog	VPS41	sp|P49754-2|VPS41_HUMAN Isoform 2 of Vacuolar protein sorting-associated protein 41 homolog OS=Homo sapiens OX=9606 GN=VPS41;sp|P49754-3|VPS41_HUMAN Isoform 3 of Vacuolar protein sorting-associated protein 41 homolog OS=Homo sapiens OX=9606 GN=VPS41;sp|P49	8	7	7	7	1	0	4	2	2	1	1	0	4	2	2	1	1	0	4	2	2	1	10,8	10,8	10,8	92845	802	802;829;854;177;209;73;104;156	420
2639	P55210;Q5SVL2;P55210-3;A0A5F9ZHZ6;A0A0A0MRL7;P55210-4	P55210;Q5SVL2;P55210-3;A0A5F9ZHZ6;A0A0A0MRL7;P55210-4	6;5;5;4;4;4	6;5;5;4;4;4	4;3;4;4;4;4	Caspase-7;Caspase-7 subunit p20;Caspase-7 subunit p11	CASP7	sp|P55210|CASP7_HUMAN Caspase-7 OS=Homo sapiens OX=9606 GN=CASP7 PE=1 SV=1;tr|Q5SVL2|Q5SVL2_HUMAN Caspase-7 (Fragment) OS=Homo sapiens OX=9606 GN=CASP7 PE=1 SV=1;sp|P55210-3|CASP7_HUMAN Isoform Alpha of Caspase-7 OS=Homo sapiens OX=9606 GN=CASP7;tr|A0A5F9	6	6	6	4	2	1	4	4	6	4	2	1	4	4	6	4	2	1	4	3	4	3	31,7	31,7	19,5	34276	303	303;222;336;302;388;278	381					1	1
2866	Q5JSL0;P82970;Q5JSK8;Q5JSK6;Q5JSK7;Q5JSK9	Q5JSL0;P82970;Q5JSK8;Q5JSK6;Q5JSK7;Q5JSK9	5;5;4;4;3;3	5;5;4;4;3;3	5;5;4;4;3;3	High mobility group nucleosome-binding domain-containing protein 5	HMGN5	tr|Q5JSL0|Q5JSL0_HUMAN High mobility group nucleosome-binding domain-containing protein 5 (Fragment) OS=Homo sapiens OX=9606 GN=HMGN5 PE=1 SV=1;sp|P82970|HMGN5_HUMAN High mobility group nucleosome-binding domain-containing protein 5 OS=Homo sapiens OX=9606	6	5	5	5	0	2	3	2	5	3	0	2	3	2	5	3	0	2	3	2	5	3	45,3	45,3	45,3	16496	148	148;282;102;161;89;201	398								2
3269	Q15554;Q15554-4;H3BR06;U3KQ35;J3KSZ6;H3BR37;H3BTA7;J3KSJ9	Q15554;Q15554-4	11;6;5;4;3;2;2;1	11;6;5;4;3;2;2;1	11;6;5;4;3;2;2;1	Telomeric repeat-binding factor 2	TERF2	sp|Q15554|TERF2_HUMAN Telomeric repeat-binding factor 2 OS=Homo sapiens OX=9606 GN=TERF2 PE=1 SV=3;sp|Q15554-4|TERF2_HUMAN Isoform 2 of Telomeric repeat-binding factor 2 OS=Homo sapiens OX=9606 GN=TERF2	8	11	11	11	3	2	1	1	3	7	3	2	1	1	3	7	3	2	1	1	3	7	22,7	22,7	22,7	59593	542	542;293;283;244;144;60;206;99	381									2
3314	Q16513;Q16513-2;Q16513-3;Q16513-4;Q16513-5;B1AL79;H0Y5V5;H0Y429	Q16513;Q16513-2;Q16513-3;Q16513-4;Q16513-5;B1AL79	38;37;36;30;24;23;6;1	38;37;36;30;24;23;6;1	37;36;35;29;23;23;6;0	Serine/threonine-protein kinase N2	PKN2	sp|Q16513|PKN2_HUMAN Serine/threonine-protein kinase N2 OS=Homo sapiens OX=9606 GN=PKN2 PE=1 SV=1;sp|Q16513-2|PKN2_HUMAN Isoform 2 of Serine/threonine-protein kinase N2 OS=Homo sapiens OX=9606 GN=PKN2;sp|Q16513-3|PKN2_HUMAN Isoform 3 of Serine/threonine-pr	8	38	38	37	8	10	27	20	25	16	8	10	27	20	25	16	8	10	26	20	24	16	44,5	44,5	43,7	112,03	984	984;968;936;827;658;604;211;65	419												10
3782	Q8IY37;F5H3Y4	Q8IY37;F5H3Y4	5;4	5;4	5;4	Probable ATP-dependent RNA helicase DHX37	DHX37	sp|Q8IY37|DHX37_HUMAN Probable ATP-dependent RNA helicase DHX37 OS=Homo sapiens OX=9606 GN=DHX37 PE=1 SV=1;tr|F5H3Y4|F5H3Y4_HUMAN Probable ATP-dependent RNA helicase DHX37 (Fragment) OS=Homo sapiens OX=9606 GN=DHX37 PE=1 SV=2	2	5	5	5	0	1	1	3	1	3	0	1	1	3	1	3	0	1	1	3	1	3	6,1	6,1	6,1	129,54	1157	1157;999	465
4129	Q96BM9;A0A087X2J2	Q96BM9;A0A087X2J2	4;2	4;2	3;2	ADP-ribosylation factor-like protein 8A	ARL8A	sp|Q96BM9|ARL8A_HUMAN ADP-ribosylation factor-like protein 8A OS=Homo sapiens OX=9606 GN=ARL8A PE=1 SV=1;tr|A0A087X2J2|A0A087X2J2_HUMAN ADP-ribosylation factor-like protein 8A OS=Homo sapiens OX=9606 GN=ARL8A PE=1 SV=1	2	4	4	3	2	0	3	2	0	1	2	0	3	2	0	1	1	0	2	2	0	1	18,8	18,8	13,4	21416	186	186;147	394
4457	Q9BV40;B8ZZT4;C9JXZ5	Q9BV40;B8ZZT4	6;5;2	6;5;2	6;5;2	Vesicle-associated membrane protein 8	VAMP8	sp|Q9BV40|VAMP8_HUMAN Vesicle-associated membrane protein 8 OS=Homo sapiens OX=9606 GN=VAMP8 PE=1 SV=1;tr|B8ZZT4|B8ZZT4_HUMAN Vesicle-associated membrane protein 8 OS=Homo sapiens OX=9606 GN=VAMP8 PE=1 SV=1	3	6	6	6	6	5	4	4	3	4	6	5	4	4	3	4	6	5	4	4	3	4	55	55	55	11438	100	100;99;74	316	4	5
4931	Q9P0L0;Q9P0L0-2;J3QKM9	Q9P0L0;Q9P0L0-2	16;15;2	16;15;2	15;14;2	Vesicle-associated membrane protein-associated protein A	VAPA	sp|Q9P0L0|VAPA_HUMAN Vesicle-associated membrane protein-associated protein A OS=Homo sapiens OX=9606 GN=VAPA PE=1 SV=3;sp|Q9P0L0-2|VAPA_HUMAN Isoform 2 of Vesicle-associated membrane protein-associated protein A OS=Homo sapiens OX=9606 GN=VAPA	3	16	16	15	16	11	6	5	5	6	16	11	6	5	5	6	15	10	6	5	4	5	61,8	61,8	61,8	27893	249	249;294;29	289				1	17
5220	Q9Y3D5;H0YAG5;D6RCM2	Q9Y3D5;H0YAG5;D6RCM2	6;5;5	6;5;5	6;5;5	28S ribosomal protein S18c, mitochondrial	MRPS18C	sp|Q9Y3D5|RT18C_HUMAN 28S ribosomal protein S18c, mitochondrial OS=Homo sapiens OX=9606 GN=MRPS18C PE=1 SV=1;tr|H0YAG5|H0YAG5_HUMAN 28S ribosomal protein S18c, mitochondrial (Fragment) OS=Homo sapiens OX=9606 GN=MRPS18C PE=1 SV=1;tr|D6RCM2|D6RCM2_HUMAN 28S	3	6	6	6	2	2	3	2	5	4	2	2	3	2	5	4	2	2	3	2	5	4	35,2	35,2	35,2	15,85	142	142;113;114	363		2
998	E7EW84;Q8TAG9;Q8TAG9-2;B1AP46;F2Z3K0	E7EW84;Q8TAG9;Q8TAG9-2	6;6;5;2;1	5;5;4;2;1	5;5;4;2;1	Exocyst complex component 6	EXOC6	tr|E7EW84|E7EW84_HUMAN Exocyst complex component OS=Homo sapiens OX=9606 GN=EXOC6 PE=1 SV=1;sp|Q8TAG9|EXOC6_HUMAN Exocyst complex component 6 OS=Homo sapiens OX=9606 GN=EXOC6 PE=1 SV=3;sp|Q8TAG9-2|EXOC6_HUMAN Isoform 2 of Exocyst complex component 6 OS=Hom	5	6	5	5	1	2	5	3	4	1	0	1	4	3	3	1	0	1	4	3	3	1	11,1	9,6	9,6	81851	701	701;804;799;153;404	415											1
1751	O75533;H7C341;B4DGZ4;A0A494C1M2;O75533-2;F8WC19	O75533	60;7;6;6;6;1	60;7;6;6;6;1	60;7;6;6;6;1	Splicing factor 3B subunit 1	SF3B1	sp|O75533|SF3B1_HUMAN Splicing factor 3B subunit 1 OS=Homo sapiens OX=9606 GN=SF3B1 PE=1 SV=3	6	60	60	60	3	23	13	39	25	52	3	23	13	39	25	52	3	23	13	39	25	52	61,3	61,3	61,3	145,83	1304	1304;241;154;161;144;37	459	1	1										3
2597	P52789;E9PB90;P52790	P52789;E9PB90	36;35;3	35;34;2	33;32;1	Hexokinase-2;Hexokinase	HK2	sp|P52789|HXK2_HUMAN Hexokinase-2 OS=Homo sapiens OX=9606 GN=HK2 PE=1 SV=2;tr|E9PB90|E9PB90_HUMAN Hexokinase OS=Homo sapiens OX=9606 GN=HK2 PE=1 SV=1	3	36	35	33	29	24	12	14	8	11	28	23	11	13	7	10	26	21	10	12	7	9	44,8	44,1	42,7	102,38	917	917;889;923	294											1	27
1307	I3L0N3;P46459;P46459-2;I3L2G1;K7EQD6;I3L0L3	I3L0N3;P46459;P46459-2	7;7;6;2;2;1	6;6;5;2;2;1	6;6;5;2;2;1	Vesicle-fusing ATPase	NSF	tr|I3L0N3|I3L0N3_HUMAN Vesicle-fusing ATPase OS=Homo sapiens OX=9606 GN=NSF PE=1 SV=1;sp|P46459|NSF_HUMAN Vesicle-fusing ATPase OS=Homo sapiens OX=9606 GN=NSF PE=1 SV=3;sp|P46459-2|NSF_HUMAN Isoform 2 of Vesicle-fusing ATPase OS=Homo sapiens OX=9606 GN=NSF	6	7	6	6	2	1	5	0	4	3	1	0	4	0	3	2	1	0	4	0	3	2	11,4	10,4	10,4	82091	739	739;744;644;136;180;161	372
1332	J3KPP4;O95232;D6RDI2;H0YA81;C9JL41;O95232-2;E7EN55;D6RHH0;H7C5U7;U3KQT3;H0YBV7;H0YAR4	J3KPP4;O95232	25;25;12;9;6;6;4;2;2;2;1;1	24;24;12;8;6;6;4;2;2;2;1;1	24;24;12;8;6;6;4;2;2;2;1;1	Luc7-like protein 3	LUC7L3	tr|J3KPP4|J3KPP4_HUMAN Cisplatin resistance-associated overexpressed protein, isoform CRA_b OS=Homo sapiens OX=9606 GN=LUC7L3 PE=1 SV=1;sp|O95232|LC7L3_HUMAN Luc7-like protein 3 OS=Homo sapiens OX=9606 GN=LUC7L3 PE=1 SV=2	12	25	24	24	18	12	22	17	17	17	17	11	22	17	17	17	17	11	22	17	17	17	38,4	37,8	37,8	58,22	489	489;432;184;207;79;79;54;36;39;46;118;123	387				1	1	1		8	11	1	1	1
2434	P42167	P42167	34	19	6	Lamina-associated polypeptide 2, isoforms beta/gamma;Thymopoietin;Thymopentin	TMPO	sp|P42167|LAP2B_HUMAN Lamina-associated polypeptide 2, isoforms beta/gamma OS=Homo sapiens OX=9606 GN=TMPO PE=1 SV=2	1	34	19	6	30	31	24	30	24	29	17	18	13	16	13	16	6	6	3	5	4	5	68,9	36,8	9,5	50,67	454	454	375		3	1	3	4	5	10	24	8	1
1515	O14908;O14908-2;K7EM11;K7ELJ2;K7ESN1;K7EIT0;A0A2R8Y651;Q8TF64	O14908;O14908-2	19;10;8;3;3;1;1;1	19;10;8;3;3;1;1;1	19;10;8;3;3;1;1;1	PDZ domain-containing protein GIPC1	GIPC1	sp|O14908|GIPC1_HUMAN PDZ domain-containing protein GIPC1 OS=Homo sapiens OX=9606 GN=GIPC1 PE=1 SV=2;sp|O14908-2|GIPC1_HUMAN Isoform 2 of PDZ domain-containing protein GIPC1 OS=Homo sapiens OX=9606 GN=GIPC1	8	19	19	19	13	16	7	7	11	10	13	16	7	7	11	10	13	16	7	7	11	10	55	55	55	36049	333	333;236;128;40;159;121;1349;312	317					2	23
364	A0A2U3TZH6;P11171-2;P11171;P11171-5;A0A2R8Y7Y3;A0A2R8YD30;P11171-4;P11171-3;A0A3B3ITP0;P11171-6;A0A2R8YFR9;A0A2R8Y6G5;A0A2R8Y570;A0A2R8Y5G2;A0A2R8Y5Z6;A0A3B3IU06;P11171-7;A0A3B3IUD6;A0A2R8YCW8;A0A2R8Y6D0;A0A2R8Y420;A0A2R8Y7N0;A0A1B0GWG0;A0A2R8Y4N6;A0A2R8Y6T6;A0A3B3ITC5;A0A2R8YFU8;A0A2R8Y5C8;A0A2R8Y783;Q4VXN1	A0A2U3TZH6;P11171-2;P11171;P11171-5;A0A2R8Y7Y3;A0A2R8YD30;P11171-4;P11171-3;A0A3B3ITP0;P11171-6;A0A2R8YFR9;A0A2R8Y6G5;A0A2R8Y570;A0A2R8Y5G2;A0A2R8Y5Z6;A0A3B3IU06;P11171-7;A0A3B3IUD6;A0A2R8YCW8;A0A2R8Y6D0;A0A2R8Y420;A0A2R8Y7N0;A0A1B0GWG0	14;14;14;13;12;12;12;12;11;11;10;10;10;10;10;10;10;9;9;8;8;8;7;6;5;5;2;2;2;1	12;12;12;11;10;10;10;10;9;9;10;10;10;10;10;10;10;9;9;8;8;8;7;6;5;5;2;2;2;1	11;11;11;10;9;9;9;9;8;8;9;9;9;9;9;9;9;8;8;7;7;7;6;6;4;4;2;2;2;0	Protein 4.1	EPB41	tr|A0A2U3TZH6|A0A2U3TZH6_HUMAN Band 4.1 OS=Homo sapiens OX=9606 GN=EPB41 PE=1 SV=1;sp|P11171-2|EPB41_HUMAN Isoform 2 of Protein 4.1 OS=Homo sapiens OX=9606 GN=EPB41;sp|P11171|EPB41_HUMAN Protein 4.1 OS=Homo sapiens OX=9606 GN=EPB41 PE=1 SV=4;sp|P11171-5|EP	30	14	12	11	9	10	3	1	6	3	8	9	3	1	4	3	7	8	2	1	3	2	23,5	21,5	19,7	94059	841	841;831;864;775;601;655;588;641;542;566;675;680;766;782;787;807;720;607;748;542;544;565;483;387;364;481;161;227;310;199	225										7	6	8
566	J3QR09;J3KTE4;A0A7I2YQG2;P84098;A0A7I2V4U6;A0A7I2V2L0;A0A7I2V512;A0A7I2V638	J3QR09;J3KTE4;A0A7I2YQG2;P84098	20;20;20;20;8;8;8;5	20;20;20;20;8;8;8;5	20;20;20;20;8;8;8;5	Ribosomal protein L19;60S ribosomal protein L19	RPL19	tr|J3QR09|J3QR09_HUMAN Ribosomal protein L19 OS=Homo sapiens OX=9606 GN=RPL19 PE=1 SV=1;tr|J3KTE4|J3KTE4_HUMAN Ribosomal protein L19 OS=Homo sapiens OX=9606 GN=RPL19 PE=1 SV=1;tr|A0A7I2YQG2|A0A7I2YQG2_HUMAN Ribosomal protein L19 OS=Homo sapiens OX=9606 GN=	8	20	20	20	8	6	9	16	4	19	8	6	9	16	4	19	8	6	9	16	4	19	50,8	50,8	50,8	23134	193	193;194;216;196;95;109;110;48	457			2	6
580	A0A7P0TAT2;A0A7P0T8B3;P09913;A0A087X279;A0A7P0T8R6	A0A7P0TAT2;A0A7P0T8B3;P09913	6;6;6;2;1	6;6;6;2;1	6;6;6;2;1	Interferon-induced protein with tetratricopeptide repeats 2	IFIT2	tr|A0A7P0TAT2|A0A7P0TAT2_HUMAN Interferon-induced protein with tetratricopeptide repeats 2 OS=Homo sapiens OX=9606 GN=IFIT2 PE=4 SV=1;tr|A0A7P0T8B3|A0A7P0T8B3_HUMAN Interferon-induced protein with tetratricopeptide repeats 2 (Fragment) OS=Homo sapiens OX=9	5	6	6	6	3	1	5	0	4	1	3	1	5	0	4	1	3	1	5	0	4	1	16,5	16,5	16,5	51769	448	448;471;472;200;145	329								1
1102	F5H7F6;F5H6X2;P10620-2;P10620;F5GX73;F5H613	F5H7F6;F5H6X2;P10620-2;P10620	5;5;5;5;1;1	5;5;5;5;1;1	5;5;5;5;1;1	Microsomal glutathione S-transferase 1	MGST1	tr|F5H7F6|F5H7F6_HUMAN Microsomal glutathione S-transferase 1 (Fragment) OS=Homo sapiens OX=9606 GN=MGST1 PE=1 SV=1;tr|F5H6X2|F5H6X2_HUMAN Microsomal glutathione S-transferase 1 (Fragment) OS=Homo sapiens OX=9606 GN=MGST1 PE=1 SV=1;sp|P10620-2|MGST1_HUMAN	6	5	5	5	4	0	1	2	1	0	4	0	1	2	1	0	4	0	1	2	1	0	41,6	41,6	41,6	88863	77	77;80;87;155;42;46	323
1194	H0Y8C3;Q9NZJ7-2;Q9NZJ7	H0Y8C3;Q9NZJ7-2;Q9NZJ7	4;4;4	4;4;4	4;4;4	Mitochondrial carrier homolog 1	MTCH1	tr|H0Y8C3|H0Y8C3_HUMAN Mitochondrial carrier homolog 1 (Fragment) OS=Homo sapiens OX=9606 GN=MTCH1 PE=1 SV=1;sp|Q9NZJ7-2|MTCH1_HUMAN Isoform 2 of Mitochondrial carrier homolog 1 OS=Homo sapiens OX=9606 GN=MTCH1;sp|Q9NZJ7|MTCH1_HUMAN Mitochondrial carrier h	3	4	4	4	3	0	2	4	0	1	3	0	2	4	0	1	3	0	2	4	0	1	14,2	14,2	14,2	43121	394	394;372;389	457
4075	Q92973-2;Q92973;A0A7P0TBF0;A0A7P0Z4D3;A0A7P0T9C0;Q92973-3;A0A7P0T944;E7EW37;S4R398	Q92973-2;Q92973;A0A7P0TBF0;A0A7P0Z4D3;A0A7P0T9C0;Q92973-3;A0A7P0T944	19;19;18;17;15;15;14;4;4	19;19;18;17;15;15;14;4;4	13;13;13;11;11;11;11;2;2	Transportin-1	TNPO1	sp|Q92973-2|TNPO1_HUMAN Isoform 2 of Transportin-1 OS=Homo sapiens OX=9606 GN=TNPO1;sp|Q92973|TNPO1_HUMAN Transportin-1 OS=Homo sapiens OX=9606 GN=TNPO1 PE=1 SV=2;tr|A0A7P0TBF0|A0A7P0TBF0_HUMAN Transportin-1 OS=Homo sapiens OX=9606 GN=TNPO1 PE=4 SV=1;tr|A0	9	19	19	13	15	7	12	12	6	5	15	7	12	12	6	5	10	4	7	6	2	1	30	30	22,9	101,31	890	890;898;858;870;797;848;756;136;193	371											7
449	A0A590UJ73;Q9BSV6;A0A590UJW4;E7EQB3;B0V3J0;A0A0G2JNL0;A0A0G2JNK5	A0A590UJ73;Q9BSV6;A0A590UJW4;E7EQB3;B0V3J0;A0A0G2JNL0;A0A0G2JNK5	9;9;8;8;6;6;6	9;9;8;8;6;6;6	9;9;8;8;6;6;6	tRNA-splicing endonuclease subunit Sen34	TSEN34	tr|A0A590UJ73|A0A590UJ73_HUMAN tRNA-intron lyase OS=Homo sapiens OX=9606 GN=TSEN34 PE=1 SV=2;sp|Q9BSV6|SEN34_HUMAN tRNA-splicing endonuclease subunit Sen34 OS=Homo sapiens OX=9606 GN=TSEN34 PE=1 SV=1;tr|A0A590UJW4|A0A590UJW4_HUMAN tRNA-splicing endonucleas	7	9	9	9	0	6	2	3	4	4	0	6	2	3	4	4	0	6	2	3	4	4	38	38	38	33037	303	303;310;312;315;242;251;252	340					6
1032	E9PS17;E9PK59;Q96KG9-3;Q96KG9-4;Q96KG9-2;Q96KG9;E9PPN3;Q96KG9-5;Q96KG9-6;A0A0A0MQX4;H0YCI6;H0YDH0	E9PS17;E9PK59;Q96KG9-3;Q96KG9-4;Q96KG9-2;Q96KG9;E9PPN3;Q96KG9-5;Q96KG9-6;A0A0A0MQX4	9;9;9;9;9;9;8;8;8;5;4;1	9;9;9;9;9;9;8;8;8;5;4;1	9;9;9;9;9;9;8;8;8;5;4;1	N-terminal kinase-like protein	SCYL1	tr|E9PS17|E9PS17_HUMAN N-terminal kinase-like protein OS=Homo sapiens OX=9606 GN=SCYL1 PE=1 SV=1;tr|E9PK59|E9PK59_HUMAN N-terminal kinase-like protein OS=Homo sapiens OX=9606 GN=SCYL1 PE=1 SV=1;sp|Q96KG9-3|SCYL1_HUMAN Isoform 3 of N-terminal kinase-like pr	12	9	9	9	3	2	3	3	1	2	3	2	3	3	1	2	3	2	3	3	1	2	19,4	19,4	19,4	85718	775	775;780;707;781;791;808;665;626;787;270;175;280	353											1	2
3773	Q8IX90;Q8IX90-3;F5GWG1;F5H8H7;Q8IX90-2	Q8IX90;Q8IX90-3	14;13;1;1;1	14;13;1;1;1	14;13;1;1;1	Spindle and kinetochore-associated protein 3	SKA3	sp|Q8IX90|SKA3_HUMAN Spindle and kinetochore-associated protein 3 OS=Homo sapiens OX=9606 GN=SKA3 PE=1 SV=2;sp|Q8IX90-3|SKA3_HUMAN Isoform 3 of Spindle and kinetochore-associated protein 3 OS=Homo sapiens OX=9606 GN=SKA3	5	14	14	14	12	12	0	4	0	6	12	12	0	4	0	6	12	12	0	4	0	6	52,9	52,9	52,9	46359	412	412;388;36;49;35	261		1		1				14
2958	Q06330-4;Q06330-6;Q06330-7;Q06330;D6RF98;A0A7P0TBJ4;A0A7P0Z4N7;A0A7P0T9Y9;A0A7P0T947;Q06330-5;D6R927;Q06330-3;Q06330-2;H0Y8R3;D6RBQ8;D6R946;A0A7P0T9W9;D6RCM1;D6RA45;D6RB37;D6REP3;A0A7P0TA33;D6RIV8;A0A7P0T7Z3;A0A7P0T848;A0A7P0T821;A0A7P0T964;D6RAT2;D6RIZ8;D6R9X3;D6R9K5;D6REC2;D6RE93;A0A7P0T806;Q5QPV1;Q9UBG7	Q06330-4;Q06330-6;Q06330-7;Q06330;D6RF98;A0A7P0TBJ4;A0A7P0Z4N7;A0A7P0T9Y9;A0A7P0T947;Q06330-5;D6R927;Q06330-3;Q06330-2	13;13;13;13;12;12;12;12;12;12;11;11;11;5;4;4;4;4;4;3;2;2;2;2;2;2;2;2;2;2;2;2;1;1;1;1	13;13;13;13;12;12;12;12;12;12;11;11;11;5;4;4;4;4;4;3;2;2;2;2;2;2;2;2;2;2;2;2;1;1;1;1	13;13;13;13;12;12;12;12;12;12;11;11;11;5;4;4;4;4;4;3;2;2;2;2;2;2;2;2;2;2;2;2;1;1;1;1	Recombining binding protein suppressor of hairless	RBPJ	sp|Q06330-4|SUH_HUMAN Isoform 4 of Recombining binding protein suppressor of hairless OS=Homo sapiens OX=9606 GN=RBPJ;sp|Q06330-6|SUH_HUMAN Isoform 6 of Recombining binding protein suppressor of hairless OS=Homo sapiens OX=9606 GN=RBPJ;sp|Q06330-7|SUH_HUMA	36	13	13	13	8	9	6	9	7	10	8	9	6	9	7	10	8	9	6	9	7	10	29,5	29,5	29,5	54145	485	485;486;487;500;434;434;440;457;463;465;382;411;425;135;157;178;184;185;189;143;48;52;53;58;59;60;61;94;97;107;110;113;28;105;471;517	380								1	11
4128	Q96BK5;E5RGR1;E5RJG9;Q9BT81-2;A0A0A6YYK5;Q96BK5-2	Q96BK5	5;2;1;1;1;1	5;2;1;1;1;1	5;2;1;1;1;1	PIN2/TERF1-interacting telomerase inhibitor 1	PINX1	sp|Q96BK5|PINX1_HUMAN PIN2/TERF1-interacting telomerase inhibitor 1 OS=Homo sapiens OX=9606 GN=PINX1 PE=1 SV=2	6	5	5	5	2	5	0	0	0	0	2	5	0	0	0	0	2	5	0	0	0	0	24,1	24,1	24,1	37034	328	328;198;134;440;440;174	132							5	1
2615	P54105;E9PMI6;J3KN38;E9PJF4;E9PQ83	P54105;E9PMI6;J3KN38;E9PJF4	6;5;5;4;2	6;5;5;4;2	6;5;5;4;2	Methylosome subunit pICln	CLNS1A	sp|P54105|ICLN_HUMAN Methylosome subunit pICln OS=Homo sapiens OX=9606 GN=CLNS1A PE=1 SV=1;tr|E9PMI6|E9PMI6_HUMAN Chloride channel, nucleotide sensitive 1A OS=Homo sapiens OX=9606 GN=CLNS1A PE=1 SV=1;tr|J3KN38|J3KN38_HUMAN Chloride channel, nucleotide sens	5	6	6	6	4	4	6	4	6	6	4	4	6	4	6	6	4	4	6	4	6	6	48,9	48,9	48,9	26215	237	237;167;203;179;49	385					4
4958	Q9P2N5;U3KPZ7	Q9P2N5;U3KPZ7	25;21	24;20	24;20	RNA-binding protein 27	RBM27	sp|Q9P2N5|RBM27_HUMAN RNA-binding protein 27 OS=Homo sapiens OX=9606 GN=RBM27 PE=1 SV=2;tr|U3KPZ7|U3KPZ7_HUMAN Uncharacterized protein OS=Homo sapiens OX=9606 PE=1 SV=1	2	25	24	24	8	9	11	16	10	10	8	9	11	16	10	9	8	9	11	16	10	9	34	32,8	32,8	118,72	1060	1060;1027	391												6
1824	O95159;E9PQ47;E9PNY1;E9PMQ3;E9PQA5;E9PJX1;E9PJ47;H0YCU8	O95159;E9PQ47;E9PNY1	10;6;6;4;4;2;2;1	10;6;6;4;4;2;2;1	10;6;6;4;4;2;2;1	Zinc finger protein-like 1	ZFPL1	sp|O95159|ZFPL1_HUMAN Zinc finger protein-like 1 OS=Homo sapiens OX=9606 GN=ZFPL1 PE=1 SV=2;tr|E9PQ47|E9PQ47_HUMAN Zinc finger protein-like 1 (Fragment) OS=Homo sapiens OX=9606 GN=ZFPL1 PE=1 SV=1;tr|E9PNY1|E9PNY1_HUMAN Zinc finger protein-like 1 (Fragment)	8	10	10	10	8	5	7	5	4	3	8	5	7	5	4	3	8	5	7	5	4	3	39,4	39,4	39,4	34114	310	310;188;207;109;172;65;80;53	334						7
4599	Q9H269-2;Q9H269;Q5JUA9;REV__Q674X7;REV__A0A1B0GWK2	Q9H269-2;Q9H269	7;7;2;1;1	7;7;2;1;1	7;7;2;1;1	Vacuolar protein sorting-associated protein 16 homolog	VPS16	sp|Q9H269-2|VPS16_HUMAN Isoform 2 of Vacuolar protein sorting-associated protein 16 homolog OS=Homo sapiens OX=9606 GN=VPS16;sp|Q9H269|VPS16_HUMAN Vacuolar protein sorting-associated protein 16 homolog OS=Homo sapiens OX=9606 GN=VPS16 PE=1 SV=2	5	7	7	7	0	3	3	0	2	2	0	3	3	0	2	2	0	3	3	0	2	2	11,7	11,7	11,7	78299	695	695;839;274;775;863	333											3
2021	P0DN79;P35520;P35520-2;H7C2H4;H7C1W6;C9JMA6;H7C2W0	P0DN79;P35520;P35520-2	9;9;9;4;2;2;1	9;9;9;4;2;2;1	9;9;9;4;2;2;1	Cystathionine beta-synthase	CBS	sp|P0DN79|CBSL_HUMAN Cystathionine beta-synthase-like protein OS=Homo sapiens OX=9606 GN=CBSL PE=1 SV=1;sp|P35520|CBS_HUMAN Cystathionine beta-synthase OS=Homo sapiens OX=9606 GN=CBS PE=1 SV=2;sp|P35520-2|CBS_HUMAN Isoform 2 of Cystathionine beta-synthase	7	9	9	9	1	0	8	4	5	1	1	0	8	4	5	1	1	0	8	4	5	1	23,8	23,8	23,8	60586	551	551;551;565;224;149;177;159	417
2497	P48651-2;P48651;P48651-3	P48651-2;P48651;P48651-3	2;2;1	2;2;1	2;2;1	Phosphatidylserine synthase 1	PTDSS1	sp|P48651-2|PTSS1_HUMAN Isoform 2 of Phosphatidylserine synthase 1 OS=Homo sapiens OX=9606 GN=PTDSS1;sp|P48651|PTSS1_HUMAN Phosphatidylserine synthase 1 OS=Homo sapiens OX=9606 GN=PTDSS1 PE=1 SV=1;sp|P48651-3|PTSS1_HUMAN Isoform 3 of Phosphatidylserine syn	3	2	2	2	0	0	0	2	0	1	0	0	0	2	0	1	0	0	0	2	0	1	10,1	10,1	10,1	38273	327	327;473;301	572
504	A0A6Q8PHA5;A0A6Q8PF47;E7ETE2;P12081-4;P12081;A0A6Q8PHE3;B4DDD8;P12081-3;P12081-2;A0A6Q8PFF2;B4E1C5;A0A6Q8PF07;A0A6Q8PFG9;A0A6Q8PFN6;A0A6Q8PHQ0;A0A2R8Y6I1;A0A2R8Y3N3;A0A2R8Y5P7;P49590-2;P49590;D6RJE6;D6RF05;A0A2R8YCI2;B4DQ67;D6RB22;A0A2R8YFR1;A0A2R8Y4X6;A0A2R8Y5E8	A0A6Q8PHA5;A0A6Q8PF47;E7ETE2;P12081-4;P12081;A0A6Q8PHE3;B4DDD8;P12081-3;P12081-2;A0A6Q8PFF2;B4E1C5;A0A6Q8PF07	17;17;17;17;17;15;15;15;15;14;13;13;8;8;5;5;5;5;5;5;4;3;3;3;3;2;2;2	17;17;17;17;17;15;15;15;15;14;13;13;8;8;5;5;5;5;5;5;4;3;3;3;3;2;2;2	17;17;17;17;17;15;15;15;15;14;13;13;8;8;5;5;5;5;5;5;4;3;3;3;3;2;2;2	Histidine--tRNA ligase, cytoplasmic	HARS	tr|A0A6Q8PHA5|A0A6Q8PHA5_HUMAN Histidine--tRNA ligase, cytoplasmic OS=Homo sapiens OX=9606 GN=HARS1 PE=1 SV=1;tr|A0A6Q8PF47|A0A6Q8PF47_HUMAN Histidine--tRNA ligase, cytoplasmic OS=Homo sapiens OX=9606 GN=HARS1 PE=1 SV=1;tr|E7ETE2|E7ETE2_HUMAN Histidine--tR	28	17	17	17	4	1	16	12	16	9	4	1	16	12	16	9	4	1	16	12	16	9	37	37	37	53425	473	473;511;512;489;509;399;435;449;469;470;395;440;248;270;171;436;473;512;481;506;293;60;84;334;399;52;160;219	423								1
4098	Q969V3-2;Q969V3;K7EMW4;K7ELZ9;K7ENM2;A0A0C4DGP7;K7EQ66	Q969V3-2;Q969V3;K7EMW4;K7ELZ9;K7ENM2;A0A0C4DGP7	9;9;8;5;5;5;3	9;9;8;5;5;5;3	9;9;8;5;5;5;3	Nicalin	NCLN	sp|Q969V3-2|NCLN_HUMAN Isoform 2 of Nicalin OS=Homo sapiens OX=9606 GN=NCLN;sp|Q969V3|NCLN_HUMAN Nicalin OS=Homo sapiens OX=9606 GN=NCLN PE=1 SV=2;tr|K7EMW4|K7EMW4_HUMAN Nicalin OS=Homo sapiens OX=9606 GN=NCLN PE=1 SV=1;tr|K7ELZ9|K7ELZ9_HUMAN Nicalin (Frag	7	9	9	9	3	1	3	3	0	1	3	1	3	3	0	1	3	1	3	3	0	1	21,2	21,2	21,2	62846	562	562;563;489;282;328;350;110	418								1
78	A0A087WZN1;O43837;A0A087X2E5;O43837-2;O43837-3;A0A0D9SG66	A0A087WZN1;O43837;A0A087X2E5;O43837-2;O43837-3	5;5;4;4;3;2	5;5;4;4;3;2	5;5;4;4;3;2	Isocitrate dehydrogenase [NAD] subunit, mitochondrial;Isocitrate dehydrogenase [NAD] subunit beta, mitochondrial	IDH3B	tr|A0A087WZN1|A0A087WZN1_HUMAN Isocitrate dehydrogenase [NAD] subunit, mitochondrial OS=Homo sapiens OX=9606 GN=IDH3B PE=1 SV=1;sp|O43837|IDH3B_HUMAN Isocitrate dehydrogenase [NAD] subunit beta, mitochondrial OS=Homo sapiens OX=9606 GN=IDH3B PE=1 SV=2;tr|A	6	5	5	5	3	0	4	3	2	0	3	0	4	3	2	0	3	0	4	3	2	0	13,4	13,4	13,4	42,41	387	387;385;376;383;233;145	379
772	K7EIF2;H7C0Y7;C9JBG0;Q96PJ7;E7ES60;Q9BZG1-2;Q9BZG1;V9GY61;K7EJW7;Q9BZG1-4;C9JY26	K7EIF2;H7C0Y7;C9JBG0;Q96PJ7;E7ES60;Q9BZG1-2;Q9BZG1;V9GY61;K7EJW7;Q9BZG1-4	5;5;5;5;5;5;5;3;3;3;2	5;5;5;5;5;5;5;3;3;3;2	5;5;5;5;5;5;5;3;3;3;2	Ras-related protein Rab-34	RAB34	tr|K7EIF2|K7EIF2_HUMAN Ras-related protein Rab-34, isoform NARR (Fragment) OS=Homo sapiens OX=9606 GN=RAB34 PE=1 SV=1;tr|H7C0Y7|H7C0Y7_HUMAN Ras-related protein Rab-34, isoform NARR OS=Homo sapiens OX=9606 GN=RAB34 PE=1 SV=2;tr|C9JBG0|C9JBG0_HUMAN Ras-rela	11	5	5	5	5	0	0	1	0	0	5	0	0	1	0	0	5	0	0	1	0	0	38,3	38,3	38,3	16915	149	149;171;210;211;268;251;259;48;51;237;258	293
1471	O00488;A9J4F5	O00488;A9J4F5	10;5	10;5	10;5	Zinc finger protein 593	ZNF593	sp|O00488|ZN593_HUMAN Zinc finger protein 593 OS=Homo sapiens OX=9606 GN=ZNF593 PE=1 SV=2;tr|A9J4F5|A9J4F5_HUMAN Zinc finger protein 593 OS=Homo sapiens OX=9606 GN=ZNF593 PE=1 SV=1	2	10	10	10	9	9	4	7	5	7	9	9	4	7	5	7	9	9	4	7	5	7	70,1	70,1	70,1	15199	134	134;156	365		12
2311	P30101	P30101	51	51	44	Protein disulfide-isomerase A3	PDIA3	sp|P30101|PDIA3_HUMAN Protein disulfide-isomerase A3 OS=Homo sapiens OX=9606 GN=PDIA3 PE=1 SV=4	1	51	51	44	39	39	45	46	46	42	39	39	45	46	46	42	32	32	38	39	39	35	74,7	74,7	63,2	56782	505	505	374	1				3	2	8	36	55	6	2	1
2708	P61221;D6R9I9;D6RGF4;H0Y990	P61221;D6R9I9	21;14;7;2	21;14;7;2	21;14;7;2	ATP-binding cassette sub-family E member 1	ABCE1	sp|P61221|ABCE1_HUMAN ATP-binding cassette sub-family E member 1 OS=Homo sapiens OX=9606 GN=ABCE1 PE=1 SV=1;tr|D6R9I9|D6R9I9_HUMAN ATP-binding cassette sub-family E member 1 OS=Homo sapiens OX=9606 GN=ABCE1 PE=1 SV=1	4	21	21	21	18	8	10	17	2	7	18	8	10	17	2	7	18	8	10	17	2	7	41,2	41,2	41,2	67314	599	599;421;210;147	357								2	8	6
2767	P62424;Q5T8U3;Q5T8U2	P62424;Q5T8U3	23;15;11	23;15;11	23;15;11	60S ribosomal protein L7a	RPL7A	sp|P62424|RL7A_HUMAN 60S ribosomal protein L7a OS=Homo sapiens OX=9606 GN=RPL7A PE=1 SV=2;tr|Q5T8U3|Q5T8U3_HUMAN 60S ribosomal protein L7a (Fragment) OS=Homo sapiens OX=9606 GN=RPL7A PE=1 SV=1	3	23	23	23	10	8	16	23	14	22	10	8	16	23	14	22	10	8	16	23	14	22	51,9	51,9	51,9	29995	266	266;191;151	449	2	1		2	8
2811	P63172	P63172	5	5	5	Dynein light chain Tctex-type 1	DYNLT1	sp|P63172|DYLT1_HUMAN Dynein light chain Tctex-type 1 OS=Homo sapiens OX=9606 GN=DYNLT1 PE=1 SV=1	1	5	5	5	4	4	5	4	4	5	4	4	5	4	4	5	4	4	5	4	4	5	79,6	79,6	79,6	12452	113	113	373	3	7
3198	Q14789-3;Q14789;Q14789-2;Q14789-4;E7EU81;H0Y867;H7C5I7	Q14789-3;Q14789;Q14789-2;Q14789-4	106;106;106;105;50;35;2	106;106;106;105;50;35;2	106;106;106;105;50;35;2	Golgin subfamily B member 1	GOLGB1	sp|Q14789-3|GOGB1_HUMAN Isoform 3 of Golgin subfamily B member 1 OS=Homo sapiens OX=9606 GN=GOLGB1;sp|Q14789|GOGB1_HUMAN Golgin subfamily B member 1 OS=Homo sapiens OX=9606 GN=GOLGB1 PE=1 SV=2;sp|Q14789-2|GOGB1_HUMAN Isoform 2 of Golgin subfamily B member	7	106	106	106	85	70	38	21	32	17	85	70	38	21	32	17	85	70	38	21	32	17	44	44	44	372,26	3225	3225;3259;3269;3184;1640;1031;109	277
5254	Q9Y4W6;K7EP56;B7Z651	Q9Y4W6	26;4;1	26;4;1	25;4;0	AFG3-like protein 2	AFG3L2	sp|Q9Y4W6|AFG32_HUMAN AFG3-like protein 2 OS=Homo sapiens OX=9606 GN=AFG3L2 PE=1 SV=2	3	26	26	25	21	21	19	13	16	10	21	21	19	13	16	10	20	20	18	12	15	10	32,5	32,5	31,5	88583	797	797;209;1114	315							1			3	20
1864	O95749;C9J7M1;O95749-2;A0A2R8YE82;C9J6G3;A0A2R8Y7P7;A0A2R8Y4N4	O95749;C9J7M1;O95749-2;A0A2R8YE82;C9J6G3	8;5;5;4;4;2;1	8;5;5;4;4;2;1	8;5;5;4;4;2;1	Geranylgeranyl pyrophosphate synthase	GGPS1	sp|O95749|GGPPS_HUMAN Geranylgeranyl pyrophosphate synthase OS=Homo sapiens OX=9606 GN=GGPS1 PE=1 SV=1;tr|C9J7M1|C9J7M1_HUMAN Geranylgeranyl pyrophosphate synthase (Fragment) OS=Homo sapiens OX=9606 GN=GGPS1 PE=1 SV=1;sp|O95749-2|GGPPS_HUMAN Isoform 2 of G	7	8	8	8	1	0	7	3	4	0	1	0	7	3	4	0	1	0	7	3	4	0	28,7	28,7	28,7	34,87	300	300;242;246;174;230;71;154	405
338	A0A2R8Y653;Q9BZX2;Q9BZX2-2;Q9HA47-3;Q9HA47;Q9HA47-4	A0A2R8Y653;Q9BZX2	5;5;2;1;1;1	5;5;2;1;1;1	5;5;2;1;1;1	Uridine-cytidine kinase 2	UCK2	tr|A0A2R8Y653|A0A2R8Y653_HUMAN Uridine/cytidine kinase OS=Homo sapiens OX=9606 GN=UCK2 PE=1 SV=1;sp|Q9BZX2|UCK2_HUMAN Uridine-cytidine kinase 2 OS=Homo sapiens OX=9606 GN=UCK2 PE=1 SV=1	6	5	5	5	4	0	0	2	0	2	4	0	0	2	0	2	4	0	0	2	0	2	23,8	23,8	23,8	27408	240	240;261;111;268;277;282	359
3099	Q13601;Q13601-2	Q13601;Q13601-2	13;12	13;12	13;12	KRR1 small subunit processome component homolog	KRR1	sp|Q13601|KRR1_HUMAN KRR1 small subunit processome component homolog OS=Homo sapiens OX=9606 GN=KRR1 PE=1 SV=4;sp|Q13601-2|KRR1_HUMAN Isoform 2 of KRR1 small subunit processome component homolog OS=Homo sapiens OX=9606 GN=KRR1	2	13	13	13	3	6	4	8	8	12	3	6	4	8	8	12	3	6	4	8	8	12	39,4	39,4	39,4	43664	381	381;324	411						1	6
2400	P39023;G5E9G0;B5MCW2;H7C422;H7C3M2;F8WCR1;Q92901	P39023;G5E9G0;B5MCW2;H7C422	41;37;23;23;20;8;3	41;37;23;23;20;8;3	41;37;23;23;20;8;3	60S ribosomal protein L3	RPL3	sp|P39023|RL3_HUMAN 60S ribosomal protein L3 OS=Homo sapiens OX=9606 GN=RPL3 PE=1 SV=2;tr|G5E9G0|G5E9G0_HUMAN 60S ribosomal protein L3 OS=Homo sapiens OX=9606 GN=RPL3 PE=1 SV=1;tr|B5MCW2|B5MCW2_HUMAN 60S ribosomal protein L3 (Fragment) OS=Homo sapiens OX=9	7	41	41	41	18	11	22	37	18	34	18	11	22	37	18	34	18	11	22	37	18	34	69	69	69	46108	403	403;351;272;305;261;180;407	468	1						12
778	C9JDR0;Q15738	C9JDR0;Q15738	5;5	5;5	5;5	Sterol-4-alpha-carboxylate 3-dehydrogenase, decarboxylating	NSDHL	tr|C9JDR0|C9JDR0_HUMAN Sterol-4-alpha-carboxylate 3-dehydrogenase, decarboxylating (Fragment) OS=Homo sapiens OX=9606 GN=NSDHL PE=1 SV=1;sp|Q15738|NSDHL_HUMAN Sterol-4-alpha-carboxylate 3-dehydrogenase, decarboxylating OS=Homo sapiens OX=9606 GN=NSDHL PE=1	2	5	5	5	5	0	3	1	0	0	5	0	3	1	0	0	5	0	3	1	0	0	26,8	26,8	26,8	28146	254	254;373	340
1217	H0YEB6;O60232;G3V1B8;H0YEK1;E9PN57;E9PK41	H0YEB6;O60232;G3V1B8	5;5;4;2;1;1	5;5;4;2;1;1	5;5;4;2;1;1	Sjoegren syndrome/scleroderma autoantigen 1	SSSCA1	tr|H0YEB6|H0YEB6_HUMAN Protein ZNRD2 (Fragment) OS=Homo sapiens OX=9606 GN=ZNRD2 PE=1 SV=1;sp|O60232|ZNRD2_HUMAN Protein ZNRD2 OS=Homo sapiens OX=9606 GN=ZNRD2 PE=1 SV=1;tr|G3V1B8|G3V1B8_HUMAN Protein ZNRD2 OS=Homo sapiens OX=9606 GN=ZNRD2 PE=1 SV=1	6	5	5	5	2	0	3	3	4	2	2	0	3	3	4	2	2	0	3	3	4	2	47,7	47,7	47,7	20916	193	193;199;162;107;60;81	392
1219	H0YHA7;J3QQ67;Q07020-2;Q07020;G3V203;F8VUA6;F8VYV2;A0A075B7A0	H0YHA7;J3QQ67;Q07020-2;Q07020;G3V203;F8VUA6;F8VYV2;A0A075B7A0	10;10;10;10;9;8;7;6	10;10;10;10;9;8;7;6	10;10;10;10;9;8;7;6	60S ribosomal protein L18	RPL18	tr|H0YHA7|H0YHA7_HUMAN 60S ribosomal protein L18 (Fragment) OS=Homo sapiens OX=9606 GN=RPL18 PE=1 SV=1;tr|J3QQ67|J3QQ67_HUMAN 60S ribosomal protein L18 (Fragment) OS=Homo sapiens OX=9606 GN=RPL18 PE=1 SV=1;sp|Q07020-2|RL18_HUMAN Isoform 2 of 60S ribosomal	8	10	10	10	6	4	6	10	5	8	6	4	6	10	5	8	6	4	6	10	5	8	50,3	50,3	50,3	18863	167	167;190;159;188;164;130;133;138	451		3	4	3
1255	H3BQN4;J3KPS3;P04075;H3BUH7;P04075-2;H3BMQ8;H3BR04;H3BPS8;H3BR68	H3BQN4;J3KPS3;P04075;H3BUH7;P04075-2;H3BMQ8;H3BR04;H3BPS8	4;4;4;3;3;2;2;2;1	4;4;4;3;3;2;2;2;1	4;4;4;3;3;2;2;2;1	Fructose-bisphosphate aldolase;Fructose-bisphosphate aldolase A	ALDOA	tr|H3BQN4|H3BQN4_HUMAN Fructose-bisphosphate aldolase OS=Homo sapiens OX=9606 GN=ALDOA PE=1 SV=1;tr|J3KPS3|J3KPS3_HUMAN Fructose-bisphosphate aldolase OS=Homo sapiens OX=9606 GN=ALDOA PE=1 SV=1;sp|P04075|ALDOA_HUMAN Fructose-bisphosphate aldolase A OS=Homo	9	4	4	4	3	2	0	3	0	0	3	2	0	3	0	0	3	2	0	3	0	0	13,9	13,9	13,9	39,34	361	361;368;364;155;418;140;162;278;130	282		1				2	3
1321	J3KMX1;Q99567;I3L245;I3L4K7	J3KMX1;Q99567	14;14;2;1	14;14;2;1	14;14;2;1	Nuclear pore complex protein Nup88	NUP88	tr|J3KMX1|J3KMX1_HUMAN Nuclear pore complex protein Nup88 (Fragment) OS=Homo sapiens OX=9606 GN=NUP88 PE=1 SV=1;sp|Q99567|NUP88_HUMAN Nuclear pore complex protein Nup88 OS=Homo sapiens OX=9606 GN=NUP88 PE=1 SV=2	4	14	14	14	1	3	8	9	9	11	1	3	8	9	9	11	1	3	8	9	9	11	31,6	31,6	31,6	78,77	696	696;741;153;110	428											3
1729	O75394	O75394	6	6	6	39S ribosomal protein L33, mitochondrial	MRPL33	sp|O75394|RM33_HUMAN 39S ribosomal protein L33, mitochondrial OS=Homo sapiens OX=9606 GN=MRPL33 PE=1 SV=1	1	6	6	6	4	2	5	5	3	5	4	2	5	5	3	5	4	2	5	5	3	5	64,6	64,6	64,6	76191	65	65	380	3
2752	P62269;J3JS69;A0A0G2JQH2;Q5GGW2	P62269	28;11;5;5	28;11;5;5	28;11;5;5	40S ribosomal protein S18	RPS18	sp|P62269|RS18_HUMAN 40S ribosomal protein S18 OS=Homo sapiens OX=9606 GN=RPS18 PE=1 SV=3	4	28	28	28	17	21	20	20	19	24	17	21	20	20	19	24	17	21	20	20	19	24	76,3	76,3	76,3	17718	152	152;82;33;34	352	11	28	15	10	6	3	2		1	1	1	1
2914	Q01831-2;Q01831;E7EUB5;Q01831-3	Q01831-2;Q01831	5;5;2;2	5;5;2;2	5;5;2;2	DNA repair protein complementing XP-C cells	XPC	sp|Q01831-2|XPC_HUMAN Isoform 2 of DNA repair protein complementing XP-C cells OS=Homo sapiens OX=9606 GN=XPC;sp|Q01831|XPC_HUMAN DNA repair protein complementing XP-C cells OS=Homo sapiens OX=9606 GN=XPC PE=1 SV=4	4	5	5	5	0	0	0	2	1	3	0	0	0	2	1	3	0	0	0	2	1	3	6,4	6,4	6,4	101,85	903	903;940;168;140	480
4659	Q9H875;Q9H875-2	Q9H875;Q9H875-2	10;7	10;7	10;7	PRKR-interacting protein 1	PRKRIP1	sp|Q9H875|PKRI1_HUMAN PRKR-interacting protein 1 OS=Homo sapiens OX=9606 GN=PRKRIP1 PE=1 SV=1;sp|Q9H875-2|PKRI1_HUMAN Isoform 2 of PRKR-interacting protein 1 OS=Homo sapiens OX=9606 GN=PRKRIP1	2	10	10	10	4	5	2	3	1	3	4	5	2	3	1	3	4	5	2	3	1	3	47,3	47,3	47,3	20997	184	184;157	345				4				1
773	C9JBI3;P78330	C9JBI3;P78330	3;3	3;3	3;3	Phosphoserine phosphatase	PSPH	tr|C9JBI3|C9JBI3_HUMAN O-phosphoserine phosphohydrolase (Fragment) OS=Homo sapiens OX=9606 GN=PSPH PE=1 SV=1;sp|P78330|SERB_HUMAN Phosphoserine phosphatase OS=Homo sapiens OX=9606 GN=PSPH PE=1 SV=2	2	3	3	3	0	0	3	1	3	0	0	0	3	1	3	0	0	0	3	1	3	0	15,5	15,5	15,5	20745	187	187;225	390
4050	Q92688;Q92688-2	Q92688;Q92688-2	14;13	11;10	11;10	Acidic leucine-rich nuclear phosphoprotein 32 family member B	ANP32B	sp|Q92688|AN32B_HUMAN Acidic leucine-rich nuclear phosphoprotein 32 family member B OS=Homo sapiens OX=9606 GN=ANP32B PE=1 SV=1;sp|Q92688-2|AN32B_HUMAN Isoform 2 of Acidic leucine-rich nuclear phosphoprotein 32 family member B OS=Homo sapiens OX=9606 GN=AN	2	14	11	11	11	9	12	10	11	9	9	6	10	9	9	8	9	6	10	9	9	8	44,6	36,7	36,7	28787	251	251;195	391				4	9
4829	Q9NVP2;K7ES22;K7ELW9;K7EM93;K7EIL9	Q9NVP2;K7ES22	7;4;2;1;1	7;4;2;1;1	6;3;2;1;1	Histone chaperone ASF1B	ASF1B	sp|Q9NVP2|ASF1B_HUMAN Histone chaperone ASF1B OS=Homo sapiens OX=9606 GN=ASF1B PE=1 SV=1;tr|K7ES22|K7ES22_HUMAN Histone chaperone ASF1B OS=Homo sapiens OX=9606 GN=ASF1B PE=1 SV=1	5	7	7	6	4	3	3	6	4	5	4	3	3	6	4	5	3	2	2	5	3	4	55	55	51	22433	202	202;143;165;48;81	370			3	1
3628	Q7L4I2-2;Q7L4I2;H0YGP9;E1B6W4	Q7L4I2-2;Q7L4I2	8;8;1;1	8;8;1;1	8;8;1;1	Arginine/serine-rich coiled-coil protein 2	RSRC2	sp|Q7L4I2-2|RSRC2_HUMAN Isoform 2 of Arginine/serine-rich coiled-coil protein 2 OS=Homo sapiens OX=9606 GN=RSRC2;sp|Q7L4I2|RSRC2_HUMAN Arginine/serine-rich coiled-coil protein 2 OS=Homo sapiens OX=9606 GN=RSRC2 PE=1 SV=1	4	8	8	8	1	1	4	3	7	5	1	1	4	3	7	5	1	1	4	3	7	5	24,4	24,4	24,4	44878	386	386;434;176;236	421									1
4437	Q9BTV4	Q9BTV4	9	9	9	Transmembrane protein 43	TMEM43	sp|Q9BTV4|TMM43_HUMAN Transmembrane protein 43 OS=Homo sapiens OX=9606 GN=TMEM43 PE=1 SV=1	1	9	9	9	1	0	6	5	2	2	1	0	6	5	2	2	1	0	6	5	2	2	32	32	32	44875	400	400	456
5148	Q9UPY8;C9JB30	Q9UPY8;C9JB30	16;12	14;10	3;3	Microtubule-associated protein RP/EB family member 3	MAPRE3	sp|Q9UPY8|MARE3_HUMAN Microtubule-associated protein RP/EB family member 3 OS=Homo sapiens OX=9606 GN=MAPRE3 PE=1 SV=1;tr|C9JB30|C9JB30_HUMAN Microtubule-associated protein RP/EB family member 3 (Fragment) OS=Homo sapiens OX=9606 GN=MAPRE3 PE=1 SV=1	2	16	14	3	11	14	4	6	6	10	9	12	2	4	4	8	3	3	1	2	2	2	50,5	47	10	31982	281	281;218	289					13	1
3195	Q14739;A0A494C1L1;C9JXK0;C9JES9	Q14739;A0A494C1L1;C9JXK0	17;16;13;3	17;16;13;3	17;16;13;3	Lamin-B receptor	LBR	sp|Q14739|LBR_HUMAN Delta(14)-sterol reductase LBR OS=Homo sapiens OX=9606 GN=LBR PE=1 SV=2;tr|A0A494C1L1|A0A494C1L1_HUMAN 3-beta-hydroxysterol Delta (14)-reductase OS=Homo sapiens OX=9606 GN=LBR PE=1 SV=1;tr|C9JXK0|C9JXK0_HUMAN Delta(14)-sterol reductase	4	17	17	17	2	3	4	14	7	15	2	3	4	14	7	15	2	3	4	14	7	15	27,3	27,3	27,3	70702	615	615;411;213;51	481		3	2	1				1
4746	Q9NQP4;E9PQY2	Q9NQP4;E9PQY2	6;5	6;5	6;5	Prefoldin subunit 4	PFDN4	sp|Q9NQP4|PFD4_HUMAN Prefoldin subunit 4 OS=Homo sapiens OX=9606 GN=PFDN4 PE=1 SV=1;tr|E9PQY2|E9PQY2_HUMAN Prefoldin subunit 4 OS=Homo sapiens OX=9606 GN=PFDN4 PE=1 SV=1	2	6	6	6	2	2	1	2	4	3	2	2	1	2	4	3	2	2	1	2	4	3	35,1	35,1	35,1	15314	134	134;136	413		3
5278	Q9Y5M8;H7C4H2;C9J5Z8	Q9Y5M8;H7C4H2	22;16;4	22;16;4	22;16;4	Signal recognition particle receptor subunit beta	SRPRB	sp|Q9Y5M8|SRPRB_HUMAN Signal recognition particle receptor subunit beta OS=Homo sapiens OX=9606 GN=SRPRB PE=1 SV=3;tr|H7C4H2|H7C4H2_HUMAN Signal recognition particle receptor subunit beta (Fragment) OS=Homo sapiens OX=9606 GN=SRPRB PE=1 SV=1	3	22	22	22	11	14	15	14	17	16	11	14	15	14	17	16	11	14	15	14	17	16	70,5	70,5	70,5	29702	271	271;160;92	349				15	7
1584	O43264-2;O43264;F5H3C1	O43264-2;O43264	5;5;2	5;5;2	5;5;2	Centromere/kinetochore protein zw10 homolog	ZW10	sp|O43264-2|ZW10_HUMAN Isoform 2 of Centromere/kinetochore protein zw10 homolog OS=Homo sapiens OX=9606 GN=ZW10;sp|O43264|ZW10_HUMAN Centromere/kinetochore protein zw10 homolog OS=Homo sapiens OX=9606 GN=ZW10 PE=1 SV=3	3	5	5	5	4	0	2	1	2	1	4	0	2	1	2	1	4	0	2	1	2	1	8,9	8,9	8,9	76806	672	672;779;135	356
2593	P52739-2;P52739;D6R9I2;D6RJH2;D6RBK1;D6RFI6;D6RAT8;H0Y974	P52739-2;P52739	12;11;5;4;3;2;2;1	12;11;5;4;3;2;2;1	12;11;5;4;3;2;2;1	Zinc finger protein 131	ZNF131	sp|P52739-2|ZN131_HUMAN Isoform 2 of Zinc finger protein 131 OS=Homo sapiens OX=9606 GN=ZNF131;sp|P52739|ZN131_HUMAN Zinc finger protein 131 OS=Homo sapiens OX=9606 GN=ZNF131 PE=1 SV=2	8	12	12	12	3	6	5	4	8	7	3	6	5	4	8	7	3	6	5	4	8	7	32,3	32,3	32,3	67301	589	589;623;264;253;151;124;139;68	344										2	7
4657	Q9H845;Q9H9W4;A0A7P0T7Z1;A0A7P0T8U3;A0A7P0T871;A0A7P0TB58;A0A7P0T9N9;H0Y8Z9;A0A7P0TB68;A0A7P0Z450;D6RCD8	Q9H845;Q9H9W4;A0A7P0T7Z1;A0A7P0T8U3;A0A7P0T871;A0A7P0TB58;A0A7P0T9N9;H0Y8Z9	8;7;7;7;7;6;5;4;3;3;1	8;7;7;7;7;6;5;4;3;3;1	8;7;7;7;7;6;5;4;3;3;1	Acyl-CoA dehydrogenase family member 9, mitochondrial	ACAD9	sp|Q9H845|ACAD9_HUMAN Complex I assembly factor ACAD9, mitochondrial OS=Homo sapiens OX=9606 GN=ACAD9 PE=1 SV=1;tr|Q9H9W4|Q9H9W4_HUMAN Acyl-Coenzyme A dehydrogenase family, member 9, isoform CRA_b OS=Homo sapiens OX=9606 GN=ACAD9 PE=2 SV=1;tr|A0A7P0T7Z1|A0	11	8	8	8	7	1	4	5	2	0	7	1	4	5	2	0	7	1	4	5	2	0	17,6	17,6	17,6	68,76	621	621;498;626;643;660;476;388;384;234;240;173	372									1
4805	Q9NUP9;G3V1D4	Q9NUP9;G3V1D4	18;16	18;16	13;12	Protein lin-7 homolog C	LIN7C	sp|Q9NUP9|LIN7C_HUMAN Protein lin-7 homolog C OS=Homo sapiens OX=9606 GN=LIN7C PE=1 SV=1;tr|G3V1D4|G3V1D4_HUMAN Lin-7 homolog C (C. elegans), isoform CRA_b OS=Homo sapiens OX=9606 GN=LIN7C PE=1 SV=1	2	18	18	13	13	14	14	15	16	16	13	14	14	15	16	16	9	9	9	10	11	11	74,6	74,6	52,8	21834	197	197;173	358	1	1	16	18	1
2034	P10599;P10599-2	P10599;P10599-2	8;7	8;7	8;7	Thioredoxin	TXN	sp|P10599|THIO_HUMAN Thioredoxin OS=Homo sapiens OX=9606 GN=TXN PE=1 SV=3;sp|P10599-2|THIO_HUMAN Isoform 2 of Thioredoxin OS=Homo sapiens OX=9606 GN=TXN	2	8	8	8	5	5	5	7	5	6	5	5	5	7	5	6	5	5	5	7	5	6	51,4	51,4	51,4	11737	105	105;85	380	2	5
4116	Q96AT9-4;Q96AT9-2;Q96AT9;C9J6A7;Q96AT9-5;Q96AT9-3;F8WBT4;C9J9T0;C9IZU8;Q2QD12	Q96AT9-4;Q96AT9-2;Q96AT9;C9J6A7;Q96AT9-5;Q96AT9-3	4;4;4;3;3;3;1;1;1;1	4;4;4;3;3;3;1;1;1;1	4;4;4;3;3;3;1;1;1;1	Ribulose-phosphate 3-epimerase	RPE	sp|Q96AT9-4|RPE_HUMAN Isoform 4 of Ribulose-phosphate 3-epimerase OS=Homo sapiens OX=9606 GN=RPE;sp|Q96AT9-2|RPE_HUMAN Isoform 2 of Ribulose-phosphate 3-epimerase OS=Homo sapiens OX=9606 GN=RPE;sp|Q96AT9|RPE_HUMAN Ribulose-phosphate 3-epimerase OS=Homo sap	10	4	4	4	0	0	4	2	0	0	0	0	4	2	0	0	0	0	4	2	0	0	18,1	18,1	18,1	21739	199	199;220;228;159;160;178;60;191;225;228	493
302	A0A1W2PQV2;H3BUH9;P23434	A0A1W2PQV2;H3BUH9;P23434	2;2;2	2;2;2	2;2;2	Glycine cleavage system H protein, mitochondrial	GCSH	tr|A0A1W2PQV2|A0A1W2PQV2_HUMAN Glycine cleavage system H protein, mitochondrial (Fragment) OS=Homo sapiens OX=9606 GN=GCSH PE=1 SV=1;tr|H3BUH9|H3BUH9_HUMAN Glycine cleavage system H protein, mitochondrial (Fragment) OS=Homo sapiens OX=9606 GN=GCSH PE=1 SV=	3	2	2	2	1	1	2	2	2	2	1	1	2	2	2	2	1	1	2	2	2	2	30	30	30	10999	100	100;118;173	420		1
1171	G5E9Q7;P51553-2;P51553;E9PF84;E7EQB8;H7C1W2;H0Y5Q7	G5E9Q7;P51553-2;P51553;E9PF84;E7EQB8	3;3;3;2;2;1;1	3;3;3;2;2;1;1	3;3;3;2;2;1;1	Isocitrate dehydrogenase [NAD] subunit, mitochondrial;Isocitrate dehydrogenase [NAD] subunit gamma, mitochondrial	IDH3G	tr|G5E9Q7|G5E9Q7_HUMAN Isocitrate dehydrogenase [NAD] subunit, mitochondrial OS=Homo sapiens OX=9606 GN=IDH3G PE=1 SV=1;sp|P51553-2|IDH3G_HUMAN Isoform 2 of Isocitrate dehydrogenase [NAD] subunit gamma, mitochondrial OS=Homo sapiens OX=9606 GN=IDH3G;sp|P51	7	3	3	3	0	0	3	1	0	0	0	0	3	1	0	0	0	0	3	1	0	0	14,6	14,6	14,6	35,43	322	322;380;393;285;340;199;211	456
184	E7EW77;E7EP65;A0A0C4DG21;A0A7D9NKC8;F8WAL6;Q9NYB9-2;Q9NYB9-4;Q9NYB9;E9PEZ7;Q9NYB9-3;H0Y6B5;F8WBL5;A0A0A0MQU9;F8WEB9;H7C3Q7;E7EUA1;F8WAU3;F8WCD7;F8WAZ8	E7EW77;E7EP65;A0A0C4DG21;A0A7D9NKC8;F8WAL6;Q9NYB9-2;Q9NYB9-4;Q9NYB9;E9PEZ7;Q9NYB9-3	19;19;19;19;19;19;19;19;15;10;6;5;5;5;4;3;3;3;3	12;12;12;12;12;12;12;12;8;7;5;5;5;5;4;3;3;3;3	12;12;12;12;12;12;12;12;8;7;5;5;5;5;4;3;3;3;3	Abl interactor 2	ABI2	tr|E7EW77|E7EW77_HUMAN Abl interactor 2 OS=Homo sapiens OX=9606 GN=ABI2 PE=1 SV=1;tr|E7EP65|E7EP65_HUMAN Abl interactor 2 (Fragment) OS=Homo sapiens OX=9606 GN=ABI2 PE=1 SV=1;tr|A0A0C4DG21|A0A0C4DG21_HUMAN Abl interactor 2 OS=Homo sapiens OX=9606 GN=ABI2 P	19	19	12	12	17	15	12	11	13	14	10	8	9	6	7	8	10	8	9	6	7	8	35,8	27,9	27,9	52789	480	480;486;507;513;542;475;507;513;458;401;293;87;104;108;201;44;53;59;75	375								4	7
2109	P15311;E7EQR4;E9PNP4	P15311;E7EQR4	83;82;2	83;82;2	65;65;0	Ezrin	EZR	sp|P15311|EZRI_HUMAN Ezrin OS=Homo sapiens OX=9606 GN=EZR PE=1 SV=4;tr|E7EQR4|E7EQR4_HUMAN Ezrin OS=Homo sapiens OX=9606 GN=EZR PE=1 SV=3	3	83	83	65	56	58	69	73	71	66	56	58	69	73	71	66	42	44	52	56	53	49	80,4	80,4	64	69412	586	586;586;52	378		2	1	3	2	4	7	17	34	111	75	19
2655	P56192;P56192-2;H0YHV5;F5H2V6;H0YIP0;F8VS26;F8W0M7;F8W0S4;F8VZZ9;H0YIC2;H0YI94;F8VPL7;H0YHL6;H0YI27	P56192;P56192-2	40;27;10;8;8;4;4;4;4;3;2;1;1;1	40;27;10;8;8;4;4;4;4;3;2;1;1;1	40;27;10;8;8;4;4;4;4;3;2;1;1;1	Methionine--tRNA ligase, cytoplasmic	MARS	sp|P56192|SYMC_HUMAN Methionine--tRNA ligase, cytoplasmic OS=Homo sapiens OX=9606 GN=MARS1 PE=1 SV=2;sp|P56192-2|SYMC_HUMAN Isoform 2 of Methionine--tRNA ligase, cytoplasmic OS=Homo sapiens OX=9606 GN=MARS1	14	40	40	40	26	21	37	33	30	27	26	21	37	33	30	27	26	21	37	33	30	27	52,7	52,7	52,7	101,11	900	900;546;233;140;219;71;95;110;114;58;119;60;81;124	380											1	24
2840	P78357;K7EMM9	P78357;K7EMM9	7;4	7;4	7;4	Contactin-associated protein 1	CNTNAP1	sp|P78357|CNTP1_HUMAN Contactin-associated protein 1 OS=Homo sapiens OX=9606 GN=CNTNAP1 PE=1 SV=1;tr|K7EMM9|K7EMM9_HUMAN Contactin-associated protein 1 OS=Homo sapiens OX=9606 GN=CNTNAP1 PE=1 SV=1	2	7	7	7	2	0	3	4	3	0	2	0	3	4	3	0	2	0	3	4	3	0	6,6	6,6	6,6	156,26	1384	1384;740	435
4912	Q9NZT1	Q9NZT1	9	9	9	Calmodulin-like protein 5	CALML5	sp|Q9NZT1|CALL5_HUMAN Calmodulin-like protein 5 OS=Homo sapiens OX=9606 GN=CALML5 PE=1 SV=2	1	9	9	9	3	5	0	6	1	3	3	5	0	6	1	3	3	5	0	6	1	3	75,3	75,3	75,3	15892	146	146	335	2	4	1			1	1	2	2
1268	H6UMI1;O95166;I3L3J4;F5GZY7;Q9H0R8;Q9H0R8-2	H6UMI1;O95166;I3L3J4;F5GZY7;Q9H0R8;Q9H0R8-2	2;2;1;1;1;1	2;2;1;1;1;1	2;2;1;1;1;1	Gamma-aminobutyric acid receptor-associated protein;Gamma-aminobutyric acid receptor-associated protein-like 1	GABARAP;GABARAPL1	tr|H6UMI1|H6UMI1_HUMAN GABARAP-a OS=Homo sapiens OX=9606 GN=GABARAP PE=1 SV=1;sp|O95166|GBRAP_HUMAN Gamma-aminobutyric acid receptor-associated protein OS=Homo sapiens OX=9606 GN=GABARAP PE=1 SV=1;tr|I3L3J4|I3L3J4_HUMAN Gamma-aminobutyric acid receptor-ass	6	2	2	2	0	0	0	1	0	2	0	0	0	1	0	2	0	0	0	1	0	2	26,5	26,5	26,5	11658	98	98;117;36;70;117;146	552
525	A0A6Q8PH68;Q9UGU0-2;Q9UGU0	A0A6Q8PH68;Q9UGU0-2;Q9UGU0	5;5;5	5;5;5	5;5;5	Transcription factor 20	TCF20	tr|A0A6Q8PH68|A0A6Q8PH68_HUMAN Transcription factor 20 (Fragment) OS=Homo sapiens OX=9606 GN=TCF20 PE=4 SV=1;sp|Q9UGU0-2|TCF20_HUMAN Isoform 2 of Transcription factor 20 OS=Homo sapiens OX=9606 GN=TCF20;sp|Q9UGU0|TCF20_HUMAN Transcription factor 20 OS=Homo	3	5	5	5	0	0	0	0	2	4	0	0	0	0	2	4	0	0	0	0	2	4	6,4	6,4	6,4	135,89	1264	1264;1938;1960	445
1422	M0QZ12;Q96CP6-2;Q96CP6-3;Q96CP6;S4R3I2;M0R0J9	M0QZ12;Q96CP6-2;Q96CP6-3;Q96CP6	4;4;4;4;1;1	4;4;4;4;1;1	4;4;4;4;1;1	GRAM domain-containing protein 1A	GRAMD1A	tr|M0QZ12|M0QZ12_HUMAN Protein Aster-A OS=Homo sapiens OX=9606 GN=GRAMD1A PE=1 SV=1;sp|Q96CP6-2|ASTRA_HUMAN Isoform 2 of Protein Aster-A OS=Homo sapiens OX=9606 GN=GRAMD1A;sp|Q96CP6-3|ASTRA_HUMAN Isoform 3 of Protein Aster-A OS=Homo sapiens OX=9606 GN=GRAM	6	4	4	4	3	1	1	0	0	0	3	1	1	0	0	0	3	1	1	0	0	0	8,1	8,1	8,1	89734	807	807;713;720;724;205;222	229											1
3621	Q7KZF4;H7C597	Q7KZF4	82;15	82;15	82;15	Staphylococcal nuclease domain-containing protein 1	SND1	sp|Q7KZF4|SND1_HUMAN Staphylococcal nuclease domain-containing protein 1 OS=Homo sapiens OX=9606 GN=SND1 PE=1 SV=1	2	82	82	82	60	59	68	71	68	64	60	59	68	71	68	64	60	59	68	71	68	64	79	79	79	102	910	910;231	381									2	4	14	85
4333	Q99460-2;Q99460;A0A7P0MW50;A0A087WW66;A0A7I2V523;A0A7I2V641;A0A7I2V2K8;A0A7I2YQY1;A0A7I2V262;A0A7I2V5C8;A0A7I2V479;A0A7I2V4X0;A0A7I2YQI9;A0A7I2V491;A0A7I2V4A5;C9J9M4;H7BZR6;F8WCE3	Q99460-2;Q99460;A0A7P0MW50;A0A087WW66;A0A7I2V523;A0A7I2V641;A0A7I2V2K8;A0A7I2YQY1;A0A7I2V262;A0A7I2V5C8;A0A7I2V479;A0A7I2V4X0;A0A7I2YQI9	29;29;27;27;27;25;25;25;25;25;24;21;20;14;9;6;5;2	29;29;27;27;27;25;25;25;25;25;24;21;20;14;9;6;5;2	29;29;27;27;27;25;25;25;25;25;24;21;20;14;9;6;5;2	26S proteasome non-ATPase regulatory subunit 1	PSMD1	sp|Q99460-2|PSMD1_HUMAN Isoform 2 of 26S proteasome non-ATPase regulatory subunit 1 OS=Homo sapiens OX=9606 GN=PSMD1;sp|Q99460|PSMD1_HUMAN 26S proteasome non-ATPase regulatory subunit 1 OS=Homo sapiens OX=9606 GN=PSMD1 PE=1 SV=2;tr|A0A7P0MW50|A0A7P0MW50_HU	18	29	29	29	6	4	23	20	17	22	6	4	23	20	17	22	6	4	23	20	17	22	43,5	43,5	43,5	102,26	922	922;953;893;914;924;817;892;909;909;923;893;806;710;608;358;203;163;48	448												3
3404	Q5J8M3;H0YK61;H0YNK8;H0YLP8;Q5J8M3-2;S4R329;H0YNK0;Q5J8M3-3	Q5J8M3;H0YK61;H0YNK8;H0YLP8;Q5J8M3-2;S4R329;H0YNK0;Q5J8M3-3	4;3;3;3;3;2;2;2	4;3;3;3;3;2;2;2	4;3;3;3;3;2;2;2	ER membrane protein complex subunit 4	EMC4	sp|Q5J8M3|EMC4_HUMAN ER membrane protein complex subunit 4 OS=Homo sapiens OX=9606 GN=EMC4 PE=1 SV=2;tr|H0YK61|H0YK61_HUMAN ER membrane protein complex subunit 4 OS=Homo sapiens OX=9606 GN=EMC4 PE=1 SV=1;tr|H0YNK8|H0YNK8_HUMAN ER membrane protein complex s	8	4	4	4	1	1	4	2	2	1	1	1	4	2	2	1	1	1	4	2	2	1	26,2	26,2	26,2	20086	183	183;78;102;125;149;72;84;136	386			1
3817	Q8N2K0;Q8N2K0-2;Q8N2K0-3;A0A5F9ZHQ0;I3L206;A0A5F9ZHH2;A0A5F9ZH49;A0A5F9ZH71;A0A5F9ZHQ8;A0A5F9ZH28;A0A5F9ZGW7;A0A5F9ZGT4;A0A5F9ZHG5;A0A5F9ZHF0;A0A5F9ZGZ9;I3L294;A0A5F9ZHM3;I3L440;Q5T712;I3L1V0;I3L380;A0A5F9ZHE8	Q8N2K0;Q8N2K0-2;Q8N2K0-3;A0A5F9ZHQ0;I3L206;A0A5F9ZHH2;A0A5F9ZH49;A0A5F9ZH71;A0A5F9ZHQ8;A0A5F9ZH28;A0A5F9ZGW7;A0A5F9ZGT4;A0A5F9ZHG5;A0A5F9ZHF0;A0A5F9ZGZ9;I3L294;A0A5F9ZHM3	10;10;9;8;8;8;8;8;8;6;6;6;5;5;5;5;5;4;4;3;1;1	10;10;9;8;8;8;8;8;8;6;6;6;5;5;5;5;5;4;4;3;1;1	10;10;9;8;8;8;8;8;8;6;6;6;5;5;5;5;5;4;4;3;1;1	Monoacylglycerol lipase ABHD12	ABHD12	sp|Q8N2K0|ABD12_HUMAN Lysophosphatidylserine lipase ABHD12 OS=Homo sapiens OX=9606 GN=ABHD12 PE=1 SV=2;sp|Q8N2K0-2|ABD12_HUMAN Isoform 2 of Lysophosphatidylserine lipase ABHD12 OS=Homo sapiens OX=9606 GN=ABHD12;sp|Q8N2K0-3|ABD12_HUMAN Isoform 3 of Lysophos	22	10	10	10	7	6	8	5	3	4	7	6	8	5	3	4	7	6	8	5	3	4	34,2	34,2	34,2	45096	398	398;404;360;210;216;227;228;241;295;169;179;250;120;151;153;159;176;105;187;194;118;143	347						2	6
550	A0A7I2V4K5;X6R5C5;X6R8A1;P10619-2;P10619;A0A7I2V4D1;A0A7I2YQT8;A0A7I2V3B2;Q5JZH0;A0A7I2V4R8	A0A7I2V4K5;X6R5C5;X6R8A1;P10619-2;P10619;A0A7I2V4D1;A0A7I2YQT8;A0A7I2V3B2	12;12;12;12;12;7;7;7;4;1	12;12;12;12;12;7;7;7;4;1	12;12;12;12;12;7;7;7;4;1	Carboxypeptidase;Lysosomal protective protein;Lysosomal protective protein 32 kDa chain;Lysosomal protective protein 20 kDa chain	CTSA	tr|A0A7I2V4K5|A0A7I2V4K5_HUMAN Carboxypeptidase OS=Homo sapiens OX=9606 GN=CTSA PE=1 SV=1;tr|X6R5C5|X6R5C5_HUMAN Carboxypeptidase OS=Homo sapiens OX=9606 GN=CTSA PE=1 SV=1;tr|X6R8A1|X6R8A1_HUMAN Carboxypeptidase OS=Homo sapiens OX=9606 GN=CTSA PE=1 SV=1;sp	10	12	12	12	6	6	6	4	8	7	6	6	6	4	8	7	6	6	6	4	8	7	31,8	31,8	31,8	50925	450	450;481;498;463;480;363;371;389;392;260	352			4	1				5
5065	Q9UJY1;A0A6Q8PGM6;H0YG30;A0A6Q8PF95;A0A6Q8PGX5;A0A6Q8PHK6;A0A6Q8PHR2;A0A6Q8PHB1	Q9UJY1;A0A6Q8PGM6	7;5;2;1;1;1;1;1	7;5;2;1;1;1;1;1	7;5;2;1;1;1;1;1	Heat shock protein beta-8	HSPB8	sp|Q9UJY1|HSPB8_HUMAN Heat shock protein beta-8 OS=Homo sapiens OX=9606 GN=HSPB8 PE=1 SV=1;tr|A0A6Q8PGM6|A0A6Q8PGM6_HUMAN Heat shock protein beta-8 OS=Homo sapiens OX=9606 GN=HSPB8 PE=1 SV=1	8	7	7	7	5	1	4	4	4	3	5	1	4	4	4	3	5	1	4	4	4	3	37,8	37,8	37,8	21604	196	196;130;152;28;29;51;95;98	395				1
1179	H0Y3N9;Q9UPP1-2;Q9UPP1;Q9UPP1-4;Q9UPP1-3;H0Y589;Q9UPP1-5	H0Y3N9;Q9UPP1-2;Q9UPP1;Q9UPP1-4;Q9UPP1-3;H0Y589;Q9UPP1-5	4;4;4;3;3;2;2	3;3;3;2;2;1;1	3;3;3;2;2;1;1	Histone lysine demethylase PHF8	PHF8	tr|H0Y3N9|H0Y3N9_HUMAN Histone lysine demethylase PHF8 (Fragment) OS=Homo sapiens OX=9606 GN=PHF8 PE=1 SV=1;sp|Q9UPP1-2|PHF8_HUMAN Isoform 2 of Histone lysine demethylase PHF8 OS=Homo sapiens OX=9606 GN=PHF8;sp|Q9UPP1|PHF8_HUMAN Histone lysine demethylase	7	4	3	3	1	0	4	3	2	3	1	0	3	2	1	2	1	0	3	2	1	2	5,9	4,4	4,4	105,85	953	953;1024;1060;948;959;659;878	449
3775	Q8IXI2-4;Q8IXI2;Q8IXI2-5;Q8IXI2-2;Q8IXI2-7;Q8IXI2-3;H7BXZ6;Q8IXI2-6;J3KSR5;K7EIQ7	Q8IXI2-4;Q8IXI2;Q8IXI2-5;Q8IXI2-2;Q8IXI2-7;Q8IXI2-3;H7BXZ6;Q8IXI2-6	6;6;6;6;6;6;5;4;1;1	5;5;5;5;5;5;4;3;1;1	5;5;5;5;5;5;4;3;1;1	Mitochondrial Rho GTPase 1;Mitochondrial Rho GTPase	RHOT1	sp|Q8IXI2-4|MIRO1_HUMAN Isoform 4 of Mitochondrial Rho GTPase 1 OS=Homo sapiens OX=9606 GN=RHOT1;sp|Q8IXI2|MIRO1_HUMAN Mitochondrial Rho GTPase 1 OS=Homo sapiens OX=9606 GN=RHOT1 PE=1 SV=2;sp|Q8IXI2-5|MIRO1_HUMAN Isoform 5 of Mitochondrial Rho GTPase 1 OS=	10	6	5	5	3	2	5	3	3	1	2	1	5	2	3	1	2	1	5	2	3	1	12,8	10,9	10,9	66,54	580	580;618;625;650;659;691;597;247;51;190	366										1
126	A0A7P0T939;A0A7P0TAD6;A0A7P0TAX3;A0A7P0Z4Q5;A0A7P0T9A9;A0A7P0T928;A0A7P0Z4N5;A0A7P0TBI4;A0A7P0TBH8;A0A0A0MRF6;Q99996-5;Q99996-3;Q99996;Q99996-1;Q99996-6;A0A7P0TAA2;A0A7P0T8N5;Q99996-4;H7BYL6;A0A2R8Y590;A0A7P0TAJ1;A0A7P0T9E2;Q8NEG4-2;Q8NEG4	A0A7P0T939;A0A7P0TAD6;A0A7P0TAX3;A0A7P0Z4Q5;A0A7P0T9A9;A0A7P0T928;A0A7P0Z4N5;A0A7P0TBI4;A0A7P0TBH8;A0A0A0MRF6;Q99996-5;Q99996-3;Q99996;Q99996-1;Q99996-6;A0A7P0TAA2;A0A7P0T8N5	12;12;12;12;12;12;12;12;12;12;12;12;12;12;12;11;11;5;4;4;3;2;1;1	12;12;12;12;12;12;12;12;12;12;12;12;12;12;12;11;11;5;4;4;3;2;1;1	12;12;12;12;12;12;12;12;12;12;12;12;12;12;12;11;11;5;4;4;3;2;1;1	A-kinase anchor protein 9	AKAP9	tr|A0A7P0T939|A0A7P0T939_HUMAN A-kinase anchor protein 9 OS=Homo sapiens OX=9606 GN=AKAP9 PE=4 SV=1;tr|A0A7P0TAD6|A0A7P0TAD6_HUMAN A-kinase anchor protein 9 OS=Homo sapiens OX=9606 GN=AKAP9 PE=4 SV=1;tr|A0A7P0TAX3|A0A7P0TAX3_HUMAN A-kinase anchor protein 9	24	12	12	12	3	2	3	3	5	0	3	2	3	3	5	0	3	2	3	3	5	0	3,8	3,8	3,8	437,8	3773	3773;3821;3827;3848;3876;3889;3915;3920;3923;3931;3857;3899;3907;3911;3929;3116;3860;1643;1571;2122;1120;903;332;500	421
3780	Q8IY18	Q8IY18	10	10	10	Structural maintenance of chromosomes protein 5	SMC5	sp|Q8IY18|SMC5_HUMAN Structural maintenance of chromosomes protein 5 OS=Homo sapiens OX=9606 GN=SMC5 PE=1 SV=2	1	10	10	10	0	0	4	4	3	4	0	0	4	4	3	4	0	0	4	4	3	4	8,6	8,6	8,6	128,81	1101	1101	472
3909	Q8NF37;A0A0G2JQ62;A0A0G2JRI7	Q8NF37;A0A0G2JQ62;A0A0G2JRI7	7;6;5	7;6;5	7;6;5	Lysophosphatidylcholine acyltransferase 1	LPCAT1	sp|Q8NF37|PCAT1_HUMAN Lysophosphatidylcholine acyltransferase 1 OS=Homo sapiens OX=9606 GN=LPCAT1 PE=1 SV=2;tr|A0A0G2JQ62|A0A0G2JQ62_HUMAN Lysophosphatidylcholine acyltransferase 1 (Fragment) OS=Homo sapiens OX=9606 GN=LPCAT1 PE=1 SV=1;tr|A0A0G2JRI7|A0A0G2	3	7	7	7	3	0	4	2	1	0	3	0	4	2	1	0	3	0	4	2	1	0	19,3	19,3	19,3	59151	534	534;489;234	387
4259	Q96LW7-2;Q96LW7	Q96LW7-2;Q96LW7	7;6	7;6	7;6	Bcl10-interacting CARD protein	C9orf89	sp|Q96LW7-2|CAR19_HUMAN Isoform 2 of Caspase recruitment domain-containing protein 19 OS=Homo sapiens OX=9606 GN=CARD19;sp|Q96LW7|CAR19_HUMAN Caspase recruitment domain-containing protein 19 OS=Homo sapiens OX=9606 GN=CARD19 PE=1 SV=1	2	7	7	7	4	3	4	4	4	3	4	3	4	4	4	3	4	3	4	4	4	3	40,4	40,4	40,4	20625	183	183;228	345			3	1
2270	P27540-2;P27540-3;P27540-4;P27540;A6NGV6	P27540-2;P27540-3;P27540-4;P27540	5;5;5;5;2	5;5;5;5;2	5;5;5;5;2	Aryl hydrocarbon receptor nuclear translocator	ARNT	sp|P27540-2|ARNT_HUMAN Isoform 2 of Aryl hydrocarbon receptor nuclear translocator OS=Homo sapiens OX=9606 GN=ARNT;sp|P27540-3|ARNT_HUMAN Isoform 3 of Aryl hydrocarbon receptor nuclear translocator OS=Homo sapiens OX=9606 GN=ARNT;sp|P27540-4|ARNT_HUMAN Iso	5	5	5	5	2	4	1	0	0	0	2	4	1	0	0	0	2	4	1	0	0	0	10,2	10,2	10,2	84947	774	774;775;787;789;416	182											4
807	C9JYM0;O75817	C9JYM0;O75817	8;8	8;8	8;8	Ribonuclease P protein subunit p20	POP7	tr|C9JYM0|C9JYM0_HUMAN Ribonuclease P (Fragment) OS=Homo sapiens OX=9606 GN=POP7 PE=1 SV=1;sp|O75817|POP7_HUMAN Ribonuclease P protein subunit p20 OS=Homo sapiens OX=9606 GN=POP7 PE=1 SV=2	2	8	8	8	4	4	6	7	5	6	4	4	6	7	5	6	4	4	6	7	5	6	51,1	51,1	51,1	15324	137	137;140	412		4
2388	P36954;K7EKS1;K7EK49	P36954;K7EKS1	8;6;1	8;6;1	8;6;1	DNA-directed RNA polymerase II subunit RPB9	POLR2I	sp|P36954|RPB9_HUMAN DNA-directed RNA polymerase II subunit RPB9 OS=Homo sapiens OX=9606 GN=POLR2I PE=1 SV=1;tr|K7EKS1|K7EKS1_HUMAN DNA-directed RNA polymerase II subunit RPB9 OS=Homo sapiens OX=9606 GN=POLR2I PE=1 SV=1	3	8	8	8	6	6	7	6	6	7	6	6	7	6	6	7	6	6	7	6	6	7	83,2	83,2	83,2	14523	125	125;88;46	378		7
560	A0A7I2V5Y5;Q02241;H7BYN4;A0A2U3TZL8;H0YME6;H0YMJ4;A0A2R8Y531	A0A7I2V5Y5;Q02241;H7BYN4;A0A2U3TZL8	17;17;16;14;3;2;2	17;17;16;14;3;2;2	2;2;1;0;0;0;0	Kinesin-like protein KIF23;Kinesin-like protein	KIF23	tr|A0A7I2V5Y5|A0A7I2V5Y5_HUMAN Kinesin-like protein OS=Homo sapiens OX=9606 GN=KIF23 PE=1 SV=1;sp|Q02241|KIF23_HUMAN Kinesin-like protein KIF23 OS=Homo sapiens OX=9606 GN=KIF23 PE=1 SV=3;tr|H7BYN4|H7BYN4_HUMAN Kinesin-like protein OS=Homo sapiens OX=9606 G	7	17	17	2	10	14	1	2	1	5	10	14	1	2	1	5	0	0	0	0	0	2	23,6	23,6	2,6	111,7	974	974;960;952;810;371;109;283	285										1	3	16
4595	Q9H1Y0;A0A1B0GV54;A0A1B0GUS1;L7UQJ2;A0A2R8Y718;Q9H1Y0-2;L7UMD8;Q7Z3H3	Q9H1Y0;A0A1B0GV54;A0A1B0GUS1;L7UQJ2;A0A2R8Y718;Q9H1Y0-2	5;3;3;3;3;3;1;1	5;3;3;3;3;3;1;1	5;3;3;3;3;3;1;1	Autophagy protein 5	ATG5	sp|Q9H1Y0|ATG5_HUMAN Autophagy protein 5 OS=Homo sapiens OX=9606 GN=ATG5 PE=1 SV=2;tr|A0A1B0GV54|A0A1B0GV54_HUMAN Autophagy protein 5 OS=Homo sapiens OX=9606 GN=ATG5 PE=1 SV=1;tr|A0A1B0GUS1|A0A1B0GUS1_HUMAN Autophagy protein 5 OS=Homo sapiens OX=9606 GN=AT	8	5	5	5	0	0	5	0	2	2	0	0	5	0	2	2	0	0	5	0	2	2	24	24	24	32447	275	275;153;159;162;233;197;44;91	402
4700	Q9HC07;V9GY93;Q9HC07-2;D6RBL0;D6RD79	Q9HC07;V9GY93;Q9HC07-2	4;2;2;1;1	4;2;2;1;1	4;2;2;1;1	Transmembrane protein 165	TMEM165	sp|Q9HC07|TM165_HUMAN Transmembrane protein 165 OS=Homo sapiens OX=9606 GN=TMEM165 PE=1 SV=1;tr|V9GY93|V9GY93_HUMAN GDT1 family protein (Fragment) OS=Homo sapiens OX=9606 GN=TMEM165 PE=1 SV=1;sp|Q9HC07-2|TM165_HUMAN Isoform 2 of Transmembrane protein 165 O	5	4	4	4	4	2	4	3	2	1	4	2	4	3	2	1	4	2	4	3	2	1	17,3	17,3	17,3	34905	324	324;158;261;76;129	376					2
3372	Q4LE39-2;Q4LE39;Q4LE39-3;X6RCR8;Q4LE39-4;H7C5R6;H0Y7Y8	Q4LE39-2;Q4LE39;Q4LE39-3;X6RCR8	23;23;19;14;10;9;5	23;23;19;14;10;9;5	23;23;19;14;10;9;5	AT-rich interactive domain-containing protein 4B	ARID4B	sp|Q4LE39-2|ARI4B_HUMAN Isoform 2 of AT-rich interactive domain-containing protein 4B OS=Homo sapiens OX=9606 GN=ARID4B;sp|Q4LE39|ARI4B_HUMAN AT-rich interactive domain-containing protein 4B OS=Homo sapiens OX=9606 GN=ARID4B PE=1 SV=2;sp|Q4LE39-3|ARI4B_HUM	7	23	23	23	9	8	6	12	9	11	9	8	6	12	9	11	9	8	6	12	9	11	26,2	26,2	26,2	137,61	1226	1226;1312;1153;483;803;696;553	402		1									1	3
2991	Q08J23-2;Q08J23;Q08J23-3;A0A140T9Y7;A0A140T9Z1	Q08J23-2;Q08J23;Q08J23-3	32;32;21;8;2	32;32;21;8;2	32;32;21;8;2	tRNA (cytosine(34)-C(5))-methyltransferase	NSUN2	sp|Q08J23-2|NSUN2_HUMAN Isoform 2 of RNA cytosine C(5)-methyltransferase NSUN2 OS=Homo sapiens OX=9606 GN=NSUN2;sp|Q08J23|NSUN2_HUMAN RNA cytosine C(5)-methyltransferase NSUN2 OS=Homo sapiens OX=9606 GN=NSUN2 PE=1 SV=2;sp|Q08J23-3|NSUN2_HUMAN Isoform 3 of	5	32	32	32	29	24	15	14	8	9	29	24	15	14	8	9	29	24	15	14	8	9	53,6	53,6	53,6	82392	732	732;767;531;202;102	297					1			1	1	1	30	2
1154	G3V5S9;G3V1S4;Q9Y324;G3V5D2;G3V5L8;G3V2M5;G3V3N8	G3V5S9;G3V1S4;Q9Y324	4;4;4;1;1;1;1	4;4;4;1;1;1;1	4;4;4;1;1;1;1	rRNA-processing protein FCF1 homolog	FCF1	tr|G3V5S9|G3V5S9_HUMAN rRNA-processing protein FCF1 homolog OS=Homo sapiens OX=9606 GN=FCF1 PE=1 SV=1;tr|G3V1S4|G3V1S4_HUMAN Chromosome 14 open reading frame 111, isoform CRA_a OS=Homo sapiens OX=9606 GN=FCF1 PE=1 SV=1;sp|Q9Y324|FCF1_HUMAN rRNA-processing	7	4	4	4	0	0	0	1	0	4	0	0	0	1	0	4	0	0	0	1	0	4	26,2	26,2	26,2	21491	183	183;186;198;40;52;61;65	536
3662	Q7Z6B0-2;Q7Z6B0;Q7Z6B0-3;H0YGB4;F5GWB1;A0A0A0MTP0;A0A0A0MTK0;H0YH48;H0YH50;H0YGN9;H0YFR6;F5GZH9	Q7Z6B0-2;Q7Z6B0;Q7Z6B0-3	7;7;6;3;3;3;3;2;1;1;1;1	7;7;6;3;3;3;3;2;1;1;1;1	7;7;6;3;3;3;3;2;1;1;1;1	Coiled-coil domain-containing protein 91	CCDC91	sp|Q7Z6B0-2|CCD91_HUMAN Isoform 2 of Coiled-coil domain-containing protein 91 OS=Homo sapiens OX=9606 GN=CCDC91;sp|Q7Z6B0|CCD91_HUMAN Coiled-coil domain-containing protein 91 OS=Homo sapiens OX=9606 GN=CCDC91 PE=1 SV=2;sp|Q7Z6B0-3|CCD91_HUMAN Isoform 3 of	12	7	7	7	1	0	4	2	4	2	1	0	4	2	4	2	1	0	4	2	4	2	17,5	17,5	17,5	47067	411	411;441;405;122;267;361;362;108;27;30;46;126	408
2691	P60953;A0A590UJK8;P60953-1;Q5JYX0;A0A494C1M1;A0A494BZX6;A0A3B3IRV0;F8WET9;B1AH79;G3V4H1;G3V476;Q9H4E5-2;P17081;Q9H4E5	P60953;A0A590UJK8;P60953-1	13;8;8;6;3;3;1;1;1;1;1;1;1;1	12;7;7;5;2;2;0;0;0;0;0;0;0;0	12;7;7;5;2;2;0;0;0;0;0;0;0;0	Cell division control protein 42 homolog	CDC42	sp|P60953|CDC42_HUMAN Cell division control protein 42 homolog OS=Homo sapiens OX=9606 GN=CDC42 PE=1 SV=2;tr|A0A590UJK8|A0A590UJK8_HUMAN Cell division control protein 42 homolog OS=Homo sapiens OX=9606 GN=CDC42 PE=1 SV=1;sp|P60953-1|CDC42_HUMAN Isoform 1 o	14	13	12	12	12	10	9	12	10	10	11	9	8	11	9	9	11	9	8	11	9	9	46,6	40,8	40,8	21258	191	191;166;191;136;115;156;41;50;86;153;178;192;205;214	370	1		13	5
505	A0A6Q8PF94;O15344;O15344-2;C9J453;A0A087X255;A0A6Q8PGA5;A6PVI4;Q9UJV3-2;Q9UJV3;A0A6Q8PGE7	A0A6Q8PF94;O15344;O15344-2;C9J453;A0A087X255	24;24;21;18;17;10;3;3;3;2	24;24;21;18;17;10;3;3;3;2	24;24;21;18;17;10;3;3;3;2	E3 ubiquitin-protein ligase Midline-1	MID1	tr|A0A6Q8PF94|A0A6Q8PF94_HUMAN E3 ubiquitin-protein ligase Midline-1 OS=Homo sapiens OX=9606 GN=MID1 PE=1 SV=1;sp|O15344|TRI18_HUMAN E3 ubiquitin-protein ligase Midline-1 OS=Homo sapiens OX=9606 GN=MID1 PE=1 SV=1;sp|O15344-2|TRI18_HUMAN Isoform 2 of E3 ubi	10	24	24	24	11	11	11	12	18	8	11	11	11	12	18	8	11	11	11	12	18	8	35,5	35,5	35,5	81507	718	718;667;552;483;540;371;218;705;735;48	367									7	11	1
968	E7EQB2;E7ER44;P02788-2;P02788	E7EQB2;E7ER44;P02788-2;P02788	4;4;4;4	3;3;3;3	3;3;3;3	Lactotransferrin;Lactoferricin-H;Kaliocin-1;Lactoferroxin-A;Lactoferroxin-B;Lactoferroxin-C	LTF	tr|E7EQB2|E7EQB2_HUMAN Lactotransferrin (Fragment) OS=Homo sapiens OX=9606 GN=LTF PE=1 SV=1;tr|E7ER44|E7ER44_HUMAN Lactotransferrin OS=Homo sapiens OX=9606 GN=LTF PE=1 SV=1;sp|P02788-2|TRFL_HUMAN Isoform DeltaLf of Lactotransferrin OS=Homo sapiens OX=9606	4	4	3	3	0	3	0	0	0	1	0	3	0	0	0	0	0	3	0	0	0	0	5,5	4,2	4,2	76625	696	696;708;666;710	105		2									1
4033	Q92558;Q5SZK5;Q5SZK3;Q5SZK4;A0A590UJ74;Q9UPY6-2;Q9UPY6	Q92558	7;2;1;1;1;1;1	7;2;1;1;1;1;1	7;2;1;1;1;1;1	Wiskott-Aldrich syndrome protein family member 1	WASF1	sp|Q92558|WASF1_HUMAN Wiskott-Aldrich syndrome protein family member 1 OS=Homo sapiens OX=9606 GN=WASF1 PE=1 SV=1	7	7	7	7	2	2	3	1	3	1	2	2	3	1	3	1	2	2	3	1	3	1	14,3	14,3	14,3	61651	559	559;180;89;140;359;499;502	366										2
4896	Q9NZ43;G8JLK1;M0QYT5;Q9NZ43-2;M0QZE0;Q9NZ43-3;M0QZZ6	Q9NZ43;G8JLK1;M0QYT5;Q9NZ43-2	10;9;6;5;4;4;2	10;9;6;5;4;4;2	10;9;6;5;4;4;2	Vesicle transport protein USE1	USE1	sp|Q9NZ43|USE1_HUMAN Vesicle transport protein USE1 OS=Homo sapiens OX=9606 GN=USE1 PE=1 SV=2;tr|G8JLK1|G8JLK1_HUMAN USE1-like protein OS=Homo sapiens OX=9606 GN=USE1 PE=1 SV=2;tr|M0QYT5|M0QYT5_HUMAN USE1-like protein (Fragment) OS=Homo sapiens OX=9606 GN=	7	10	10	10	3	6	2	3	4	2	3	6	2	3	4	2	3	6	2	3	4	2	37,5	37,5	37,5	29371	259	259;256;161;146;133;135;38	304				6	1
1135	F8W9X7;Q567U6;H7C050	F8W9X7;Q567U6	11;11;1	11;11;1	11;11;1	Coiled-coil domain-containing protein 93	CCDC93	tr|F8W9X7|F8W9X7_HUMAN Coiled-coil domain-containing protein 93 OS=Homo sapiens OX=9606 GN=CCDC93 PE=1 SV=1;sp|Q567U6|CCD93_HUMAN Coiled-coil domain-containing protein 93 OS=Homo sapiens OX=9606 GN=CCDC93 PE=1 SV=2	3	11	11	11	2	0	9	1	6	0	2	0	9	1	6	0	2	0	9	1	6	0	18,1	18,1	18,1	73041	630	630;631;91	365
1844	O95373;E9PLJ0;E9PLB2;O15397-2	O95373	18;2;2;1	18;2;2;1	17;2;2;0	Importin-7	IPO7	sp|O95373|IPO7_HUMAN Importin-7 OS=Homo sapiens OX=9606 GN=IPO7 PE=1 SV=1	4	18	18	17	4	0	14	12	7	10	4	0	14	12	7	10	4	0	14	11	7	10	21,6	21,6	20,6	119,52	1038	1038;64;130;832	469
3570	Q6RFH5-2;Q6RFH5;E9PS41;H0YFP2;F5GYL6	Q6RFH5-2;Q6RFH5;E9PS41	13;13;12;2;1	13;13;12;2;1	13;13;12;2;1	WD repeat-containing protein 74	WDR74	sp|Q6RFH5-2|WDR74_HUMAN Isoform 2 of WD repeat-containing protein 74 OS=Homo sapiens OX=9606 GN=WDR74;sp|Q6RFH5|WDR74_HUMAN WD repeat-containing protein 74 OS=Homo sapiens OX=9606 GN=WDR74 PE=1 SV=1;tr|E9PS41|E9PS41_HUMAN WD repeat-containing protein 74 OS	5	13	13	13	9	11	2	4	1	4	9	11	2	4	1	4	9	11	2	4	1	4	42,9	42,9	42,9	40207	366	366;385;328;38;57	271							12
1893	P00492	P00492	11	11	10	Hypoxanthine-guanine phosphoribosyltransferase	HPRT1	sp|P00492|HPRT_HUMAN Hypoxanthine-guanine phosphoribosyltransferase OS=Homo sapiens OX=9606 GN=HPRT1 PE=1 SV=2	1	11	11	10	0	1	8	1	7	1	0	1	8	1	7	1	0	1	7	1	7	1	60,1	60,1	56,9	24579	218	218	363				1
2218	P22531;P35326;P35325;Q96RM1	P22531;P35326;P35325;Q96RM1	4;3;3;2	4;3;3;2	2;1;1;1	Small proline-rich protein 2E;Small proline-rich protein 2A;Small proline-rich protein 2B;Small proline-rich protein 2F	SPRR2E;SPRR2A;SPRR2B;SPRR2F	sp|P22531|SPR2E_HUMAN Small proline-rich protein 2E OS=Homo sapiens OX=9606 GN=SPRR2E PE=2 SV=2;sp|P35326|SPR2A_HUMAN Small proline-rich protein 2A OS=Homo sapiens OX=9606 GN=SPRR2A PE=1 SV=1;sp|P35325|SPR2B_HUMAN Small proline-rich protein 2B OS=Homo sapi	4	4	4	2	0	0	0	0	4	0	0	0	0	0	4	0	0	0	0	0	2	0	61,1	61,1	43,1	78553	72	72;72;72;72	315
267	A0A1B0GTL5;Q9BXF6	A0A1B0GTL5;Q9BXF6	7;4	7;4	7;4	Rab11 family-interacting protein 5	RAB11FIP5	tr|A0A1B0GTL5|A0A1B0GTL5_HUMAN Rab11 family-interacting protein 5 OS=Homo sapiens OX=9606 GN=RAB11FIP5 PE=1 SV=1;sp|Q9BXF6|RFIP5_HUMAN Rab11 family-interacting protein 5 OS=Homo sapiens OX=9606 GN=RAB11FIP5 PE=1 SV=1	2	7	7	7	7	1	0	0	0	0	7	1	0	0	0	0	7	1	0	0	0	0	11	11	11	138,41	1324	1324;653	200
1010	E9PDF6;O43795;O43795-2;E7EQD9;C9JYW1;Q9UBC5;C9JUP5;H7C2Y7;C9K0I9;A0A0U1RRI3;G3V342	E9PDF6;O43795;O43795-2	15;15;14;6;4;4;3;3;1;1;1	15;15;14;6;4;4;3;3;1;1;1	15;15;14;6;4;4;3;3;1;1;1	Unconventional myosin-Ib	MYO1B	tr|E9PDF6|E9PDF6_HUMAN Unconventional myosin-Ib OS=Homo sapiens OX=9606 GN=MYO1B PE=1 SV=1;sp|O43795|MYO1B_HUMAN Unconventional myosin-Ib OS=Homo sapiens OX=9606 GN=MYO1B PE=1 SV=3;sp|O43795-2|MYO1B_HUMAN Isoform 2 of Unconventional myosin-Ib OS=Homo sapie	11	15	15	15	5	1	5	8	0	6	5	1	5	8	0	6	5	1	5	8	0	6	15,3	15,3	15,3	128,48	1107	1107;1136;1078;303;163;1043;149;192;83;189;688	444									1	1
1301	H7C5B8;O95178;C9IZW8;C9JXM4	H7C5B8;O95178;C9IZW8;C9JXM4	3;3;2;2	3;3;2;2	3;3;2;2	NADH dehydrogenase [ubiquinone] 1 beta subcomplex subunit 2, mitochondrial	NDUFB2	tr|H7C5B8|H7C5B8_HUMAN Complex I-AGGG (Fragment) OS=Homo sapiens OX=9606 GN=NDUFB2 PE=1 SV=1;sp|O95178|NDUB2_HUMAN NADH dehydrogenase [ubiquinone] 1 beta subcomplex subunit 2, mitochondrial OS=Homo sapiens OX=9606 GN=NDUFB2 PE=1 SV=1;tr|C9IZW8|C9IZW8_HUMAN	4	3	3	3	2	1	2	2	2	3	2	1	2	2	2	3	2	1	2	2	2	3	19,2	19,2	19,2	11927	104	104;105;78;93	379	2
1600	O43402;M0R1B0;O43402-2	O43402;M0R1B0	10;6;4	10;6;4	10;6;4	ER membrane protein complex subunit 8	EMC8	sp|O43402|EMC8_HUMAN ER membrane protein complex subunit 8 OS=Homo sapiens OX=9606 GN=EMC8 PE=1 SV=1;tr|M0R1B0|M0R1B0_HUMAN ER membrane protein complex subunit 8 (Fragment) OS=Homo sapiens OX=9606 GN=EMC8 PE=1 SV=1	3	10	10	10	8	7	6	7	5	8	8	7	6	7	5	8	8	7	6	7	5	8	58,1	58,1	58,1	23773	210	210;100;126	340			5	10	2
2052	P11413;P11413-2;P11413-3;E7EUI8;E9PD92;E7EM57	P11413;P11413-2;P11413-3;E7EUI8;E9PD92;E7EM57	28;28;27;17;16;16	28;28;27;17;16;16	28;28;27;17;16;16	Glucose-6-phosphate 1-dehydrogenase	G6PD	sp|P11413|G6PD_HUMAN Glucose-6-phosphate 1-dehydrogenase OS=Homo sapiens OX=9606 GN=G6PD PE=1 SV=4;sp|P11413-2|G6PD_HUMAN Isoform Long of Glucose-6-phosphate 1-dehydrogenase OS=Homo sapiens OX=9606 GN=G6PD;sp|P11413-3|G6PD_HUMAN Isoform 3 of Glucose-6-phos	6	28	28	28	1	0	27	14	20	4	1	0	27	14	20	4	1	0	27	14	20	4	58,1	58,1	58,1	59256	515	515;561;545;338;256;320	427
2082	P13674	P13674	42	2	2	Prolyl 4-hydroxylase subunit alpha-1	P4HA1	sp|P13674|P4HA1_HUMAN Prolyl 4-hydroxylase subunit alpha-1 OS=Homo sapiens OX=9606 GN=P4HA1 PE=1 SV=2	1	42	2	2	34	32	32	30	31	33	2	2	2	2	2	2	2	2	2	2	2	2	72,1	3,4	3,4	61049	534	534	389									3
2124	P16278-3;P16278;E7EQ29;P16278-2;C9J4G9;F8WF40;C9JF15;C9J539;C9JWX1;Q6UWU2-2;Q6UWU2	P16278-3;P16278;E7EQ29;P16278-2	15;15;13;13;3;2;2;2;2;1;1	15;15;13;13;3;2;2;2;2;1;1	15;15;13;13;3;2;2;2;2;1;1	Beta-galactosidase	GLB1	sp|P16278-3|BGAL_HUMAN Isoform 3 of Beta-galactosidase OS=Homo sapiens OX=9606 GN=GLB1;sp|P16278|BGAL_HUMAN Beta-galactosidase OS=Homo sapiens OX=9606 GN=GLB1 PE=1 SV=2;tr|E7EQ29|E7EQ29_HUMAN Acid beta-galactosidase OS=Homo sapiens OX=9606 GN=GLB1 PE=1 SV=	11	15	15	15	3	4	12	12	9	7	3	4	12	12	9	7	3	4	12	12	9	7	30,4	30,4	30,4	72,75	647	647;677;546;546;185;84;102;114;147;564;654	423		1							3		1
2442	P42704;B8ZZ38;A0A0C4DG06;C9JCA9;H7C3W8	P42704	42;12;12;11;2	42;12;12;11;2	42;12;12;11;2	Leucine-rich PPR motif-containing protein, mitochondrial	LRPPRC	sp|P42704|LPPRC_HUMAN Leucine-rich PPR motif-containing protein, mitochondrial OS=Homo sapiens OX=9606 GN=LRPPRC PE=1 SV=3	5	42	42	42	33	25	15	16	5	5	33	25	15	16	5	5	33	25	15	16	5	5	37,7	37,7	37,7	157,9	1394	1394;504;531;359;77	293												1
2540	P50395;P50395-2;Q5SX87;Q5SX91;V9GYF8;Q5SX90;Q5SX86	P50395;P50395-2;Q5SX87;Q5SX91	12;10;8;7;4;4;4	4;3;2;2;1;1;1	4;3;2;2;1;1;1	Rab GDP dissociation inhibitor beta	GDI2	sp|P50395|GDIB_HUMAN Rab GDP dissociation inhibitor beta OS=Homo sapiens OX=9606 GN=GDI2 PE=1 SV=2;sp|P50395-2|GDIB_HUMAN Isoform 2 of Rab GDP dissociation inhibitor beta OS=Homo sapiens OX=9606 GN=GDI2;tr|Q5SX87|Q5SX87_HUMAN Rab GDP dissociation inhibitor	7	12	4	4	1	3	12	5	5	3	0	0	4	0	0	0	0	0	4	0	0	0	33,3	13,5	13,5	50663	445	445;400;263;203;130;148;155	407
2806	P63096;P63096-2;A0A3B3ITM0;A0A3B3IUA8;A0A1W2PRE1;A0A1W2PQK2;A0A087WTB6;A0A1W2PRJ7;A0A6Q8PGR1;A0A087WZE5;A0A1W2PS82;H0Y7E8	P63096;P63096-2;A0A3B3ITM0	25;22;13;6;1;1;1;1;1;1;1;1	9;9;4;3;0;0;0;0;0;0;0;0	9;9;4;3;0;0;0;0;0;0;0;0	Guanine nucleotide-binding protein G(i) subunit alpha-1	GNAI1	sp|P63096|GNAI1_HUMAN Guanine nucleotide-binding protein G(i) subunit alpha-1 OS=Homo sapiens OX=9606 GN=GNAI1 PE=1 SV=2;sp|P63096-2|GNAI1_HUMAN Isoform 2 of Guanine nucleotide-binding protein G(i) subunit alpha-1 OS=Homo sapiens OX=9606 GN=GNAI1;tr|A0A3B3	12	25	9	9	15	13	18	22	13	11	6	5	5	6	4	2	6	5	5	6	4	2	74,6	40,1	40,1	40361	354	354;302;168;148;54;61;84;104;110;123;146;730	321						6
2915	Q01850;H3BU23;H3BN65;H3BUE0;H3BTR1	Q01850	12;3;1;1;1	12;3;1;1;1	12;3;1;1;1	Cerebellar degeneration-related protein 2	CDR2	sp|Q01850|CDR2_HUMAN Cerebellar degeneration-related protein 2 OS=Homo sapiens OX=9606 GN=CDR2 PE=1 SV=2	5	12	12	12	5	6	5	5	7	5	5	6	5	5	7	5	5	6	5	5	7	5	27,5	27,5	27,5	51855	454	454;234;62;80;116	353									6
3293	Q15750;Q15750-2	Q15750;Q15750-2	15;13	15;13	15;13	TGF-beta-activated kinase 1 and MAP3K7-binding protein 1	TAB1	sp|Q15750|TAB1_HUMAN TGF-beta-activated kinase 1 and MAP3K7-binding protein 1 OS=Homo sapiens OX=9606 GN=TAB1 PE=1 SV=1;sp|Q15750-2|TAB1_HUMAN Isoform 2 of TGF-beta-activated kinase 1 and MAP3K7-binding protein 1 OS=Homo sapiens OX=9606 GN=TAB1	2	15	15	15	13	12	8	6	4	3	13	12	8	6	4	3	13	12	8	6	4	3	46,6	46,6	46,6	54643	504	504;462	326									12
3459	Q5T9A4;Q5T9A4-3;A0A5K1VW56;Q5T9A4-2	Q5T9A4;Q5T9A4-3	55;45;22;15	15;12;6;0	12;9;3;0	ATPase family AAA domain-containing protein 3B	ATAD3B	sp|Q5T9A4|ATD3B_HUMAN ATPase family AAA domain-containing protein 3B OS=Homo sapiens OX=9606 GN=ATAD3B PE=1 SV=1;sp|Q5T9A4-3|ATD3B_HUMAN Isoform 3 of ATPase family AAA domain-containing protein 3B OS=Homo sapiens OX=9606 GN=ATAD3B	4	55	15	12	33	39	32	40	28	33	7	11	3	6	2	5	4	8	1	4	0	3	69,9	31,5	25,2	72572	648	648;602;298;166	310										13
3654	Q7Z4Q2;Q7Z4Q2-3;Q7Z4Q2-2	Q7Z4Q2	4;1;1	4;1;1	4;1;1	HEAT repeat-containing protein 3	HEATR3	sp|Q7Z4Q2|HEAT3_HUMAN HEAT repeat-containing protein 3 OS=Homo sapiens OX=9606 GN=HEATR3 PE=1 SV=2	3	4	4	4	2	2	2	1	3	2	2	2	2	1	3	2	2	2	2	1	3	2	5,6	5,6	5,6	74582	680	680;314;594	303										2
3865	Q8N983-4;H0Y6Y8;B1AL05;Q8N983-3;Q8N983-2;Q8N983;Q8N983-6;Q8N983-7;H0YBU8;M0R051	Q8N983-4;H0Y6Y8;B1AL05;Q8N983-3;Q8N983-2;Q8N983;Q8N983-6;Q8N983-7;H0YBU8	9;8;8;8;8;8;8;8;5;3	9;8;8;8;8;8;8;8;5;3	9;8;8;8;8;8;8;8;5;3	39S ribosomal protein L43, mitochondrial	MRPL43	sp|Q8N983-4|RM43_HUMAN Isoform 4 of 39S ribosomal protein L43, mitochondrial OS=Homo sapiens OX=9606 GN=MRPL43;tr|H0Y6Y8|H0Y6Y8_HUMAN 39S ribosomal protein L43, mitochondrial (Fragment) OS=Homo sapiens OX=9606 GN=MRPL43 PE=1 SV=1;tr|B1AL05|B1AL05_HUMAN 39S	10	9	9	9	7	8	7	8	9	9	7	8	7	8	9	9	7	8	7	8	9	9	54,1	54,1	54,1	17853	159	159;169;184;164;202;215;235;261;148;44	380		9	2
3893	Q8NDH3;Q8NDH3-2;Q8NDH3-5;Q8NDH3-4;Q8NDH3-3;H0YEP3	Q8NDH3;Q8NDH3-2;Q8NDH3-5;Q8NDH3-4;Q8NDH3-3;H0YEP3	8;7;7;7;6;4	8;7;7;7;6;4	8;7;7;7;6;4	Probable aminopeptidase NPEPL1	NPEPL1	sp|Q8NDH3|PEPL1_HUMAN Probable aminopeptidase NPEPL1 OS=Homo sapiens OX=9606 GN=NPEPL1 PE=1 SV=3;sp|Q8NDH3-2|PEPL1_HUMAN Isoform 2 of Probable aminopeptidase NPEPL1 OS=Homo sapiens OX=9606 GN=NPEPL1;sp|Q8NDH3-5|PEPL1_HUMAN Isoform 5 of Probable aminopeptid	6	8	8	8	2	1	8	5	5	2	2	1	8	5	5	2	2	1	8	5	5	2	24,3	24,3	24,3	55,86	523	523;412;475;495;393;180	416								1
4643	Q9H6R0;I3L1L6;Q9H6R0-2;Q05BE5	Q9H6R0;I3L1L6	11;6;5;2	11;6;5;2	11;6;5;2	Putative ATP-dependent RNA helicase DHX33	DHX33	sp|Q9H6R0|DHX33_HUMAN ATP-dependent RNA helicase DHX33 OS=Homo sapiens OX=9606 GN=DHX33 PE=1 SV=2;tr|I3L1L6|I3L1L6_HUMAN RNA helicase (Fragment) OS=Homo sapiens OX=9606 GN=DHX33 PE=1 SV=1	4	11	11	11	1	0	1	5	4	11	1	0	1	5	4	11	1	0	1	5	4	11	17	17	17	78873	707	707;617;534;483	487
1935	P05386	P05386	8	6	6	60S acidic ribosomal protein P1	RPLP1	sp|P05386|RLA1_HUMAN 60S acidic ribosomal protein P1 OS=Homo sapiens OX=9606 GN=RPLP1 PE=1 SV=1	1	8	6	6	6	7	7	7	6	5	5	5	6	5	4	4	5	5	6	5	4	4	99,1	84,2	84,2	11514	114	114	352		7	4	3	1
2212	P22033	P22033	12	12	12	Methylmalonyl-CoA mutase, mitochondrial	MUT	sp|P22033|MUTA_HUMAN Methylmalonyl-CoA mutase, mitochondrial OS=Homo sapiens OX=9606 GN=MMUT PE=1 SV=4	1	12	12	12	1	1	11	1	6	0	1	1	11	1	6	0	1	1	11	1	6	0	20	20	20	83134	750	750	362											1
2335	P31948-3;P31948;P31948-2;F5GXD8;F5H783;H0YGI8	P31948-3;P31948;P31948-2	8;8;7;3;3;2	8;8;7;3;3;2	8;8;7;3;3;2	Stress-induced-phosphoprotein 1	STIP1	sp|P31948-3|STIP1_HUMAN Isoform 3 of Stress-induced-phosphoprotein 1 OS=Homo sapiens OX=9606 GN=STIP1;sp|P31948|STIP1_HUMAN Stress-induced-phosphoprotein 1 OS=Homo sapiens OX=9606 GN=STIP1 PE=1 SV=1;sp|P31948-2|STIP1_HUMAN Isoform 2 of Stress-induced-phosp	6	8	8	8	1	0	6	2	4	4	1	0	6	2	4	4	1	0	6	2	4	4	16	16	16	59777	519	519;543;590;138;236;137	420
2919	Q02338;E9PCG9;H7C2W1;C9K0G7;C9JM78;C9JQ90;A0A0G2JRX6;C9JEB9	Q02338;E9PCG9;H7C2W1;C9K0G7	6;5;3;3;2;2;2;1	6;5;3;3;2;2;2;1	6;5;3;3;2;2;2;1	D-beta-hydroxybutyrate dehydrogenase, mitochondrial	BDH1	sp|Q02338|BDH_HUMAN D-beta-hydroxybutyrate dehydrogenase, mitochondrial OS=Homo sapiens OX=9606 GN=BDH1 PE=1 SV=3;tr|E9PCG9|E9PCG9_HUMAN D-beta-hydroxybutyrate dehydrogenase, mitochondrial OS=Homo sapiens OX=9606 GN=BDH1 PE=1 SV=1;tr|H7C2W1|H7C2W1_HUMAN D-	8	6	6	6	6	0	2	1	1	0	6	0	2	1	1	0	6	0	2	1	1	0	27,7	27,7	27,7	38157	343	343;256;129;166;168;186;187;89	269
3153	Q14195-2;Q14195;H0YBT4	Q14195-2;Q14195	13;9;4	9;5;1	8;4;0	Dihydropyrimidinase-related protein 3	DPYSL3	sp|Q14195-2|DPYL3_HUMAN Isoform LCRMP-4 of Dihydropyrimidinase-related protein 3 OS=Homo sapiens OX=9606 GN=DPYSL3;sp|Q14195|DPYL3_HUMAN Dihydropyrimidinase-related protein 3 OS=Homo sapiens OX=9606 GN=DPYSL3 PE=1 SV=1	3	13	9	8	6	6	5	4	9	6	6	5	3	0	5	2	5	5	3	0	5	2	23,7	16,2	15,2	73,91	684	684;570;209	287										5
4326	Q96TA1-2;Q96TA1	Q96TA1-2;Q96TA1	19;19	19;19	19;19	Niban-like protein 1	FAM129B	sp|Q96TA1-2|NIBA2_HUMAN Isoform 2 of Protein Niban 2 OS=Homo sapiens OX=9606 GN=NIBAN2;sp|Q96TA1|NIBA2_HUMAN Protein Niban 2 OS=Homo sapiens OX=9606 GN=NIBAN2 PE=1 SV=3	2	19	19	19	7	3	17	6	9	7	7	3	17	6	9	7	7	3	17	6	9	7	34,7	34,7	34,7	82682	733	733;746	381											3
4340	Q99536;Q99536-3;Q99536-2;K7ERT7;K7ESA3;K7ENX2;K7EM19;K7EJM4;K7ER81	Q99536;Q99536-3;Q99536-2	11;8;6;5;4;2;2;1;1	11;8;6;5;4;2;2;1;1	11;8;6;5;4;2;2;1;1	Synaptic vesicle membrane protein VAT-1 homolog	VAT1	sp|Q99536|VAT1_HUMAN Synaptic vesicle membrane protein VAT-1 homolog OS=Homo sapiens OX=9606 GN=VAT1 PE=1 SV=2;sp|Q99536-3|VAT1_HUMAN Isoform 3 of Synaptic vesicle membrane protein VAT-1 homolog OS=Homo sapiens OX=9606 GN=VAT1;sp|Q99536-2|VAT1_HUMAN Isofor	9	11	11	11	5	0	9	5	9	6	5	0	9	5	9	6	5	0	9	5	9	6	36,9	36,9	36,9	41,92	393	393;325;259;146;125;151;154;30;92	390
4470	Q9BVP2-2;Q9BVP2;C9JZT7;B4DMU5;C9JYH9	Q9BVP2-2;Q9BVP2	18;18;4;4;3	18;18;4;4;3	18;18;4;4;3	Guanine nucleotide-binding protein-like 3	GNL3	sp|Q9BVP2-2|GNL3_HUMAN Isoform 2 of Guanine nucleotide-binding protein-like 3 OS=Homo sapiens OX=9606 GN=GNL3;sp|Q9BVP2|GNL3_HUMAN Guanine nucleotide-binding protein-like 3 OS=Homo sapiens OX=9606 GN=GNL3 PE=1 SV=2	5	18	18	18	0	2	5	15	5	13	0	2	5	15	5	13	0	2	5	15	5	13	35,9	35,9	35,9	60,54	537	537;549;134;138;96	481									2	2
44	A0A087WVQ6;Q00610-2;Q00610;J3KS13;P53675-2;P53675;A0A087WX41;K7EJJ5;J3KRF5;J3KSQ2;J3QL20;A0A087WV74;A0A087WXH4;F5H5N6	A0A087WVQ6;Q00610-2;Q00610	75;75;75;23;18;18;16;10;5;4;2;2;2;1	75;75;75;23;18;18;16;10;5;4;2;2;2;1	75;75;75;23;18;18;16;10;5;4;2;2;2;1	Clathrin heavy chain;Clathrin heavy chain 1	CLTC	tr|A0A087WVQ6|A0A087WVQ6_HUMAN Clathrin heavy chain OS=Homo sapiens OX=9606 GN=CLTC PE=1 SV=1;sp|Q00610-2|CLH1_HUMAN Isoform 2 of Clathrin heavy chain 1 OS=Homo sapiens OX=9606 GN=CLTC;sp|Q00610|CLH1_HUMAN Clathrin heavy chain 1 OS=Homo sapiens OX=9606 GN=	14	75	75	75	58	53	49	61	41	47	58	53	49	61	41	47	58	53	49	61	41	47	53,3	53,3	53,3	192,06	1679	1679;1639;1675;612;1583;1640;1260;222;131;122;97;369;463;169	373										1	3	5
2181	P20020-5;P20020-2;P20020-6;P20020;P20020-4;P20020-1;E7ERY9;F8W1V5;A0A2R8Y4R4;A0A2U3U055;A0A2U3TZI3;Q01814-4;Q01814-7;Q01814-3;Q01814-6;Q01814-2;Q01814-8;Q01814-5;Q01814	P20020-5;P20020-2;P20020-6;P20020;P20020-4;P20020-1	6;6;6;6;6;6;2;1;1;1;1;1;1;1;1;1;1;1;1	6;6;6;6;6;6;2;1;1;1;1;1;1;1;1;1;1;1;1	4;4;4;4;4;4;2;1;1;1;1;1;1;1;1;1;1;1;1	Plasma membrane calcium-transporting ATPase 1	ATP2B1	sp|P20020-5|AT2B1_HUMAN Isoform E of Plasma membrane calcium-transporting ATPase 1 OS=Homo sapiens OX=9606 GN=ATP2B1;sp|P20020-2|AT2B1_HUMAN Isoform A of Plasma membrane calcium-transporting ATPase 1 OS=Homo sapiens OX=9606 GN=ATP2B1;sp|P20020-6|AT2B1_HUMA	19	6	6	4	4	0	1	3	0	0	4	0	1	3	0	0	2	0	0	2	0	0	7,9	7,9	5	129,15	1171	1171;1176;1184;1220;1249;1258;963;101;996;1160;1188;1154;1168;1185;1198;1199;1212;1229;1243	382
590	A0A7P0Z4F5;A0A7P0TAC0;A0A7P0T9W6;A0A7P0Z4D0;A0A7P0T9J0;A0A7P0Z4F1;A0A7P0TAU8;Q9Y6K5;A0A7P0TAC8;A0A7P0TAS0;A0A7P0TB73;A0A7P0T7V2;A0A7P0T8S7;A0A7P0TA50;A0A7P0T8J8;A0A7P0TAV3;A0A7P0T884;A0A7P0TA44;F8VWK9;A0A7P0TAT5;A0A7P0T9Z5;F8VS35;A0A7P0Z4Q3;A0A7P0TB72	A0A7P0Z4F5;A0A7P0TAC0;A0A7P0T9W6;A0A7P0Z4D0;A0A7P0T9J0;A0A7P0Z4F1;A0A7P0TAU8;Q9Y6K5;A0A7P0TAC8;A0A7P0TAS0;A0A7P0TB73;A0A7P0T7V2;A0A7P0T8S7;A0A7P0TA50;A0A7P0T8J8;A0A7P0TAV3	6;6;6;6;6;6;6;6;5;5;5;5;5;4;4;4;2;2;2;2;2;2;1;1	6;6;6;6;6;6;6;6;5;5;5;5;5;4;4;4;2;2;2;2;2;2;1;1	6;6;6;6;6;6;6;6;5;5;5;5;5;4;4;4;2;2;2;2;2;2;1;1	2-5-oligoadenylate synthase 3	OAS3	tr|A0A7P0Z4F5|A0A7P0Z4F5_HUMAN 2-5-oligoadenylate synthase 3 OS=Homo sapiens OX=9606 GN=OAS3 PE=4 SV=1;tr|A0A7P0TAC0|A0A7P0TAC0_HUMAN 2-5-oligoadenylate synthase 3 OS=Homo sapiens OX=9606 GN=OAS3 PE=4 SV=1;tr|A0A7P0T9W6|A0A7P0T9W6_HUMAN 2-5-oligoaden	24	6	6	6	2	5	0	0	0	0	2	5	0	0	0	0	2	5	0	0	0	0	8,9	8,9	8,9	102,98	928	928;971;1061;1062;1089;1120;1130;1087;723;724;771;846;1036;567;577;589;151;172;177;182;219;223;97;114	134											1	5
2485	P47985;P0C7P4	P47985;P0C7P4	7;6	7;6	7;6	Cytochrome b-c1 complex subunit Rieske, mitochondrial;Cytochrome b-c1 complex subunit 11;Putative cytochrome b-c1 complex subunit Rieske-like protein 1	UQCRFS1;UQCRFS1P1	sp|P47985|UCRI_HUMAN Cytochrome b-c1 complex subunit Rieske, mitochondrial OS=Homo sapiens OX=9606 GN=UQCRFS1 PE=1 SV=2;sp|P0C7P4|UCRIL_HUMAN Putative cytochrome b-c1 complex subunit Rieske-like protein 1 OS=Homo sapiens OX=9606 GN=UQCRFS1P1 PE=5 SV=1	2	7	7	7	4	2	4	5	2	5	4	2	4	5	2	5	4	2	4	5	2	5	29,9	29,9	29,9	29668	274	274;283	373	1	1		1
4587	Q9H1A4;H0Y564;F8WAS1;A0A2R8YF63	Q9H1A4;H0Y564	9;5;1;1	9;5;1;1	9;5;1;1	Anaphase-promoting complex subunit 1	ANAPC1	sp|Q9H1A4|APC1_HUMAN Anaphase-promoting complex subunit 1 OS=Homo sapiens OX=9606 GN=ANAPC1 PE=1 SV=1;tr|H0Y564|H0Y564_HUMAN Anaphase-promoting complex subunit 1 (Fragment) OS=Homo sapiens OX=9606 GN=ANAPC1 PE=1 SV=1	4	9	9	9	1	1	0	6	3	3	1	1	0	6	3	3	1	1	0	6	3	3	6,2	6,2	6,2	216,5	1944	1944;1452;149;259	432
1494	O14578-4;O14578;A0A7I2V4I0;A0A7I2V692;A0A7I2V4H7;A0A7I2V4A6;H7BYJ3;O14578-3;A0A7I2V365;A0A7I2YQJ8;O14578-2;A0A7I2V2G7;A0A7I2V426;F5H4K4;H0YGG8	O14578-4;O14578;A0A7I2V4I0;A0A7I2V692;A0A7I2V4H7;A0A7I2V4A6;H7BYJ3;O14578-3;A0A7I2V365	62;60;52;52;52;50;50;48;47;17;12;9;2;2;1	62;60;52;52;52;50;50;48;47;17;12;9;2;2;1	62;60;52;52;52;50;50;48;47;17;12;9;2;2;1	Citron Rho-interacting kinase	CIT	sp|O14578-4|CTRO_HUMAN Isoform 4 of Citron Rho-interacting kinase OS=Homo sapiens OX=9606 GN=CIT;sp|O14578|CTRO_HUMAN Citron Rho-interacting kinase OS=Homo sapiens OX=9606 GN=CIT PE=1 SV=2;tr|A0A7I2V4I0|A0A7I2V4I0_HUMAN Citron Rho-interacting kinase OS=Hom	15	62	62	62	17	18	26	38	18	34	17	18	26	38	18	34	17	18	26	38	18	34	34,8	34,8	34,8	236,6	2069	2069;2027;1603;1608;1617;1566;1640;1544;1537;507;482;206;51;104;109	421
2784	P62857	P62857	12	12	12	40S ribosomal protein S28	RPS28	sp|P62857|RS28_HUMAN 40S ribosomal protein S28 OS=Homo sapiens OX=9606 GN=RPS28 PE=1 SV=1	1	12	12	12	4	5	8	12	8	9	4	5	8	12	8	9	4	5	8	12	8	9	81,2	81,2	81,2	78409	69	69	415	7
4669	Q9H944;B7ZBQ3;A6PVP4;Q9H944-2;B7ZBQ1	Q9H944;B7ZBQ3;A6PVP4	11;8;7;5;1	11;8;7;5;1	11;8;7;5;1	Mediator of RNA polymerase II transcription subunit 20	MED20	sp|Q9H944|MED20_HUMAN Mediator of RNA polymerase II transcription subunit 20 OS=Homo sapiens OX=9606 GN=MED20 PE=1 SV=1;tr|B7ZBQ3|B7ZBQ3_HUMAN Mediator of RNA polymerase II transcription subunit 20 OS=Homo sapiens OX=9606 GN=MED20 PE=1 SV=1;tr|A6PVP4|A6PVP	5	11	11	11	8	8	10	10	10	11	8	8	10	10	10	11	8	8	10	10	10	11	57,1	57,1	57,1	23222	212	212;145;140;123;60	349			14	9
743	B8ZZQ6;P06454-2;P06454;B8ZZA1;B8ZZW7;H7C2N1	B8ZZQ6;P06454-2;P06454;B8ZZA1;B8ZZW7;H7C2N1	11;11;11;10;10;10	11;11;11;10;10;10	11;11;11;10;10;10	Prothymosin alpha;Prothymosin alpha, N-terminally processed;Thymosin alpha-1	PTMA	tr|B8ZZQ6|B8ZZQ6_HUMAN Prothymosin alpha OS=Homo sapiens OX=9606 GN=PTMA PE=1 SV=1;sp|P06454-2|PTMA_HUMAN Isoform 2 of Prothymosin alpha OS=Homo sapiens OX=9606 GN=PTMA;sp|P06454|PTMA_HUMAN Prothymosin alpha OS=Homo sapiens OX=9606 GN=PTMA PE=1 SV=2;tr|B8Z	6	11	11	11	4	6	9	8	9	9	4	6	9	8	9	9	4	6	9	8	9	9	45,8	45,8	45,8	11758	107	107;110;111;131;136;148	395	1	7	1
1322	J3KN01;P55196;P55196-5;A8MQ02;Q5TIG5;P55196-6;H0Y8L4;F8W9I4;E9PFY5;H0Y9I0;H0YA98;H0Y948;H0Y8U8	J3KN01;P55196;P55196-5;A8MQ02;Q5TIG5;P55196-6	74;73;72;70;64;64;11;7;7;4;4;4;3	73;72;72;70;64;64;11;7;7;3;4;4;3	1;0;0;0;0;0;0;0;0;0;0;0;0	Afadin	MLLT4	tr|J3KN01|J3KN01_HUMAN Afadin OS=Homo sapiens OX=9606 GN=AFDN PE=1 SV=1;sp|P55196|AFAD_HUMAN Afadin OS=Homo sapiens OX=9606 GN=AFDN PE=1 SV=3;sp|P55196-5|AFAD_HUMAN Isoform 5 of Afadin OS=Homo sapiens OX=9606 GN=AFDN;tr|A8MQ02|A8MQ02_HUMAN Afadin OS=Homo s	13	74	73	1	30	23	56	46	42	42	29	23	56	46	42	42	0	0	0	1	0	0	52	51,6	1	207,62	1831	1831;1824;1834;1781;1665;1651;313;247;250;129;167;191;124	407												1
5277	Q9Y5L4;K7EIT2	Q9Y5L4;K7EIT2	9;6	9;6	9;6	Mitochondrial import inner membrane translocase subunit Tim13	TIMM13	sp|Q9Y5L4|TIM13_HUMAN Mitochondrial import inner membrane translocase subunit Tim13 OS=Homo sapiens OX=9606 GN=TIMM13 PE=1 SV=1;tr|K7EIT2|K7EIT2_HUMAN Mitochondrial import inner membrane translocase subunit OS=Homo sapiens OX=9606 GN=TIMM13 PE=1 SV=1	2	9	9	9	7	5	7	9	7	7	7	5	7	9	7	7	7	5	7	9	7	7	78,9	78,9	78,9	10,5	95	95;80	392	5
5291	Q9Y5Y2;H3BNF0;H3BNS4;H3BRK5;H3BMW1;H3BQR2;B7Z6P0;H3BRE1	Q9Y5Y2;H3BNF0;H3BNS4	5;4;3;2;2;2;1;1	5;4;3;2;2;2;1;1	5;4;3;2;2;2;1;1	Cytosolic Fe-S cluster assembly factor NUBP2	NUBP2	sp|Q9Y5Y2|NUBP2_HUMAN Cytosolic Fe-S cluster assembly factor NUBP2 OS=Homo sapiens OX=9606 GN=NUBP2 PE=1 SV=1;tr|H3BNF0|H3BNF0_HUMAN Cytosolic Fe-S cluster assembly factor NUBP2 OS=Homo sapiens OX=9606 GN=NUBP2 PE=1 SV=1;tr|H3BNS4|H3BNS4_HUMAN Cytosolic Fe	8	5	5	5	3	0	3	1	3	1	3	0	3	1	3	1	3	0	3	1	3	1	27,3	27,3	27,3	28825	271	271;251;271;46;139;211;130;144	342
263	A0A140TA86;Q5XKP0;K7EIR2;A0A140TA84	A0A140TA86;Q5XKP0	4;4;1;1	4;4;1;1	4;4;1;1	Protein QIL1	QIL1	tr|A0A140TA86|A0A140TA86_HUMAN MICOS complex subunit MIC13 OS=Homo sapiens OX=9606 GN=MICOS13 PE=1 SV=1;sp|Q5XKP0|MIC13_HUMAN MICOS complex subunit MIC13 OS=Homo sapiens OX=9606 GN=MICOS13 PE=1 SV=1	4	4	4	4	1	1	3	3	2	2	1	1	3	3	2	2	1	1	3	3	2	2	37,9	37,9	37,9	15436	140	140;118;88;110	428	1
398	A0A3B3ITT5;P47914;F8WF43;C9IYI4	A0A3B3ITT5;P47914	6;6;1;1	6;6;1;1	6;6;1;1	60S ribosomal protein L29	RPL29	tr|A0A3B3ITT5|A0A3B3ITT5_HUMAN 60S ribosomal protein L29 OS=Homo sapiens OX=9606 GN=RPL29 PE=1 SV=1;sp|P47914|RL29_HUMAN 60S ribosomal protein L29 OS=Homo sapiens OX=9606 GN=RPL29 PE=1 SV=2	4	6	6	6	1	4	1	5	3	5	1	4	1	5	3	5	1	4	1	5	3	5	22,2	22,2	22,2	18512	167	167;159;37;60	402		1	1	4
514	A0A6Q8PFU3;P43034;A0A6Q8PFT2;A0A6Q8PG63;I3L3N5;A0A6Q8PH33;P43034-2;I3L495	A0A6Q8PFU3;P43034;A0A6Q8PFT2;A0A6Q8PG63	11;11;9;9;5;4;3;2	11;11;9;9;5;4;3;2	11;11;9;9;5;4;3;2	Platelet-activating factor acetylhydrolase IB subunit alpha	PAFAH1B1	tr|A0A6Q8PFU3|A0A6Q8PFU3_HUMAN Platelet-activating factor acetylhydrolase IB subunit alpha OS=Homo sapiens OX=9606 GN=PAFAH1B1 PE=1 SV=1;sp|P43034|LIS1_HUMAN Platelet-activating factor acetylhydrolase IB subunit beta OS=Homo sapiens OX=9606 GN=PAFAH1B1 PE=	8	11	11	11	1	0	7	4	4	3	1	0	7	4	4	3	1	0	7	4	4	3	32	32	32	48,77	428	428;410;345;346;208;127;147;82	432
1082	F8WCM7;F8VRJ6;F5GZG6;Q9H3S4	F8WCM7;F8VRJ6;F5GZG6;Q9H3S4	3;3;3;3	3;3;3;3	2;2;2;2	Thiamin pyrophosphokinase 1	TPK1	tr|F8WCM7|F8WCM7_HUMAN Thiamin pyrophosphokinase 1 OS=Homo sapiens OX=9606 GN=TPK1 PE=1 SV=1;tr|F8VRJ6|F8VRJ6_HUMAN Thiamin pyrophosphokinase 1 (Fragment) OS=Homo sapiens OX=9606 GN=TPK1 PE=1 SV=8;tr|F5GZG6|F5GZG6_HUMAN Thiamin pyrophosphokinase 1 OS=Homo	4	3	3	2	1	0	3	2	1	1	1	0	3	2	1	1	1	0	2	2	1	1	41,3	41,3	27,3	14085	121	121;166;194;243	412
1634	O43829	O43829	3	3	3	Zinc finger and BTB domain-containing protein 14	ZBTB14	sp|O43829|ZBT14_HUMAN Zinc finger and BTB domain-containing protein 14 OS=Homo sapiens OX=9606 GN=ZBTB14 PE=1 SV=2	1	3	3	3	0	0	3	1	2	0	0	0	3	1	2	0	0	0	3	1	2	0	7,1	7,1	7,1	50956	449	449	408
1654	O60443;C9JSR4;O60443-3;H7C147;H7BZJ0;O60443-2	O60443;C9JSR4	13;12;6;4;3;1	13;12;6;4;3;1	13;12;6;4;3;1	Non-syndromic hearing impairment protein 5	DFNA5	sp|O60443|GSDME_HUMAN Gasdermin-E OS=Homo sapiens OX=9606 GN=GSDME PE=1 SV=2;tr|C9JSR4|C9JSR4_HUMAN Gasdermin-E OS=Homo sapiens OX=9606 GN=GSDME PE=1 SV=2	6	13	13	13	2	0	10	5	1	1	2	0	10	5	1	1	2	0	10	5	1	1	35,7	35,7	35,7	54554	496	496;356;332;192;155;101	404
1669	O60671;O60671-2;D6R9A1;O60671-3	O60671;O60671-2	6;5;2;2	6;5;2;2	6;5;2;2	Cell cycle checkpoint protein RAD1	RAD1	sp|O60671|RAD1_HUMAN Cell cycle checkpoint protein RAD1 OS=Homo sapiens OX=9606 GN=RAD1 PE=1 SV=1;sp|O60671-2|RAD1_HUMAN Isoform 2 of Cell cycle checkpoint protein RAD1 OS=Homo sapiens OX=9606 GN=RAD1	4	6	6	6	1	2	1	2	3	4	1	2	1	2	3	4	1	2	1	2	3	4	33,3	33,3	33,3	31827	282	282;246;84;68	360				2	1
2300	P29692;E9PK01;E9PQZ1;E9PQ49;E9PI39;E9PPR1;E9PL12;E9PMW7;E9PIZ1;H0YCK7;E9PK72;E9PKK3;E9PNW6;E9PJD0	P29692;E9PK01;E9PQZ1;E9PQ49;E9PI39	33;30;28;24;24;16;16;15;14;14;10;9;7;7	33;30;28;24;24;16;16;15;14;14;10;9;7;7	0;0;0;0;0;0;0;0;0;0;0;0;0;0	Elongation factor 1-delta	EEF1D	sp|P29692|EF1D_HUMAN Elongation factor 1-delta OS=Homo sapiens OX=9606 GN=EEF1D PE=1 SV=5;tr|E9PK01|E9PK01_HUMAN Elongation factor 1-delta (Fragment) OS=Homo sapiens OX=9606 GN=EEF1D PE=1 SV=1;tr|E9PQZ1|E9PQZ1_HUMAN Elongation factor 1-delta OS=Homo sapien	14	33	33	0	24	25	23	25	23	26	24	25	23	25	23	26	0	0	0	0	0	0	91,1	91,1	0	31121	281	281;261;238;198;204;166;168;130;137;210;63;39;35;99	341	4	13	8	14	53	40	7	6	7	5	4	3
2445	P43121;P43121-2	P43121;P43121-2	13;7	13;7	13;7	Cell surface glycoprotein MUC18	MCAM	sp|P43121|MUC18_HUMAN Cell surface glycoprotein MUC18 OS=Homo sapiens OX=9606 GN=MCAM PE=1 SV=2;sp|P43121-2|MUC18_HUMAN Isoform 2 of Cell surface glycoprotein MUC18 OS=Homo sapiens OX=9606 GN=MCAM	2	13	13	13	7	2	10	8	8	8	7	2	10	8	8	8	7	2	10	8	8	8	24	24	24	71607	646	646;527	393		1								1
2729	P61952;D6RDH5;O14610	P61952	3;1;1	3;1;1	3;1;1	Guanine nucleotide-binding protein G(I)/G(S)/G(O) subunit gamma-11	GNG11	sp|P61952|GBG11_HUMAN Guanine nucleotide-binding protein G(I)/G(S)/G(O) subunit gamma-11 OS=Homo sapiens OX=9606 GN=GNG11 PE=1 SV=1	3	3	3	3	0	0	1	1	1	3	0	0	1	1	1	3	0	0	1	1	1	3	47,9	47,9	47,9	84807	73	73;88;69	468
4115	Q96AT1	Q96AT1	7	7	7	Uncharacterized protein KIAA1143	KIAA1143	sp|Q96AT1|K1143_HUMAN Uncharacterized protein KIAA1143 OS=Homo sapiens OX=9606 GN=KIAA1143 PE=1 SV=2	1	7	7	7	1	1	2	6	4	5	1	1	2	6	4	5	1	1	2	6	4	5	53,9	53,9	53,9	17465	154	154	438			1
4597	Q9H211;H3BSY1	Q9H211	13;6	13;6	13;6	DNA replication factor Cdt1	CDT1	sp|Q9H211|CDT1_HUMAN DNA replication factor Cdt1 OS=Homo sapiens OX=9606 GN=CDT1 PE=1 SV=3	2	13	13	13	5	10	0	6	0	7	5	10	0	6	0	7	5	10	0	6	0	7	38,6	38,6	38,6	60,39	546	546;190	344										10
4998	Q9UER7;Q9UER7-3;Q9UER7-4;Q9UER7-2;Q9UER7-5;Q4VX54;A0A0G2JJZ4	Q9UER7;Q9UER7-3;Q9UER7-4;Q9UER7-2;Q9UER7-5	24;23;22;22;20;4;3	24;23;22;22;20;4;3	24;23;22;22;20;4;3	Death domain-associated protein 6	DAXX	sp|Q9UER7|DAXX_HUMAN Death domain-associated protein 6 OS=Homo sapiens OX=9606 GN=DAXX PE=1 SV=2;sp|Q9UER7-3|DAXX_HUMAN Isoform 3 of Death domain-associated protein 6 OS=Homo sapiens OX=9606 GN=DAXX;sp|Q9UER7-4|DAXX_HUMAN Isoform beta of Death domain-assoc	7	24	24	24	9	7	18	23	13	22	9	7	18	23	13	22	9	7	18	23	13	22	45,1	45,1	45,1	81372	740	740;665;688;710;682;178;129	427										2	4	8
1252	H3BPE1;H3BQK9;A0A5F9ZGX0;H0Y4F5	H3BPE1;H3BQK9	440;440;122;26	439;439;121;26	0;0;0;0	tr|H3BPE1|H3BPE1_HUMAN Microtubule-actin cross-linking factor 1, isoforms 1/2/3/5	MACF1	tr|H3BPE1|H3BPE1_HUMAN Microtubule-actin cross-linking factor 1, isoforms 1/2/3/5 OS=Homo sapiens OX=9606 GN=MACF1 PE=1 SV=1;tr|H3BQK9|H3BQK9_HUMAN Microtubule-actin cross-linking factor 1, isoforms 1/2/3/5 OS=Homo sapiens OX=9606 GN=MACF1 PE=1 SV=1	4	440	439	0	322	241	321	310	286	217	321	240	320	309	285	216	0	0	0	0	0	0	60,4	60,3	0	856,87	7555	7555;7592;2146;455	389							1
1500	O14647;O14647-2;A0A1B0GTU9;A0A0D9SEP7;A0A0D9SGK0;B7Z3I4;O14647-3;A0A1B0GTM9;A0A0D9SFA3;A0A0D9SFV8;A0A0D9SF92;A0A0D9SFI3;A0A1B0GU59	O14647;O14647-2	21;20;8;7;4;4;4;2;2;1;1;1;1	21;20;8;7;4;4;4;2;2;1;1;1;1	17;16;5;5;3;3;3;2;1;1;1;1;0	Chromodomain-helicase-DNA-binding protein 2	CHD2	sp|O14647|CHD2_HUMAN Chromodomain-helicase-DNA-binding protein 2 OS=Homo sapiens OX=9606 GN=CHD2 PE=1 SV=2;sp|O14647-2|CHD2_HUMAN Isoform 2 of Chromodomain-helicase-DNA-binding protein 2 OS=Homo sapiens OX=9606 GN=CHD2	13	21	21	17	1	4	4	14	3	12	1	4	4	14	3	12	1	3	3	11	2	10	14,4	14,4	12,5	211,34	1828	1828;1739;954;704;425;514;501;98;121;71;113;127;219	501
1820	O95084-2;O95084	O95084-2;O95084	4;4	4;4	4;4	Serine protease 23	PRSS23	sp|O95084-2|PRS23_HUMAN Isoform 2 of Serine protease 23 OS=Homo sapiens OX=9606 GN=PRSS23;sp|O95084|PRS23_HUMAN Serine protease 23 OS=Homo sapiens OX=9606 GN=PRSS23 PE=1 SV=1	2	4	4	4	1	4	0	1	0	0	1	4	0	1	0	0	1	4	0	1	0	0	16	16	16	39641	351	351;383	205					4
2358	P35241;A0A2R8Y5S7;P35241-5;A0A2R8Y7M3;P35241-4;P35241-2;P35241-3;A0A2R8Y5P0;A0A2R8Y4H6;E9PKN5	P35241;A0A2R8Y5S7;P35241-5;A0A2R8Y7M3;P35241-4	61;60;60;55;47;25;13;9;7;1	39;38;38;33;31;25;8;6;7;1	32;31;31;26;31;25;3;0;7;1	Radixin	RDX	sp|P35241|RADI_HUMAN Radixin OS=Homo sapiens OX=9606 GN=RDX PE=1 SV=1;tr|A0A2R8Y5S7|A0A2R8Y5S7_HUMAN Radixin OS=Homo sapiens OX=9606 GN=RDX PE=1 SV=1;sp|P35241-5|RADI_HUMAN Isoform 5 of Radixin OS=Homo sapiens OX=9606 GN=RDX;tr|A0A2R8Y7M3|A0A2R8Y7M3_HUMAN	10	61	39	32	44	44	50	49	51	46	27	27	31	29	30	27	23	24	25	25	25	21	74,4	53,5	38,9	68563	583	583;590;604;534;447;257;200;115;152;51	362										35	4
2596	P52788;P52788-2;H7C2R7	P52788;P52788-2;H7C2R7	28;21;16	28;21;16	28;21;16	Spermine synthase	SMS	sp|P52788|SPSY_HUMAN Spermine synthase OS=Homo sapiens OX=9606 GN=SMS PE=1 SV=2;sp|P52788-2|SPSY_HUMAN Isoform 2 of Spermine synthase OS=Homo sapiens OX=9606 GN=SMS;tr|H7C2R7|H7C2R7_HUMAN Spermine synthase (Fragment) OS=Homo sapiens OX=9606 GN=SMS PE=1 SV=	3	28	28	28	11	11	25	20	22	23	11	11	25	20	22	23	11	11	25	20	22	23	86,9	86,9	86,9	41268	366	366;313;311	400					1	16	1
2620	P54578-2;P54578;A6NJA2;P54578-3;J3QQT6;J3KS55	P54578-2;P54578;A6NJA2;P54578-3	23;23;22;22;1;1	23;23;22;22;1;1	22;22;21;21;1;1	Ubiquitin carboxyl-terminal hydrolase 14;Ubiquitin carboxyl-terminal hydrolase	USP14	sp|P54578-2|UBP14_HUMAN Isoform 2 of Ubiquitin carboxyl-terminal hydrolase 14 OS=Homo sapiens OX=9606 GN=USP14;sp|P54578|UBP14_HUMAN Ubiquitin carboxyl-terminal hydrolase 14 OS=Homo sapiens OX=9606 GN=USP14 PE=1 SV=3;tr|A6NJA2|A6NJA2_HUMAN Ubiquitin carbox	6	23	23	22	8	2	14	14	13	10	8	2	14	14	13	10	8	2	14	13	12	9	60,3	60,3	60,3	52385	459	459;494;448;483;20;28	428									2
3078	Q13426;Q13426-3;Q13426-2	Q13426;Q13426-3;Q13426-2	12;11;11	12;11;11	12;11;11	DNA repair protein XRCC4	XRCC4	sp|Q13426|XRCC4_HUMAN DNA repair protein XRCC4 OS=Homo sapiens OX=9606 GN=XRCC4 PE=1 SV=2;sp|Q13426-3|XRCC4_HUMAN Isoform 3 of DNA repair protein XRCC4 OS=Homo sapiens OX=9606 GN=XRCC4;sp|Q13426-2|XRCC4_HUMAN Isoform 2 of DNA repair protein XRCC4 OS=Homo s	3	12	12	12	3	5	5	5	7	9	3	5	5	5	7	9	3	5	5	5	7	9	39,3	39,3	39,3	38286	336	336;310;334	387							4	4
4431	Q9BTE3-2;Q9BTE3;Q9BTE3-3	Q9BTE3-2;Q9BTE3;Q9BTE3-3	7;7;4	7;7;4	7;7;4	Mini-chromosome maintenance complex-binding protein	MCMBP	sp|Q9BTE3-2|MCMBP_HUMAN Isoform 2 of Mini-chromosome maintenance complex-binding protein OS=Homo sapiens OX=9606 GN=MCMBP;sp|Q9BTE3|MCMBP_HUMAN Mini-chromosome maintenance complex-binding protein OS=Homo sapiens OX=9606 GN=MCMBP PE=1 SV=2;sp|Q9BTE3-3|MCMBP	3	7	7	7	0	0	5	4	3	5	0	0	5	4	3	5	0	0	5	4	3	5	12,7	12,7	12,7	72748	640	640;642;467	473
4729	Q9NPA0;H0YDX2;H0YDT8	Q9NPA0;H0YDX2;H0YDT8	9;7;7	9;7;7	9;7;7	ER membrane protein complex subunit 7	EMC7	sp|Q9NPA0|EMC7_HUMAN ER membrane protein complex subunit 7 OS=Homo sapiens OX=9606 GN=EMC7 PE=1 SV=1;tr|H0YDX2|H0YDX2_HUMAN ER membrane protein complex subunit 7 (Fragment) OS=Homo sapiens OX=9606 GN=EMC7 PE=1 SV=1;tr|H0YDT8|H0YDT8_HUMAN ER membrane protei	3	9	9	9	8	4	6	6	1	5	8	4	6	6	1	5	8	4	6	6	1	5	48,8	48,8	48,8	26,47	242	242;160;192	378				4
444	A0A499FJS7;O14920-4;O14920-2;O14920;E5RGW5;A0A7P0SVL5;G3V105;A0A7I2V4L0;A0A7P0NCV2;O14920-3;O15111	A0A499FJS7;O14920-4;O14920-2;O14920;E5RGW5;A0A7P0SVL5;G3V105	3;3;3;3;2;2;2;1;1;1;1	3;3;3;3;2;2;2;1;1;1;1	3;3;3;3;2;2;2;1;1;1;1	Inhibitor of nuclear factor kappa-B kinase subunit beta	IKBKB	tr|A0A499FJS7|A0A499FJS7_HUMAN I-kappa-B kinase OS=Homo sapiens OX=9606 GN=IKBKB PE=1 SV=1;sp|O14920-4|IKKB_HUMAN Isoform 4 of Inhibitor of nuclear factor kappa-B kinase subunit beta OS=Homo sapiens OX=9606 GN=IKBKB;sp|O14920-2|IKKB_HUMAN Isoform 2 of Inhi	11	3	3	3	0	0	1	0	3	0	0	0	1	0	3	0	0	0	1	0	3	0	3,9	3,9	3,9	79104	692	692;697;754;756;375;484;562;106;127;256;745	335
988	E7ETU9;O00469;O00469-2;O00469-3;C9JXZ0	E7ETU9;O00469;O00469-2;O00469-3	17;17;17;10;5	17;17;17;10;5	17;17;17;10;5	Procollagen-lysine,2-oxoglutarate 5-dioxygenase 2	PLOD2	tr|E7ETU9|E7ETU9_HUMAN Procollagen-lysine 5-dioxygenase OS=Homo sapiens OX=9606 GN=PLOD2 PE=1 SV=1;sp|O00469|PLOD2_HUMAN Procollagen-lysine,2-oxoglutarate 5-dioxygenase 2 OS=Homo sapiens OX=9606 GN=PLOD2 PE=1 SV=2;sp|O00469-2|PLOD2_HUMAN Isoform 2 of Proco	5	17	17	17	7	2	12	8	7	4	7	2	12	8	7	4	7	2	12	8	7	4	26,7	26,7	26,7	81169	703	703;737;758;418;229	415											2
1195	H0Y8X4;O43598;O43598-2	H0Y8X4;O43598;O43598-2	7;7;5	7;7;5	7;7;5	2-deoxynucleoside 5-phosphate N-hydrolase 1	DNPH1	tr|H0Y8X4|H0Y8X4_HUMAN 2-deoxynucleoside 5-phosphate N-hydrolase 1 (Fragment) OS=Homo sapiens OX=9606 GN=DNPH1 PE=1 SV=1;sp|O43598|DNPH1_HUMAN 2-deoxynucleoside 5-phosphate N-hydrolase 1 OS=Homo sapiens OX=9606 GN=DNPH1 PE=1 SV=1;sp|O43598-2|DNPH1_HUMA	3	7	7	7	2	1	7	5	6	4	2	1	7	5	6	4	2	1	7	5	6	4	34,2	34,2	34,2	25868	243	243;174;148	420			1
2616	P54136;P54136-2;E5RJM9;E5RH09;E5RI24	P54136;P54136-2	35;28;9;8;1	35;28;9;8;1	35;28;9;8;1	Arginine--tRNA ligase, cytoplasmic	RARS	sp|P54136|SYRC_HUMAN Arginine--tRNA ligase, cytoplasmic OS=Homo sapiens OX=9606 GN=RARS1 PE=1 SV=2;sp|P54136-2|SYRC_HUMAN Isoform Monomeric of Arginine--tRNA ligase, cytoplasmic OS=Homo sapiens OX=9606 GN=RARS1	5	35	35	35	20	23	20	21	18	19	20	23	20	21	18	19	20	23	20	21	18	19	57	57	57	75378	660	660;588;129;113;58	367									1	25
56	A0A7I2V594;A0A087WXC5;E7ESZ7;O95299;A0A7I2V5L0;A0A7I2V438;A0A7I2YQU0;A0A7I2V2W9;A0A7I2V458;A0A7I2V2X3;A0A7I2V419;A0A7I2V5U7;A0A7I2V5B2;H7C1Y7;H7C2X4;A0A7I2V2N6;A0A7I2V4N8;A0A7I2V327;O95299-2;A0A7I2V3H5;A0A7I2V2F6;H7C2W5;Q8N1B9;A0A7I2V2I6;A0A7I2V3D4;C9J6X0;A0A7I2V2J5	A0A7I2V594;A0A087WXC5;E7ESZ7;O95299;A0A7I2V5L0;A0A7I2V438;A0A7I2YQU0;A0A7I2V2W9;A0A7I2V458;A0A7I2V2X3;A0A7I2V419;A0A7I2V5U7;A0A7I2V5B2;H7C1Y7;H7C2X4;A0A7I2V2N6;A0A7I2V4N8;A0A7I2V327;O95299-2;A0A7I2V3H5	17;17;17;17;15;15;15;15;15;15;15;15;15;15;15;15;15;15;13;10;7;5;5;5;5;5;2	17;17;17;17;15;15;15;15;15;15;15;15;15;15;15;15;15;15;13;10;7;5;5;5;5;5;2	17;17;17;17;15;15;15;15;15;15;15;15;15;15;15;15;15;15;13;10;7;5;5;5;5;5;2	NADH dehydrogenase [ubiquinone] 1 alpha subcomplex subunit 10, mitochondrial	NDUFA10	tr|A0A7I2V594|A0A7I2V594_HUMAN NADH dehydrogenase [ubiquinone] 1 alpha subcomplex subunit 10, mitochondrial OS=Homo sapiens OX=9606 GN=NDUFA10 PE=1 SV=1;tr|A0A087WXC5|A0A087WXC5_HUMAN NADH dehydrogenase [ubiquinone] 1 alpha subcomplex subunit 10, mitochond	27	17	17	17	14	13	9	5	9	6	14	13	9	5	9	6	14	13	9	5	9	6	46,6	46,6	46,6	40651	354	354;371;390;355;297;317;321;335;339;344;345;358;361;362;375;384;388;393;429;297;236;129;201;202;203;244;98	309						16
556	A0A7I2V5M3;P07711-3;P07711;A0A7I2V484;Q5T8F0;A0A7I2YQA2;A0A7I2YQB5;A0A7I2V2H7;Q5NE16	A0A7I2V5M3;P07711-3;P07711;A0A7I2V484;Q5T8F0;A0A7I2YQA2	5;5;5;3;3;3;2;2;1	5;5;5;3;3;3;2;2;1	5;5;5;3;3;3;2;2;1	Cathepsin L1;Cathepsin L1 heavy chain;Cathepsin L1 light chain	CTSL	tr|A0A7I2V5M3|A0A7I2V5M3_HUMAN Procathepsin L OS=Homo sapiens OX=9606 GN=CTSL PE=1 SV=1;sp|P07711-3|CATL1_HUMAN Isoform 2 of Procathepsin L OS=Homo sapiens OX=9606 GN=CTSL;sp|P07711|CATL1_HUMAN Procathepsin L OS=Homo sapiens OX=9606 GN=CTSL PE=1 SV=2;tr|A0	9	5	5	5	2	1	2	3	1	2	2	1	2	3	1	2	2	1	2	3	1	2	27,9	27,9	27,9	29,57	258	258;278;333;209;272;341;225;233;218	403						1
744	B8ZZS2;Q13506;Q13506-2;H0Y4C5	B8ZZS2;Q13506;Q13506-2	4;4;3;1	3;3;2;1	3;3;2;1	NGFI-A-binding protein 1	NAB1	tr|B8ZZS2|B8ZZS2_HUMAN NGFI-A binding protein 1 (EGR1 binding protein 1), isoform CRA_b OS=Homo sapiens OX=9606 GN=NAB1 PE=1 SV=1;sp|Q13506|NAB1_HUMAN NGFI-A-binding protein 1 OS=Homo sapiens OX=9606 GN=NAB1 PE=1 SV=2;sp|Q13506-2|NAB1_HUMAN Isoform Short o	4	4	3	3	4	2	1	1	1	1	3	1	0	0	0	0	3	1	0	0	0	0	11,5	9,7	9,7	54273	486	486;487;458;240	184									1
1675	O60783	O60783	3	3	3	28S ribosomal protein S14, mitochondrial	MRPS14	sp|O60783|RT14_HUMAN 28S ribosomal protein S14, mitochondrial OS=Homo sapiens OX=9606 GN=MRPS14 PE=1 SV=1	1	3	3	3	2	3	2	2	3	3	2	3	2	2	3	3	2	3	2	2	3	3	28,9	28,9	28,9	15139	128	128	387		3
3575	Q6SPF0;E9PIW9;F8WDT5	Q6SPF0;E9PIW9	10;7;1	10;7;1	10;7;1	Atherin	SAMD1	sp|Q6SPF0|SAMD1_HUMAN Atherin OS=Homo sapiens OX=9606 GN=SAMD1 PE=1 SV=1;tr|E9PIW9|E9PIW9_HUMAN Atherin OS=Homo sapiens OX=9606 GN=SAMD1 PE=1 SV=1	3	10	10	10	5	6	3	4	0	4	5	6	3	4	0	4	5	6	3	4	0	4	28,1	28,1	28,1	56051	538	538;432;129	371										6
1603	O43447;C9JQD4;A0A7I2YQS4;O43447-2;H0YEL5;A0A7I2V343;A0A7I2V2H6;A0A7I2V5V0	O43447;C9JQD4;A0A7I2YQS4;O43447-2;H0YEL5	16;15;11;11;9;6;5;4	16;15;11;11;9;6;5;4	16;15;11;11;9;6;5;4	Peptidyl-prolyl cis-trans isomerase H;Peptidyl-prolyl cis-trans isomerase	PPIH	sp|O43447|PPIH_HUMAN Peptidyl-prolyl cis-trans isomerase H OS=Homo sapiens OX=9606 GN=PPIH PE=1 SV=1;tr|C9JQD4|C9JQD4_HUMAN Peptidyl-prolyl cis-trans isomerase OS=Homo sapiens OX=9606 GN=PPIH PE=1 SV=2;tr|A0A7I2YQS4|A0A7I2YQS4_HUMAN Peptidyl-prolyl cis-tra	8	16	16	16	12	11	12	14	13	14	12	11	12	14	13	14	12	11	12	14	13	14	92,7	92,7	92,7	19208	177	177;151;134;134;96;118;92;83	354		3	19	5
1694	O75063;X6RH03	O75063	6;2	6;2	6;2	Glycosaminoglycan xylosylkinase	FAM20B	sp|O75063|XYLK_HUMAN Glycosaminoglycan xylosylkinase OS=Homo sapiens OX=9606 GN=FAM20B PE=1 SV=1	2	6	6	6	1	0	5	0	3	1	1	0	5	0	3	1	1	0	5	0	3	1	15,6	15,6	15,6	46432	409	409;138	374
991	E7EU13;Q96P48-7;Q96P48-2;Q96P48-4;Q96P48-1;Q96P48-3;Q96P48;A0A0A0MSJ2;Q96P48-5;F5GWN4;F8WBT0;H0YGD1;F5GWQ2	E7EU13;Q96P48-7;Q96P48-2;Q96P48-4;Q96P48-1;Q96P48-3;Q96P48;A0A0A0MSJ2;Q96P48-5	5;5;5;5;5;5;5;4;4;2;2;1;1	5;5;5;5;5;5;5;4;4;2;2;1;1	5;5;5;5;5;5;5;4;4;2;2;1;1	Arf-GAP with Rho-GAP domain, ANK repeat and PH domain-containing protein 1	ARAP1	tr|E7EU13|E7EU13_HUMAN Arf-GAP with Rho-GAP domain, ANK repeat and PH domain-containing protein 1 OS=Homo sapiens OX=9606 GN=ARAP1 PE=1 SV=1;sp|Q96P48-7|ARAP1_HUMAN Isoform 7 of Arf-GAP with Rho-GAP domain, ANK repeat and PH domain-containing protein 1 OS=	13	5	5	5	1	2	3	2	4	3	1	2	3	2	4	3	1	2	3	2	4	3	4,3	4,3	4,3	134,64	1194	1194;1133;1199;1205;1210;1439;1450;679;679;254;307;178;233	390
3770	Q8IWZ8;V9GZ08;B4DVK3;Q8IWZ8-2;K7EM86;K7ESM0;K7ELR6	Q8IWZ8	34;13;8;8;3;1;1	34;13;8;8;3;1;1	34;13;8;8;3;1;1	SURP and G-patch domain-containing protein 1	SUGP1	sp|Q8IWZ8|SUGP1_HUMAN SURP and G-patch domain-containing protein 1 OS=Homo sapiens OX=9606 GN=SUGP1 PE=1 SV=2	7	34	34	34	25	21	20	24	17	22	25	21	20	24	17	22	25	21	20	24	17	22	65,9	65,9	65,9	72,47	645	645;242;185;222;78;69;129	387										1	23
5092	Q9UKY1	Q9UKY1	3	3	3	Zinc fingers and homeoboxes protein 1	ZHX1	sp|Q9UKY1|ZHX1_HUMAN Zinc fingers and homeoboxes protein 1 OS=Homo sapiens OX=9606 GN=ZHX1 PE=1 SV=1	1	3	3	3	1	1	3	1	1	1	1	1	3	1	1	1	1	1	3	1	1	1	5,3	5,3	5,3	98096	873	873	374												1
1323	J3KN16;Q5VYK3;R4GMY1;R4GMY3	J3KN16;Q5VYK3;R4GMY1	4;4;3;1	4;4;3;1	4;4;3;1	Proteasome-associated protein ECM29 homolog	KIAA0368;ECM29	tr|J3KN16|J3KN16_HUMAN Proteasome adapter and scaffold protein ECM29 OS=Homo sapiens OX=9606 GN=ECPAS PE=1 SV=1;sp|Q5VYK3|ECM29_HUMAN Proteasome adapter and scaffold protein ECM29 OS=Homo sapiens OX=9606 GN=ECPAS PE=1 SV=2;tr|R4GMY1|R4GMY1_HUMAN Proteasome	4	4	4	4	0	0	1	3	0	0	0	0	1	3	0	0	0	0	1	3	0	0	2,3	2,3	2,3	223,69	2017	2017;1845;890;128	536
1665	O60573;B9A044;B8ZZ50;B8ZZL3;C9JEL3;B4E1E4	O60573;B9A044;B8ZZ50;B8ZZL3;C9JEL3;B4E1E4	16;14;14;11;10;9	16;14;14;11;10;9	2;0;0;2;0;0	Eukaryotic translation initiation factor 4E type 2	EIF4E2	sp|O60573|IF4E2_HUMAN Eukaryotic translation initiation factor 4E type 2 OS=Homo sapiens OX=9606 GN=EIF4E2 PE=1 SV=1;tr|B9A044|B9A044_HUMAN Eukaryotic translation initiation factor 4E type 2 OS=Homo sapiens OX=9606 GN=EIF4E2 PE=1 SV=1;tr|B8ZZ50|B8ZZ50_HUMA	6	16	16	2	12	13	7	8	9	10	12	13	7	8	9	10	2	2	2	2	1	2	72,2	72,2	8,6	28362	245	245;233;236;200;213;188	345				3	19
4171	Q96EI5;Q96EI5-2;D6RD44;A2RQR6;D6RCE9;D6RIH3;J3KQY4;D6RHZ1;Q9H3H9	Q96EI5;Q96EI5-2;D6RD44;A2RQR6;D6RCE9	9;9;8;6;5;3;2;2;1	9;9;8;6;5;3;2;2;1	9;9;8;6;5;3;2;2;1	Transcription elongation factor A protein-like 4	TCEAL4	sp|Q96EI5|TCAL4_HUMAN Transcription elongation factor A protein-like 4 OS=Homo sapiens OX=9606 GN=TCEAL4 PE=1 SV=2;sp|Q96EI5-2|TCAL4_HUMAN Isoform 2 of Transcription elongation factor A protein-like 4 OS=Homo sapiens OX=9606 GN=TCEAL4;tr|D6RD44|D6RD44_HUMA	9	9	9	9	1	2	5	2	5	3	1	2	5	2	5	3	1	2	5	2	5	3	35,3	35,3	35,3	24647	215	215;358;129;186;91;76;50;58;227	355						2
5304	Q9Y6C9	Q9Y6C9	12	12	2	Mitochondrial carrier homolog 2	MTCH2	sp|Q9Y6C9|MTCH2_HUMAN Mitochondrial carrier homolog 2 OS=Homo sapiens OX=9606 GN=MTCH2 PE=1 SV=1	1	12	12	2	11	4	9	11	9	10	11	4	9	11	9	10	2	2	2	2	2	2	49,8	49,8	9,2	33331	303	303	402					6
4114	Q96AQ6-2;Q96AQ6;Q96AQ6-3;Q5T173;F2Z2Z8	Q96AQ6-2;Q96AQ6;Q96AQ6-3	28;28;21;4;1	28;28;21;4;1	28;28;21;4;1	Pre-B-cell leukemia transcription factor-interacting protein 1	PBXIP1	sp|Q96AQ6-2|PBIP1_HUMAN Isoform 2 of Pre-B-cell leukemia transcription factor-interacting protein 1 OS=Homo sapiens OX=9606 GN=PBXIP1;sp|Q96AQ6|PBIP1_HUMAN Pre-B-cell leukemia transcription factor-interacting protein 1 OS=Homo sapiens OX=9606 GN=PBXIP1 PE=	5	28	28	28	12	6	22	15	19	14	12	6	22	15	19	14	12	6	22	15	19	14	42,7	42,7	42,7	77683	702	702;731;662;315;147	377											6	3
1798	O94766;G3V150;O94766-2;E9PNA1	O94766;G3V150;O94766-2	10;9;9;4	10;9;9;4	10;9;9;4	Galactosylgalactosylxylosylprotein 3-beta-glucuronosyltransferase 3	B3GAT3	sp|O94766|B3GA3_HUMAN Galactosylgalactosylxylosylprotein 3-beta-glucuronosyltransferase 3 OS=Homo sapiens OX=9606 GN=B3GAT3 PE=1 SV=2;tr|G3V150|G3V150_HUMAN Galactosylgalactosylxylosylprotein 3-beta-glucuronosyltransferase OS=Homo sapiens OX=9606 GN=B3GAT3	4	10	10	10	3	9	3	0	3	1	3	9	3	0	3	1	3	9	3	0	3	1	38,8	38,8	38,8	37121	335	335;319;315;223	221						9
3637	Q7RTP6;A0A5F9ZHV5;Q7RTP6-2;Q7RTP6-4;Q7RTP6-3;Q7RTP6-5;J3KSK6;J3QR21;C9J922;J3KTB6;J3QLA3;J3QQT0;E9PP85	Q7RTP6;A0A5F9ZHV5	18;9;8;8;8;8;4;2;1;1;1;1;1	18;9;8;8;8;8;4;2;1;1;1;1;1	17;9;8;8;8;8;4;2;1;0;1;0;1	Protein-methionine sulfoxide oxidase MICAL3	MICAL3	sp|Q7RTP6|MICA3_HUMAN [F-actin]-monooxygenase MICAL3 OS=Homo sapiens OX=9606 GN=MICAL3 PE=1 SV=2;tr|A0A5F9ZHV5|A0A5F9ZHV5_HUMAN F-actin monooxygenase OS=Homo sapiens OX=9606 GN=MICAL3 PE=1 SV=1	13	18	18	17	2	1	8	5	14	6	2	1	8	5	14	6	2	1	8	5	13	6	10,5	10,5	10,1	224,29	2002	2002;1046;948;966;976;1073;496;198;125;139;190;269;335	399
3966	Q8TER5-4;Q8TER5-3;Q8TER5;G3V485;G3V3N2;G3V5C1;Q8TER5-2	Q8TER5-4;Q8TER5-3;Q8TER5;G3V485;G3V3N2;G3V5C1	7;7;7;4;4;4;3	7;7;7;4;4;4;3	7;7;7;4;4;4;3	Rho guanine nucleotide exchange factor 40	ARHGEF40	sp|Q8TER5-4|ARH40_HUMAN Isoform 4 of Rho guanine nucleotide exchange factor 40 OS=Homo sapiens OX=9606 GN=ARHGEF40;sp|Q8TER5-3|ARH40_HUMAN Isoform 3 of Rho guanine nucleotide exchange factor 40 OS=Homo sapiens OX=9606 GN=ARHGEF40;sp|Q8TER5|ARH40_HUMAN Rho	7	7	7	7	2	2	2	1	3	0	2	2	2	1	3	0	2	2	2	1	3	0	5,7	5,7	5,7	159,7	1471	1471;1498;1519;502;557;620;805	302
3112	Q13813-3	Q13813-3	281	4	0	Spectrin alpha chain, non-erythrocytic 1	SPTAN1	sp|Q13813-3|SPTN1_HUMAN Isoform 3 of Spectrin alpha chain, non-erythrocytic 1 OS=Homo sapiens OX=9606 GN=SPTAN1	1	281	4	0	228	210	217	264	218	244	3	2	2	4	1	4	0	0	0	0	0	0	86,2	1,3	0	282,28	2452	2452	412
4981	Q9UBR2;A0A7P0T8I6;A0A7P0T9U1;A0A7P0T926;A0A7P0TAT6;A0A7P0TAD4;A0A7P0Z4R9;A0A7P0TBB5;A0A7P0TB41;A0A7P0TA25;A0A7P0TBM7;A0A7P0T900;A0A7P0T8X2;A0A7P0Z469;A0A7P0T989;A0A7P0T9G9;A0A7P0Z4L7;A0A7P0T9U4;A0A7P0Z4Q4;A0A7P0Z4A7;A0A7P0Z4L1;A0A7P0T9X4	Q9UBR2;A0A7P0T8I6;A0A7P0T9U1;A0A7P0T926;A0A7P0TAT6;A0A7P0TAD4;A0A7P0Z4R9;A0A7P0TBB5;A0A7P0TB41;A0A7P0TA25;A0A7P0TBM7;A0A7P0T900;A0A7P0T8X2;A0A7P0Z469;A0A7P0T989;A0A7P0T9G9;A0A7P0Z4L7;A0A7P0T9U4	15;13;11;11;11;11;11;11;11;11;11;11;11;11;9;9;8;8;5;5;5;5	15;13;11;11;11;11;11;11;11;11;11;11;11;11;9;9;8;8;5;5;5;5	15;13;11;11;11;11;11;11;11;11;11;11;11;11;9;9;8;8;5;5;5;5	Cathepsin Z	CTSZ	sp|Q9UBR2|CATZ_HUMAN Cathepsin Z OS=Homo sapiens OX=9606 GN=CTSZ PE=1 SV=1;tr|A0A7P0T8I6|A0A7P0T8I6_HUMAN Cathepsin Z OS=Homo sapiens OX=9606 GN=CTSZ PE=4 SV=1;tr|A0A7P0T9U1|A0A7P0T9U1_HUMAN Cathepsin Z OS=Homo sapiens OX=9606 GN=CTSZ PE=4 SV=1;tr|A0A7P0T9	22	15	15	15	9	11	8	11	8	12	9	11	8	11	8	12	9	11	8	11	8	12	46,2	46,2	46,2	33868	303	303;334;218;224;242;243;248;274;287;288;294;294;314;319;289;317;169;240;72;107;115;154	341					8	13
42	A0A087WVF7;Q9NZM3-2;Q9NZM3;Q9NZM3-3;E7EPJ2;H0Y3G5	A0A087WVF7;Q9NZM3-2;Q9NZM3;Q9NZM3-3	48;48;48;46;21;1	48;48;48;46;21;1	1;1;1;0;0;0	Intersectin-2	ITSN2	tr|A0A087WVF7|A0A087WVF7_HUMAN Intersectin-2 OS=Homo sapiens OX=9606 GN=ITSN2 PE=1 SV=1;sp|Q9NZM3-2|ITSN2_HUMAN Isoform 2 of Intersectin-2 OS=Homo sapiens OX=9606 GN=ITSN2;sp|Q9NZM3|ITSN2_HUMAN Intersectin-2 OS=Homo sapiens OX=9606 GN=ITSN2 PE=1 SV=3;sp|Q9	6	48	48	1	34	25	26	22	26	23	34	25	26	22	26	23	0	0	1	0	0	0	27,4	27,4	0,5	191,6	1680	1680;1670;1697;1249;609;317	368												5
723	B7WP74;Q9HCG8	B7WP74;Q9HCG8	6;6	6;6	6;6	Pre-mRNA-splicing factor CWC22 homolog	CWC22	tr|B7WP74|B7WP74_HUMAN Pre-mRNA-splicing factor CWC22 homolog (Fragment) OS=Homo sapiens OX=9606 GN=CWC22 PE=1 SV=1;sp|Q9HCG8|CWC22_HUMAN Pre-mRNA-splicing factor CWC22 homolog OS=Homo sapiens OX=9606 GN=CWC22 PE=1 SV=3	2	6	6	6	1	3	1	1	1	6	1	3	1	1	1	6	1	3	1	1	1	6	7,5	7,5	7,5	85576	745	745;908	423												3
2007	P09543-2;P09543;K7ERC4;K7EN66;C9K0L8;K7ERZ0	P09543-2;P09543	10;10;3;2;2;2	10;10;3;2;2;2	10;10;3;2;2;2	2,3-cyclic-nucleotide 3-phosphodiesterase	CNP	sp|P09543-2|CN37_HUMAN Isoform CNPI of 2,3-cyclic-nucleotide 3-phosphodiesterase OS=Homo sapiens OX=9606 GN=CNP;sp|P09543|CN37_HUMAN 2,3-cyclic-nucleotide 3-phosphodiesterase OS=Homo sapiens OX=9606 GN=CNP PE=1 SV=2	6	10	10	10	10	2	2	2	0	2	10	2	2	2	0	2	10	2	2	2	0	2	27,7	27,7	27,7	45098	401	401;421;164;120;144;153	304							1				1	1
2097	P14625;A0A7P0TAE1;H0YIV0;A0A7P0TAT8;A0A7P0T823;A0A7P0T917;A0A087WT78;A0A7P0TAY2;A0A7P0TBC2;A0A7P0T8R3;A0A7P0T885;Q58FF3;A0A7P0Z405;F8W026;A0A7P0TAG4;A0A7P0TAC2;A0A7P0T8C8;A0A7P0Z4B4	P14625;A0A7P0TAE1;H0YIV0;A0A7P0TAT8;A0A7P0T823;A0A7P0T917;A0A087WT78;A0A7P0TAY2	81;80;80;80;77;76;76;64;36;16;16;11;10;4;2;2;2;2	79;78;78;78;75;74;74;62;34;14;14;11;8;2;2;2;2;2	79;78;78;78;75;74;74;62;34;14;14;11;8;2;2;2;2;2	Endoplasmin	HSP90B1	sp|P14625|ENPL_HUMAN Endoplasmin OS=Homo sapiens OX=9606 GN=HSP90B1 PE=1 SV=1;tr|A0A7P0TAE1|A0A7P0TAE1_HUMAN Endoplasmin OS=Homo sapiens OX=9606 GN=HSP90B1 PE=4 SV=1;tr|H0YIV0|H0YIV0_HUMAN Endoplasmin OS=Homo sapiens OX=9606 GN=HSP90B1 PE=1 SV=2;tr|A0A7P0T	18	81	79	79	56	40	73	69	69	65	54	38	71	67	67	63	54	38	71	67	67	63	71,9	70,1	70,1	92468	803	803;789;796;814;813;719;751;661;465;251;274;399;163;48;53;55;59;68	405										5	52	18
2433	P42166	P42166	50	50	35	Lamina-associated polypeptide 2, isoform alpha;Thymopoietin;Thymopentin	TMPO	sp|P42166|LAP2A_HUMAN Lamina-associated polypeptide 2, isoform alpha OS=Homo sapiens OX=9606 GN=TMPO PE=1 SV=2	1	50	50	35	41	38	36	43	34	38	41	38	36	43	34	38	28	25	25	29	23	25	78,2	78,2	57,2	75491	694	694	360			3	6	7	13	13	19	12	17	55	5
2586	P52435;A0A0B4J2F8;F6S314;E2QRJ6;A6NFM0;Q9H1A7;Q9GZM3;D6RAG0;E7EP90;A0A0B4J1Z8;E7EWC6;F8WF84;H0Y980;Q9GZM3-2	P52435;A0A0B4J2F8;F6S314;E2QRJ6;A6NFM0;Q9H1A7;Q9GZM3	10;7;7;7;5;5;5;4;4;4;4;2;2;2	10;7;7;7;5;5;5;4;4;4;4;2;2;2	10;7;7;7;5;5;5;4;4;4;4;2;2;2	DNA-directed RNA polymerase II subunit RPB11-a;DNA-directed RNA polymerase II subunit RPB11-b2;DNA-directed RNA polymerase II subunit RPB11-b1	POLR2J;POLR2J3;POLR2J2	sp|P52435|RPB11_HUMAN DNA-directed RNA polymerase II subunit RPB11-a OS=Homo sapiens OX=9606 GN=POLR2J PE=1 SV=1;tr|A0A0B4J2F8|A0A0B4J2F8_HUMAN DNA-directed RNA polymerase II subunit RPB11-b2 OS=Homo sapiens OX=9606 GN=POLR2J3 PE=3 SV=1;tr|F6S314|F6S314_HU	14	10	10	10	5	5	7	10	9	10	5	5	7	10	9	10	5	5	7	10	9	10	69,2	69,2	69,2	13293	117	117;115;158;158;158;115;115;73;76;116;274;128;304;116	395		6
3376	Q4VC05;Q4VC05-2	Q4VC05;Q4VC05-2	10;8	10;8	7;5	B-cell CLL/lymphoma 7 protein family member A	BCL7A	sp|Q4VC05|BCL7A_HUMAN B-cell CLL/lymphoma 7 protein family member A OS=Homo sapiens OX=9606 GN=BCL7A PE=1 SV=1;sp|Q4VC05-2|BCL7A_HUMAN Isoform 2 of B-cell CLL/lymphoma 7 protein family member A OS=Homo sapiens OX=9606 GN=BCL7A	2	10	10	7	7	7	4	6	7	5	7	7	4	6	7	5	4	4	2	3	6	4	53,3	53,3	44,8	22,81	210	210;231	371						7
4160	Q96DX4;H3BQQ7;H3BSC7;H3BPL2;Q96DX4-2	Q96DX4	8;1;1;1;1	8;1;1;1;1	8;1;1;1;1	RING finger and SPRY domain-containing protein 1	RSPRY1	sp|Q96DX4|RSPRY_HUMAN RING finger and SPRY domain-containing protein 1 OS=Homo sapiens OX=9606 GN=RSPRY1 PE=1 SV=1	5	8	8	8	2	1	1	2	4	5	2	1	1	2	4	5	2	1	1	2	4	5	20,1	20,1	20,1	64,18	576	576;121;146;172;117	397									1
4873	Q9NXR1-1;Q9NXR1;I3L3G9;A0A6Q8PGV6;A0A6Q8PEY3;I3L522;A0A6Q8PG46;I3L2R9;I3L533;A0A0J9YY14;A0A0J9YYF5;I3L2S8;I3L2T8;A0A6Q8PHH1;I3L2R3;I3L464	Q9NXR1-1;Q9NXR1;I3L3G9;A0A6Q8PGV6;A0A6Q8PEY3;I3L522;A0A6Q8PG46;I3L2R9	20;19;17;17;17;17;14;10;9;9;8;8;8;8;7;2	20;19;17;17;17;17;14;10;9;9;8;8;8;8;7;2	16;15;13;13;13;13;12;8;7;6;7;7;6;7;5;2	Nuclear distribution protein nudE homolog 1	NDE1	sp|Q9NXR1-1|NDE1_HUMAN Isoform 2 of Nuclear distribution protein nudE homolog 1 OS=Homo sapiens OX=9606 GN=NDE1;sp|Q9NXR1|NDE1_HUMAN Nuclear distribution protein nudE homolog 1 OS=Homo sapiens OX=9606 GN=NDE1 PE=1 SV=3;tr|I3L3G9|I3L3G9_HUMAN Nuclear distri	16	20	20	16	5	13	1	7	5	12	5	13	1	7	5	12	4	11	1	4	3	8	63,3	63,3	54,3	38808	346	346;335;284;317;345;384;282;173;153;192;126;127;139;153;137;109	316						5	13
5268	Q9Y5B8-2;Q9Y5B8;E9PNU1;B4DXC8	Q9Y5B8-2;Q9Y5B8;E9PNU1;B4DXC8	7;7;5;5	7;7;5;5	7;7;5;5	Nucleoside diphosphate kinase 7	NME7	sp|Q9Y5B8-2|NDK7_HUMAN Isoform 2 of Nucleoside diphosphate kinase 7 OS=Homo sapiens OX=9606 GN=NME7;sp|Q9Y5B8|NDK7_HUMAN Nucleoside diphosphate kinase 7 OS=Homo sapiens OX=9606 GN=NME7 PE=1 SV=1;tr|E9PNU1|E9PNU1_HUMAN Nucleoside diphosphate kinase 7 OS=Hom	4	7	7	7	4	4	4	2	5	6	4	4	4	2	5	6	4	4	4	2	5	6	26,5	26,5	26,5	38187	340	340;376;256;339	346							4	1
439	A0A494C1S7;Q9Y5Q9;Q9Y5Q9-2;H7C0C0;F8WC64;H0YFI7	A0A494C1S7;Q9Y5Q9;Q9Y5Q9-2	14;14;11;3;2;1	14;14;11;3;2;1	14;14;11;3;2;1	General transcription factor 3C polypeptide 3	GTF3C3	tr|A0A494C1S7|A0A494C1S7_HUMAN General transcription factor 3C polypeptide 3 OS=Homo sapiens OX=9606 GN=GTF3C3 PE=1 SV=1;sp|Q9Y5Q9|TF3C3_HUMAN General transcription factor 3C polypeptide 3 OS=Homo sapiens OX=9606 GN=GTF3C3 PE=1 SV=1;sp|Q9Y5Q9-2|TF3C3_HUMAN	6	14	14	14	3	6	5	11	5	9	3	6	5	11	5	9	3	6	5	11	5	9	28,8	28,8	28,8	71458	631	631;886;413;148;38;44	423												6
572	A0A7P0MRI8;Q15147-5;Q15147-4;Q15147;Q15147-2;B1AJW3;B1AJW4;B1AJW2;B1AJW1	A0A7P0MRI8;Q15147-5;Q15147-4;Q15147;Q15147-2	41;40;39;38;33;4;4;3;1	41;40;39;38;33;4;4;3;1	41;40;39;38;33;4;4;3;1	1-phosphatidylinositol 4,5-bisphosphate phosphodiesterase beta-4	PLCB4	tr|A0A7P0MRI8|A0A7P0MRI8_HUMAN 1-phosphatidylinositol 4,5-bisphosphate phosphodiesterase beta-4 OS=Homo sapiens OX=9606 GN=PLCB4 PE=4 SV=1;sp|Q15147-5|PLCB4_HUMAN Isoform 4 of 1-phosphatidylinositol 4,5-bisphosphate phosphodiesterase beta-4 OS=Homo sapiens	9	41	41	41	25	20	33	23	26	18	25	20	33	23	26	18	25	20	33	23	26	18	39,2	39,2	39,2	137,49	1206	1206;1187;1194;1175;1022;110;113;81;59	373											1	3
1337	J3KQL8;Q9BQE5;E9PM95	J3KQL8;Q9BQE5	6;6;1	6;6;1	6;6;1	Apolipoprotein L2	APOL2	tr|J3KQL8|J3KQL8_HUMAN Apolipoprotein L2 OS=Homo sapiens OX=9606 GN=APOL2 PE=1 SV=2;sp|Q9BQE5|APOL2_HUMAN Apolipoprotein L2 OS=Homo sapiens OX=9606 GN=APOL2 PE=1 SV=1	3	6	6	6	5	2	1	1	0	0	5	2	1	1	0	0	5	2	1	1	0	0	14,5	14,5	14,5	48915	449	449;337;128	248						2
1639	O43920	O43920	12	12	12	NADH dehydrogenase [ubiquinone] iron-sulfur protein 5	NDUFS5	sp|O43920|NDUS5_HUMAN NADH dehydrogenase [ubiquinone] iron-sulfur protein 5 OS=Homo sapiens OX=9606 GN=NDUFS5 PE=1 SV=3	1	12	12	12	7	5	10	10	9	12	7	5	10	10	9	12	7	5	10	10	9	12	77,4	77,4	77,4	12517	106	106	388		6	1
2874	P84090;G3V279	P84090	13;5	13;5	13;5	Enhancer of rudimentary homolog	ERH	sp|P84090|ERH_HUMAN Enhancer of rudimentary homolog OS=Homo sapiens OX=9606 GN=ERH PE=1 SV=1	2	13	13	13	9	8	9	11	9	11	9	8	9	11	9	11	9	8	9	11	9	11	92,3	92,3	92,3	12259	104	104;71	373	15	14	4	1
3286	Q15691	Q15691	31	31	29	Microtubule-associated protein RP/EB family member 1	MAPRE1	sp|Q15691|MARE1_HUMAN Microtubule-associated protein RP/EB family member 1 OS=Homo sapiens OX=9606 GN=MAPRE1 PE=1 SV=3	1	31	31	29	22	22	21	26	22	29	22	22	21	26	22	29	20	20	19	24	20	27	96,6	96,6	96,6	29999	268	268	397		6	1	16	44	9	1
3565	Q6PK81-2;Q6PK81;A6NNZ3;Q13106;Q96HQ0-6;Q9Y2P7-2;Q96HQ0-2;Q96HQ0-3;Q96HQ0-4;Q96HQ0;Q96HQ0-5;Q8NEK5;Q8NEK5-2;Q9Y2P7;M0R2M4;H0Y3T8;M0QX82;A0A0A0MTK1;J3KQR4;P52741-2;Q8IVP9;P52741;Q13398-5;Q13398-6;Q13398-2;Q13398;Q13398-4;Q13398-3;Q13398-7;Q7Z340-2;Q6P9A1;Q13398-8;Q7Z340;Q8TF45	Q6PK81-2;Q6PK81;A6NNZ3;Q13106;Q96HQ0-6;Q9Y2P7-2;Q96HQ0-2;Q96HQ0-3;Q96HQ0-4;Q96HQ0;Q96HQ0-5;Q8NEK5;Q8NEK5-2;Q9Y2P7	4;4;2;2;2;2;2;2;2;2;2;2;2;2;1;1;1;1;1;1;1;1;1;1;1;1;1;1;1;1;1;1;1;1	3;3;1;1;1;1;1;1;1;1;1;1;1;1;1;1;1;1;1;1;1;1;1;1;1;1;1;1;1;1;1;1;1;1	2;2;1;0;1;0;1;1;1;1;1;0;0;0;0;0;0;0;0;0;0;0;0;0;0;0;0;0;0;0;0;0;0;0	Zinc finger protein 773;Zinc finger protein 154;Zinc finger protein 419;Zinc finger protein 256;Zinc finger protein 548	ZNF773;ZNF419;ZNF154;ZNF256;ZNF548	sp|Q6PK81-2|ZN773_HUMAN Isoform 2 of Zinc finger protein 773 OS=Homo sapiens OX=9606 GN=ZNF773;sp|Q6PK81|ZN773_HUMAN Zinc finger protein 773 OS=Homo sapiens OX=9606 GN=ZNF773 PE=1 SV=1;tr|A6NNZ3|A6NNZ3_HUMAN Zinc finger protein 419 OS=Homo sapiens OX=9606	34	4	3	2	2	2	0	4	0	2	1	1	0	3	0	1	1	1	0	2	0	1	10,2	8,2	4,8	50373	441	441;442;442;437;464;474;478;497;498;510;511;533;545;627;556;568;591;616;697;348;402;427;503;544;555;564;568;576;577;597;599;629;670;676	457								1
4353	Q99653;H0YNG9;H0YKE7;F5GX29;H0YLY7;H0YLX1	Q99653;H0YNG9;H0YKE7;F5GX29	15;10;9;9;6;1	15;10;9;9;6;1	15;10;9;9;6;1	Calcineurin B homologous protein 1	CHP1	sp|Q99653|CHP1_HUMAN Calcineurin B homologous protein 1 OS=Homo sapiens OX=9606 GN=CHP1 PE=1 SV=3;tr|H0YNG9|H0YNG9_HUMAN Calcineurin B homologous protein 1 OS=Homo sapiens OX=9606 GN=CHP1 PE=1 SV=1;tr|H0YKE7|H0YKE7_HUMAN Calcineurin B homologous protein 1	6	15	15	15	2	6	10	10	11	12	2	6	10	10	11	12	2	6	10	10	11	12	85,6	85,6	85,6	22456	195	195;154;123;128;91;53	403			6	5
4866	Q9NX55	Q9NX55	9	9	7	Huntingtin-interacting protein K	HYPK	sp|Q9NX55|HYPK_HUMAN Huntingtin-interacting protein K OS=Homo sapiens OX=9606 GN=HYPK PE=1 SV=2	1	9	9	7	2	4	3	6	8	7	2	4	3	6	8	7	1	3	2	5	6	6	57,4	57,4	48,8	14665	129	129	390		6
1177	Q5QPK2;H0Y368;O60762;Q5QPJ9	Q5QPK2;H0Y368;O60762	8;8;8;3	8;8;8;3	8;8;8;3	Dolichol-phosphate mannosyltransferase subunit 1	DPM1	tr|Q5QPK2|Q5QPK2_HUMAN Dolichol-phosphate mannosyltransferase subunit 1 OS=Homo sapiens OX=9606 GN=DPM1 PE=1 SV=1;tr|H0Y368|H0Y368_HUMAN Dolichol-phosphate mannosyltransferase subunit 1 (Fragment) OS=Homo sapiens OX=9606 GN=DPM1 PE=1 SV=1;sp|O60762|DPM1_HU	4	8	8	8	3	0	4	3	2	1	3	0	4	3	2	1	3	0	4	3	2	1	30	30	30	32426	287	287;295;260;221	408
1642	O60220;A0A2R8YDA8	O60220	5;1	5;1	5;1	Mitochondrial import inner membrane translocase subunit Tim8 A	TIMM8A	sp|O60220|TIM8A_HUMAN Mitochondrial import inner membrane translocase subunit Tim8 A OS=Homo sapiens OX=9606 GN=TIMM8A PE=1 SV=1	2	5	5	5	4	0	3	4	3	5	4	0	3	4	3	5	4	0	3	4	3	5	70,1	70,1	70,1	10998	97	97;48	432
1968	P07814;V9GYZ6;V9GZ76	P07814;V9GYZ6	93;54;6	93;54;6	93;54;6	Bifunctional glutamate/proline--tRNA ligase;Glutamate--tRNA ligase;Proline--tRNA ligase	EPRS	sp|P07814|SYEP_HUMAN Bifunctional glutamate/proline--tRNA ligase OS=Homo sapiens OX=9606 GN=EPRS1 PE=1 SV=5;tr|V9GYZ6|V9GYZ6_HUMAN Glutamyl-tRNA synthetase (Fragment) OS=Homo sapiens OX=9606 GN=EPRS1 PE=1 SV=1	3	93	93	93	54	47	70	82	69	70	54	47	70	82	69	70	54	47	70	82	69	70	63,3	63,3	63,3	170,59	1512	1512;968;194	402										1	1	8
5105	Q9ULL5-2;Q9ULL5;A0A3Q5ADB5	Q9ULL5-2;Q9ULL5;A0A3Q5ADB5	9;9;6	7;7;4	7;7;4	Proline-rich protein 12	PRR12	sp|Q9ULL5-2|PRR12_HUMAN Isoform 2 of Proline-rich protein 12 OS=Homo sapiens OX=9606 GN=PRR12;sp|Q9ULL5|PRR12_HUMAN Proline-rich protein 12 OS=Homo sapiens OX=9606 GN=PRR12 PE=1 SV=3;tr|A0A3Q5ADB5|A0A3Q5ADB5_HUMAN Proline-rich protein 12 OS=Homo sapiens OX	3	9	7	7	2	4	1	5	1	5	2	4	1	4	1	4	2	4	1	4	1	4	6,1	5,6	5,6	202,97	1964	1964;2036;1215	395
1013	E9PFK5;P78316-2;P78316	E9PFK5;P78316-2;P78316	9;9;9	9;9;9	9;9;9	Nucleolar protein 14	NOP14	tr|E9PFK5|E9PFK5_HUMAN Nucleolar protein 14 OS=Homo sapiens OX=9606 GN=NOP14 PE=1 SV=1;sp|P78316-2|NOP14_HUMAN Isoform 2 of Nucleolar protein 14 OS=Homo sapiens OX=9606 GN=NOP14;sp|P78316|NOP14_HUMAN Nucleolar protein 14 OS=Homo sapiens OX=9606 GN=NOP14 PE	3	9	9	9	0	2	0	6	0	5	0	2	0	6	0	5	0	2	0	6	0	5	13,1	13,1	13,1	88865	788	788;806;857	463										1	1	2
1391	K7EKI0;Q92817	K7EKI0;Q92817	7;7	7;7	7;7	Envoplakin	EVPL	tr|K7EKI0|K7EKI0_HUMAN Envoplakin OS=Homo sapiens OX=9606 GN=EVPL PE=1 SV=1;sp|Q92817|EVPL_HUMAN Envoplakin OS=Homo sapiens OX=9606 GN=EVPL PE=1 SV=3	2	7	7	7	0	0	5	2	3	2	0	0	5	2	3	2	0	0	5	2	3	2	4,1	4,1	4,1	233,83	2055	2055;2033	409
3003	Q10570;A0A087X101;E9PIM1;A0A087WTV4	Q10570	20;2;1;1	20;2;1;1	20;2;1;1	Cleavage and polyadenylation specificity factor subunit 1	CPSF1	sp|Q10570|CPSF1_HUMAN Cleavage and polyadenylation specificity factor subunit 1 OS=Homo sapiens OX=9606 GN=CPSF1 PE=1 SV=2	4	20	20	20	7	12	2	11	2	12	7	12	2	11	2	12	7	12	2	11	2	12	14,9	14,9	14,9	160,88	1443	1443;204;148;169	377										1		1
3066	Q13257;Q13257-2;D6RJE3	Q13257	11;2;1	11;2;1	11;2;1	Mitotic spindle assembly checkpoint protein MAD2A	MAD2L1	sp|Q13257|MD2L1_HUMAN Mitotic spindle assembly checkpoint protein MAD2A OS=Homo sapiens OX=9606 GN=MAD2L1 PE=1 SV=1	3	11	11	11	7	6	10	8	10	8	7	6	10	8	10	8	7	6	10	8	10	8	46,3	46,3	46,3	23,51	205	205;90;41	365			6	4
3594	Q6XZF7;A0A1C7CYY6;A0A1B0GTX1;Q6XZF7-2	Q6XZF7;A0A1C7CYY6;A0A1B0GTX1;Q6XZF7-2	4;3;3;3	4;3;3;3	4;3;3;3	Dynamin-binding protein	DNMBP	sp|Q6XZF7|DNMBP_HUMAN Dynamin-binding protein OS=Homo sapiens OX=9606 GN=DNMBP PE=1 SV=1;tr|A0A1C7CYY6|A0A1C7CYY6_HUMAN Dynamin-binding protein OS=Homo sapiens OX=9606 GN=DNMBP PE=1 SV=1;tr|A0A1B0GTX1|A0A1B0GTX1_HUMAN Dynamin-binding protein OS=Homo sapien	4	4	4	4	4	1	0	1	1	2	4	1	0	1	1	2	4	1	0	1	1	2	3,4	3,4	3,4	177,35	1577	1577;865;1209;823	372
4465	Q9BVC5	Q9BVC5	14	14	2	Ashwin	C2orf49	sp|Q9BVC5|ASHWN_HUMAN Ashwin OS=Homo sapiens OX=9606 GN=C2orf49 PE=1 SV=1	1	14	14	2	13	11	9	10	2	6	13	11	9	10	2	6	2	2	2	0	0	1	56	56	10,3	25858	232	232	320			2	7	12
4570	Q9H0C8;F8SNU7;H7C2I8;E9PC05	Q9H0C8;F8SNU7;H7C2I8	6;5;4;1	6;5;4;1	6;5;4;1	Integrin-linked kinase-associated serine/threonine phosphatase 2C	ILKAP;ILKAP3	sp|Q9H0C8|ILKAP_HUMAN Integrin-linked kinase-associated serine/threonine phosphatase 2C OS=Homo sapiens OX=9606 GN=ILKAP PE=1 SV=1;tr|F8SNU7|F8SNU7_HUMAN Integrin-linked kinase associated phosphatase OS=Homo sapiens OX=9606 GN=ILKAP PE=1 SV=1;tr|H7C2I8|H7C	4	6	6	6	5	1	1	1	0	1	5	1	1	1	0	1	5	1	1	1	0	1	14,5	14,5	14,5	42906	392	392;274;203;212	296							1
5075	Q9UKD1;Q5JTV1	Q9UKD1;Q5JTV1	9;8	8;7	8;7	Glucocorticoid modulatory element-binding protein 2	GMEB2	sp|Q9UKD1|GMEB2_HUMAN Glucocorticoid modulatory element-binding protein 2 OS=Homo sapiens OX=9606 GN=GMEB2 PE=1 SV=1;tr|Q5JTV1|Q5JTV1_HUMAN Glucocorticoid modulatory element binding protein 2, isoform CRA_a OS=Homo sapiens OX=9606 GN=GMEB2 PE=1 SV=1	2	9	8	8	3	5	1	3	2	3	2	4	1	3	2	2	2	4	1	3	2	2	23	21,3	21,3	56421	530	530;479	322									4	1
3337	Q16891;B9A067;Q16891-3;D6RAW4	Q16891;B9A067;Q16891-3	80;78;75;11	80;78;75;11	0;0;0;0	MICOS complex subunit MIC60	IMMT	sp|Q16891|MIC60_HUMAN MICOS complex subunit MIC60 OS=Homo sapiens OX=9606 GN=IMMT PE=1 SV=1;tr|B9A067|B9A067_HUMAN MICOS complex subunit MIC60 OS=Homo sapiens OX=9606 GN=IMMT PE=1 SV=2;sp|Q16891-3|MIC60_HUMAN Isoform 3 of MICOS complex subunit MIC60 OS=Hom	4	80	80	0	63	62	68	67	63	59	63	62	68	67	63	59	0	0	0	0	0	0	84,7	84,7	0	83677	758	758;711;726;147	379									1	6	99	8
5083	Q9UKK9;A6NFX8;A6NJU6;A6NCQ0;H0YEY4;C9JYY9	Q9UKK9;A6NFX8;A6NJU6;A6NCQ0	17;16;13;11;6;5	17;16;13;11;6;5	17;16;13;11;6;5	ADP-sugar pyrophosphatase	NUDT5	sp|Q9UKK9|NUDT5_HUMAN ADP-sugar pyrophosphatase OS=Homo sapiens OX=9606 GN=NUDT5 PE=1 SV=1;tr|A6NFX8|A6NFX8_HUMAN ADP-sugar pyrophosphatase OS=Homo sapiens OX=9606 GN=NUDT5 PE=1 SV=1;tr|A6NJU6|A6NJU6_HUMAN ADP-sugar pyrophosphatase OS=Homo sapiens OX=9606	6	17	17	17	9	9	16	14	17	15	9	9	16	14	17	15	9	9	16	14	17	15	76,7	76,7	76,7	24327	219	219;232;186;180;137;97	392				2	10
5193	Q9Y2U8	Q9Y2U8	37	37	37	Inner nuclear membrane protein Man1	LEMD3	sp|Q9Y2U8|MAN1_HUMAN Inner nuclear membrane protein Man1 OS=Homo sapiens OX=9606 GN=LEMD3 PE=1 SV=2	1	37	37	37	24	25	26	29	23	32	24	25	26	29	23	32	24	25	26	29	23	32	56,1	56,1	56,1	99996	911	911	404							2	3	3	2	7	26
704	B4DQA8;K7EJC8;E9PCW1;O95249;F6RU00;G5E9T8;O95249-2	B4DQA8;K7EJC8;E9PCW1;O95249;F6RU00;G5E9T8	3;3;3;3;2;2;1	3;3;3;3;2;2;1	3;3;3;3;2;2;1	Golgi SNAP receptor complex member 1	GOSR1	tr|B4DQA8|B4DQA8_HUMAN 28 kDa Golgi SNARE protein OS=Homo sapiens OX=9606 GN=GOSR1 PE=1 SV=1;tr|K7EJC8|K7EJC8_HUMAN Golgi SNAP receptor complex member 1 OS=Homo sapiens OX=9606 GN=GOSR1 PE=1 SV=1;tr|E9PCW1|E9PCW1_HUMAN Golgi SNAP receptor complex member 1	7	3	3	3	3	2	0	0	0	0	3	2	0	0	0	0	3	2	0	0	0	0	22,4	22,4	22,4	20045	174	174;236;248;250;81;255;185	164				2
179	A0A0C4DFQ3;Q7Z7L9;F8W6Y9;F5H4P1;F5GY18;F5GZ04;F5H3F3;Q7Z7L9-4;Q7Z7L9-3	A0A0C4DFQ3;Q7Z7L9;F8W6Y9	6;6;5;1;1;1;1;1;1	4;4;3;1;1;1;1;1;1	4;4;3;1;1;1;1;1;1	Zinc finger and SCAN domain-containing protein 2	ZSCAN2	tr|A0A0C4DFQ3|A0A0C4DFQ3_HUMAN Zinc finger and SCAN domain-containing protein 2 OS=Homo sapiens OX=9606 GN=ZSCAN2 PE=1 SV=1;sp|Q7Z7L9|ZSCA2_HUMAN Zinc finger and SCAN domain-containing protein 2 OS=Homo sapiens OX=9606 GN=ZSCAN2 PE=2 SV=2;tr|F8W6Y9|F8W6Y9_	9	6	4	4	0	1	2	5	3	3	0	0	0	3	1	1	0	0	0	3	1	1	10,3	6,4	6,4	69459	613	613;614;464;107;200;210;238;146;150	530
1548	O15212;A2AB88	O15212	17;8	17;8	17;8	Prefoldin subunit 6	PFDN6	sp|O15212|PFD6_HUMAN Prefoldin subunit 6 OS=Homo sapiens OX=9606 GN=PFDN6 PE=1 SV=1	2	17	17	17	8	11	10	14	12	15	8	11	10	14	12	15	8	11	10	14	12	15	57,4	57,4	57,4	14582	129	129;103	388		13
1799	O94776;O94776-2	O94776;O94776-2	36;24	36;24	28;18	Metastasis-associated protein MTA2	MTA2	sp|O94776|MTA2_HUMAN Metastasis-associated protein MTA2 OS=Homo sapiens OX=9606 GN=MTA2 PE=1 SV=1;sp|O94776-2|MTA2_HUMAN Isoform 2 of Metastasis-associated protein MTA2 OS=Homo sapiens OX=9606 GN=MTA2	2	36	36	28	16	21	22	26	26	27	16	21	22	26	26	27	14	15	16	21	20	20	52,8	52,8	45,7	75022	668	668;495	417							5	2	3	21	1
3950	Q8TD10;G3V3K8;G3V2C4;G5EA54;Q49AL5;Q8TD10-3;G3V5R6;Q8TD10-2	Q8TD10;G3V3K8;G3V2C4;G5EA54;Q49AL5;Q8TD10-3	3;2;2;2;2;2;1;1	3;2;2;2;2;2;1;1	3;2;2;2;2;2;1;1	Mirror-image polydactyly gene 1 protein	MIPOL1	sp|Q8TD10|MIPO1_HUMAN Mirror-image polydactyly gene 1 protein OS=Homo sapiens OX=9606 GN=MIPOL1 PE=1 SV=1;tr|G3V3K8|G3V3K8_HUMAN Mirror-image polydactyly gene 1 protein (Fragment) OS=Homo sapiens OX=9606 GN=MIPOL1 PE=1 SV=1;tr|G3V2C4|G3V2C4_HUMAN Mirror-im	8	3	3	3	0	0	1	1	3	1	0	0	1	1	3	1	0	0	1	1	3	1	7	7	7	51537	442	442;104;128;411;424;169;180;261	392
4909	Q9NZM5;M0QX73;M0QZU5;M0QYZ9;M0QZ34	Q9NZM5;M0QX73	4;2;1;1;1	4;2;1;1;1	4;2;1;1;1	Glioma tumor suppressor candidate region gene 2 protein	GLTSCR2	sp|Q9NZM5|NOP53_HUMAN Ribosome biogenesis protein NOP53 OS=Homo sapiens OX=9606 GN=NOP53 PE=1 SV=2;tr|M0QX73|M0QX73_HUMAN Ribosome biogenesis protein NOP53 (Fragment) OS=Homo sapiens OX=9606 GN=NOP53 PE=1 SV=1	5	4	4	4	0	0	0	4	0	3	0	0	0	4	0	3	0	0	0	4	0	3	14,9	14,9	14,9	54389	478	478;265;99;149;200	575
3134	Q14116-2;Q14116	Q14116-2;Q14116	14;14	14;14	14;14	Interleukin-18	IL18	sp|Q14116-2|IL18_HUMAN Isoform 2 of Interleukin-18 OS=Homo sapiens OX=9606 GN=IL18;sp|Q14116|IL18_HUMAN Interleukin-18 OS=Homo sapiens OX=9606 GN=IL18 PE=1 SV=1	2	14	14	14	5	4	9	8	13	10	5	4	9	8	13	10	5	4	9	8	13	10	70,9	70,9	70,9	21896	189	189;193	396			4	3
4213	Q96HQ2;Q96HQ2-2	Q96HQ2;Q96HQ2-2	7;6	7;6	7;6	CDKN2AIP N-terminal-like protein	CDKN2AIPNL	sp|Q96HQ2|C2AIL_HUMAN CDKN2AIP N-terminal-like protein OS=Homo sapiens OX=9606 GN=CDKN2AIPNL PE=1 SV=1;sp|Q96HQ2-2|C2AIL_HUMAN Isoform 2 of CDKN2AIP N-terminal-like protein OS=Homo sapiens OX=9606 GN=CDKN2AIPNL	2	7	7	7	5	4	5	7	6	5	5	4	5	7	6	5	5	4	5	7	6	5	68,1	68,1	68,1	13196	116	116;85	382	6	3	1
4749	Q9NQT4;M0R050;M0R102;M0R289	Q9NQT4;M0R050	15;11;6;2	15;11;6;2	15;11;6;2	Exosome complex component RRP46	EXOSC5	sp|Q9NQT4|EXOS5_HUMAN Exosome complex component RRP46 OS=Homo sapiens OX=9606 GN=EXOSC5 PE=1 SV=1;tr|M0R050|M0R050_HUMAN Exosome complex component RRP46 OS=Homo sapiens OX=9606 GN=EXOSC5 PE=1 SV=1	4	15	15	15	10	10	8	10	7	10	10	10	8	10	7	10	10	10	8	10	7	10	74,9	74,9	74,9	25249	235	235;197;133;62	351			1	12	1
95	A0A087X1H5;Q15057;A0A0U1RQT1;H7C3K3;H7C3Q8;A0A5F9ZHJ9;C9J8L1;Q96P50-4;Q96P50-1;Q96P50	A0A087X1H5;Q15057;A0A0U1RQT1	19;19;14;6;6;2;1;1;1;1	19;19;14;6;6;2;1;1;1;1	19;19;14;6;6;2;1;1;1;1	Arf-GAP with coiled-coil, ANK repeat and PH domain-containing protein 2	ACAP2	tr|A0A087X1H5|A0A087X1H5_HUMAN Arf-GAP with coiled-coil, ANK repeat and PH domain-containing protein 2 OS=Homo sapiens OX=9606 GN=ACAP2 PE=1 SV=1;sp|Q15057|ACAP2_HUMAN Arf-GAP with coiled-coil, ANK repeat and PH domain-containing protein 2 OS=Homo sapiens	10	19	19	19	4	1	17	7	7	2	4	1	17	7	7	2	4	1	17	7	7	2	24,5	24,5	24,5	88,02	777	777;778;547;228;256;215;51;564;759;834	421											1
3954	Q8TDB6;Q8TDB6-2	Q8TDB6	46;12	46;12	46;12	E3 ubiquitin-protein ligase DTX3L	DTX3L	sp|Q8TDB6|DTX3L_HUMAN E3 ubiquitin-protein ligase DTX3L OS=Homo sapiens OX=9606 GN=DTX3L PE=1 SV=1	2	46	46	46	42	37	9	7	9	6	42	37	9	7	9	6	42	37	9	7	9	6	65,8	65,8	65,8	83553	740	740;228	226								1	1	4	50	6
1621	O43684-2;O43684;J3QT28;J3QSX4	O43684-2;O43684;J3QT28	20;20;19;9	20;20;19;9	20;20;19;9	Mitotic checkpoint protein BUB3	BUB3	sp|O43684-2|BUB3_HUMAN Isoform 2 of Mitotic checkpoint protein BUB3 OS=Homo sapiens OX=9606 GN=BUB3;sp|O43684|BUB3_HUMAN Mitotic checkpoint protein BUB3 OS=Homo sapiens OX=9606 GN=BUB3 PE=1 SV=1;tr|J3QT28|J3QT28_HUMAN Mitotic checkpoint protein BUB3 (Fragm	4	20	20	20	19	19	12	19	11	15	19	19	12	19	11	15	19	19	12	19	11	15	57,4	57,4	57,4	36954	326	326;328;278;145	328			1	2	6	27	7
2451	P43487;F6WQW2;C9JJ34;C9JDM3;C9JIC6	P43487;F6WQW2	17;16;7;4;2	17;16;7;4;2	1;1;0;0;0	Ran-specific GTPase-activating protein	RANBP1	sp|P43487|RANG_HUMAN Ran-specific GTPase-activating protein OS=Homo sapiens OX=9606 GN=RANBP1 PE=1 SV=1;tr|F6WQW2|F6WQW2_HUMAN Ran-specific GTPase-activating protein OS=Homo sapiens OX=9606 GN=RANBP1 PE=1 SV=1	5	17	17	1	10	8	12	12	14	15	10	8	12	12	14	15	0	0	0	0	0	1	80,1	80,1	7,5	23,31	201	201;278;163;165;53	381				12	3
3189	Q14687-2;Q14687-3;Q14687;H0Y613;C9JLW9	Q14687-2;Q14687-3;Q14687;H0Y613	5;5;5;4;1	5;5;5;4;1	5;5;5;4;1	Genetic suppressor element 1	GSE1	sp|Q14687-2|GSE1_HUMAN Isoform 2 of Genetic suppressor element 1 OS=Homo sapiens OX=9606 GN=GSE1;sp|Q14687-3|GSE1_HUMAN Isoform 3 of Genetic suppressor element 1 OS=Homo sapiens OX=9606 GN=GSE1;sp|Q14687|GSE1_HUMAN Genetic suppressor element 1 OS=Homo sapi	5	5	5	5	3	2	1	1	0	0	3	2	1	1	0	0	3	2	1	1	0	0	9,1	9,1	9,1	125,84	1113	1113;1144;1217;986;210	270
4940	Q9P1U0	Q9P1U0	3	3	3	DNA-directed RNA polymerase I subunit RPA12	ZNRD1	sp|Q9P1U0|RPA12_HUMAN DNA-directed RNA polymerase I subunit RPA12 OS=Homo sapiens OX=9606 GN=POLR1H PE=1 SV=1	1	3	3	3	1	1	1	1	2	3	1	1	1	1	2	3	1	1	1	1	2	3	45,2	45,2	45,2	13904	126	126	380		1
2454	P45880;A0A0A0MR02;P45880-2;P45880-1;Q5JSD2;Q5JSD1;A2A3S1	P45880;A0A0A0MR02;P45880-2;P45880-1;Q5JSD2;Q5JSD1	20;19;17;17;14;14;7	20;19;17;17;14;14;7	20;19;17;17;14;14;7	Voltage-dependent anion-selective channel protein 2	VDAC2	sp|P45880|VDAC2_HUMAN Voltage-dependent anion-selective channel protein 2 OS=Homo sapiens OX=9606 GN=VDAC2 PE=1 SV=2;tr|A0A0A0MR02|A0A0A0MR02_HUMAN Outer mitochondrial membrane protein porin 2 (Fragment) OS=Homo sapiens OX=9606 GN=VDAC2 PE=1 SV=1;sp|P45880	7	20	20	20	18	17	16	16	16	11	18	17	16	16	16	11	18	17	16	16	16	11	71,8	71,8	71,8	31566	294	294;282;283;309;194;204;109	326	2	1	1	5	21	16	2	1
3109	Q13796;F5H3B6;C9IZC6	Q13796	25;9;8	25;9;8	23;7;7	Protein Shroom2	SHROOM2	sp|Q13796|SHRM2_HUMAN Protein Shroom2 OS=Homo sapiens OX=9606 GN=SHROOM2 PE=1 SV=1	3	25	25	23	13	5	9	8	10	10	13	5	9	8	10	10	12	5	9	7	10	9	22,2	22,2	21	176,41	1616	1616;450;375	423
2814	P63218	P63218	6	6	6	Guanine nucleotide-binding protein G(I)/G(S)/G(O) subunit gamma-5	GNG5	sp|P63218|GBG5_HUMAN Guanine nucleotide-binding protein G(I)/G(S)/G(O) subunit gamma-5 OS=Homo sapiens OX=9606 GN=GNG5 PE=1 SV=3	1	6	6	6	5	4	4	4	4	5	5	4	4	4	4	5	5	4	4	4	4	5	51,5	51,5	51,5	73184	68	68	352	5
3136	Q14137;Q14137-2;A0A075B729	Q14137;Q14137-2	7;5;2	7;5;2	7;5;2	Ribosome biogenesis protein BOP1	BOP1	sp|Q14137|BOP1_HUMAN Ribosome biogenesis protein BOP1 OS=Homo sapiens OX=9606 GN=BOP1 PE=1 SV=2;sp|Q14137-2|BOP1_HUMAN Isoform 2 of Ribosome biogenesis protein BOP1 OS=Homo sapiens OX=9606 GN=BOP1	3	7	7	7	0	2	0	3	0	4	0	2	0	3	0	4	0	2	0	3	0	4	17	17	17	83629	746	746;634;217	421											2	1
4793	Q9NTJ3;E9PD53;Q9NTJ3-2;C9JR83;C9J578;C9J9E4;C9JVD8;C9JWF0;C9IYK2;C9JJ64;F8WCB7	Q9NTJ3;E9PD53;Q9NTJ3-2	86;84;81;25;8;8;7;5;5;5;1	85;83;80;25;8;8;7;5;5;5;1	85;83;80;25;8;8;7;5;5;5;1	Structural maintenance of chromosomes protein 4;Structural maintenance of chromosomes protein	SMC4	sp|Q9NTJ3|SMC4_HUMAN Structural maintenance of chromosomes protein 4 OS=Homo sapiens OX=9606 GN=SMC4 PE=1 SV=2;tr|E9PD53|E9PD53_HUMAN Structural maintenance of chromosomes protein OS=Homo sapiens OX=9606 GN=SMC4 PE=1 SV=1;sp|Q9NTJ3-2|SMC4_HUMAN Isoform 2 o	11	86	85	85	59	45	48	63	43	58	59	45	47	62	42	57	59	45	47	62	42	57	59,7	59,2	59,2	147,18	1288	1288;1263;1230;423;139;157;119;170;173;180;50	400												2
5013	Q9UGU5;B0QXZ8;B0QXZ9	Q9UGU5;B0QXZ8;B0QXZ9	6;4;4	6;4;4	6;4;4	HMG domain-containing protein 4	HMGXB4	sp|Q9UGU5|HMGX4_HUMAN HMG domain-containing protein 4 OS=Homo sapiens OX=9606 GN=HMGXB4 PE=1 SV=2;tr|B0QXZ8|B0QXZ8_HUMAN HMG domain-containing protein 4 (Fragment) OS=Homo sapiens OX=9606 GN=HMGXB4 PE=1 SV=1;tr|B0QXZ9|B0QXZ9_HUMAN HMG domain-containing pro	3	6	6	6	0	0	1	4	2	1	0	0	1	4	2	1	0	0	1	4	2	1	20,6	20,6	20,6	65711	601	601;284;285	494
1231	H0YN33;Q9BW66;Q9BW66-3;H0YKY0;Q9BW66-2	H0YN33;Q9BW66;Q9BW66-3;H0YKY0;Q9BW66-2	3;3;3;2;2	3;3;3;2;2	3;3;3;2;2	Cyclin-dependent kinase 2-interacting protein	CINP	tr|H0YN33|H0YN33_HUMAN Cyclin-dependent kinase 2-interacting protein (Fragment) OS=Homo sapiens OX=9606 GN=CINP PE=1 SV=1;sp|Q9BW66|CINP_HUMAN Cyclin-dependent kinase 2-interacting protein OS=Homo sapiens OX=9606 GN=CINP PE=1 SV=1;sp|Q9BW66-3|CINP_HUMAN Is	5	3	3	3	0	3	0	0	0	0	0	3	0	0	0	0	0	3	0	0	0	0	15	15	15	24263	213	213;212;227;113;118	104				3
3007	Q12788;J3KNP2;A0A087WYP7	Q12788;J3KNP2;A0A087WYP7	5;4;3	5;4;3	5;4;3	Transducin beta-like protein 3	TBL3	sp|Q12788|TBL3_HUMAN Transducin beta-like protein 3 OS=Homo sapiens OX=9606 GN=TBL3 PE=1 SV=2;tr|J3KNP2|J3KNP2_HUMAN Transducin beta-like protein 3 (Fragment) OS=Homo sapiens OX=9606 GN=TBL3 PE=1 SV=1;tr|A0A087WYP7|A0A087WYP7_HUMAN Transducin beta-like pro	3	5	5	5	5	1	1	1	0	1	5	1	1	1	0	1	5	1	1	1	0	1	9	9	9	89034	808	808;697;518	299											1
2612	P53985;Q5T8R3;Q5T8R5;P53985-2	P53985;Q5T8R3;Q5T8R5;P53985-2	4;2;2;2	4;2;2;2	4;2;2;2	Monocarboxylate transporter 1	SLC16A1	sp|P53985|MOT1_HUMAN Monocarboxylate transporter 1 OS=Homo sapiens OX=9606 GN=SLC16A1 PE=1 SV=3;tr|Q5T8R3|Q5T8R3_HUMAN Monocarboxylate transporter 1 (Fragment) OS=Homo sapiens OX=9606 GN=SLC16A1 PE=1 SV=1;tr|Q5T8R5|Q5T8R5_HUMAN Monocarboxylate transporter	4	4	4	4	4	4	3	3	4	3	4	4	3	3	4	3	4	4	3	3	4	3	7,2	7,2	7,2	53944	500	500;296;456;430	330						5	2
3145	Q14161;Q14161-3;R4GNG3;F8VXI9;Q14161-9;Q14161-4;Q14161-5;Q14161-8;F8WAK2;Q14161-6;Q14161-10;Q14161-11;Q14161-7;Q14161-2;F8W822	Q14161;Q14161-3;R4GNG3;F8VXI9;Q14161-9;Q14161-4;Q14161-5;Q14161-8;F8WAK2;Q14161-6;Q14161-10;Q14161-11;Q14161-7	15;14;13;13;13;13;13;12;11;11;11;10;10;7;6	15;14;13;13;13;13;13;12;11;11;11;10;10;7;6	12;11;10;10;10;10;10;9;8;8;8;7;7;4;3	ARF GTPase-activating protein GIT2	GIT2	sp|Q14161|GIT2_HUMAN ARF GTPase-activating protein GIT2 OS=Homo sapiens OX=9606 GN=GIT2 PE=1 SV=2;sp|Q14161-3|GIT2_HUMAN Isoform 3 of ARF GTPase-activating protein GIT2 OS=Homo sapiens OX=9606 GN=GIT2;tr|R4GNG3|R4GNG3_HUMAN ARF GTPase-activating protein GI	15	15	15	12	7	6	8	4	7	8	7	6	8	4	7	8	6	5	6	3	6	7	30,3	30,3	26,1	84542	759	759;744;641;708;648;709;729;694;681;661;681;631;646;471;421	393											6
394	A0A3B3ITH3;Q9P2X3;Q9P2X3-2;J3QQU0;J3KT25;J3QRS6	A0A3B3ITH3;Q9P2X3;Q9P2X3-2	3;3;2;1;1;1	3;3;2;1;1;1	3;3;2;1;1;1	Protein IMPACT	IMPACT	tr|A0A3B3ITH3|A0A3B3ITH3_HUMAN Protein IMPACT OS=Homo sapiens OX=9606 GN=IMPACT PE=1 SV=1;sp|Q9P2X3|IMPCT_HUMAN Protein IMPACT OS=Homo sapiens OX=9606 GN=IMPACT PE=1 SV=2;sp|Q9P2X3-2|IMPCT_HUMAN Isoform 2 of Protein IMPACT OS=Homo sapiens OX=9606 GN=IMPACT	6	3	3	3	0	0	1	1	3	1	0	0	1	1	3	1	0	0	1	1	3	1	13,9	13,9	13,9	37452	332	332;320;202;106;180;185	406
4427	Q9BT92;F5GWH6	Q9BT92	4;1	4;1	4;1	Trichoplein keratin filament-binding protein	TCHP	sp|Q9BT92|TCHP_HUMAN Trichoplein keratin filament-binding protein OS=Homo sapiens OX=9606 GN=TCHP PE=1 SV=1	2	4	4	4	1	0	3	2	1	2	1	0	3	2	1	2	1	0	3	2	1	2	8,4	8,4	8,4	61071	498	498;174	428
1452	O00299	O00299	18	18	18	Chloride intracellular channel protein 1	CLIC1	sp|O00299|CLIC1_HUMAN Chloride intracellular channel protein 1 OS=Homo sapiens OX=9606 GN=CLIC1 PE=1 SV=4	1	18	18	18	17	17	18	17	18	18	17	17	18	17	18	18	17	17	18	17	18	18	78,8	78,8	78,8	26922	241	241	390				3	21
4266	Q96MX6;Q96MX6-2;Q8ND98;H7C389	Q96MX6;Q96MX6-2;Q8ND98	10;9;6;3	10;9;6;3	10;9;6;3	WD repeat-containing protein 92	WDR92;DKFZp434B156	sp|Q96MX6|DAA10_HUMAN Dynein axonemal assembly factor 10 OS=Homo sapiens OX=9606 GN=DNAAF10 PE=1 SV=1;sp|Q96MX6-2|DAA10_HUMAN Isoform 2 of Dynein axonemal assembly factor 10 OS=Homo sapiens OX=9606 GN=DNAAF10;tr|Q8ND98|Q8ND98_HUMAN Dynein axonemal assembly	4	10	10	10	4	8	6	5	7	7	4	8	6	5	7	7	4	8	6	5	7	7	35,6	35,6	35,6	39,74	357	357;288;187;92	335						9
4836	Q9NVX0;Q9NVX0-3;Q9NVX0-2;H3BP24;H3BP16;H3BQU2;H3BTG9;H3BR32;J3QT48	Q9NVX0;Q9NVX0-3;Q9NVX0-2	8;7;5;2;2;2;1;1;1	8;7;5;2;2;2;1;1;1	8;7;5;2;2;2;1;1;1	HAUS augmin-like complex subunit 2	HAUS2	sp|Q9NVX0|HAUS2_HUMAN HAUS augmin-like complex subunit 2 OS=Homo sapiens OX=9606 GN=HAUS2 PE=1 SV=1;sp|Q9NVX0-3|HAUS2_HUMAN Isoform 3 of HAUS augmin-like complex subunit 2 OS=Homo sapiens OX=9606 GN=HAUS2;sp|Q9NVX0-2|HAUS2_HUMAN Isoform 2 of HAUS augmin-li	9	8	8	8	3	5	1	2	4	4	3	5	1	2	4	4	3	5	1	2	4	4	38,3	38,3	38,3	26933	235	235;204;141;95;124;180;63;71;93	323				6
1611	O43592;F5GYW6;F8WDU6	O43592;F5GYW6;F8WDU6	4;2;2	4;2;2	4;2;2	Exportin-T	XPOT	sp|O43592|XPOT_HUMAN Exportin-T OS=Homo sapiens OX=9606 GN=XPOT PE=1 SV=2;tr|F5GYW6|F5GYW6_HUMAN Exportin-T (Fragment) OS=Homo sapiens OX=9606 GN=XPOT PE=1 SV=1;tr|F8WDU6|F8WDU6_HUMAN Exportin-T (Fragment) OS=Homo sapiens OX=9606 GN=XPOT PE=1 SV=8	3	4	4	4	1	0	3	0	0	0	1	0	3	0	0	0	1	0	3	0	0	0	6	6	6	109,96	962	962;60;201	369
3012	Q12802-4;Q12802;Q12802-2;A0A087WTD7;A8MYJ1;H0YMW2;A0A087WY36;A0A087WX73;A0A087X047;H0YLH1	Q12802-4;Q12802;Q12802-2;A0A087WTD7;A8MYJ1;H0YMW2	15;15;15;8;8;8;4;2;1;1	15;15;15;8;8;8;4;2;1;1	15;15;15;8;8;8;4;2;1;1	A-kinase anchor protein 13	AKAP13	sp|Q12802-4|AKP13_HUMAN Isoform 3 of A-kinase anchor protein 13 OS=Homo sapiens OX=9606 GN=AKAP13;sp|Q12802|AKP13_HUMAN A-kinase anchor protein 13 OS=Homo sapiens OX=9606 GN=AKAP13 PE=1 SV=2;sp|Q12802-2|AKP13_HUMAN Isoform 2 of A-kinase anchor protein 13 O	10	15	15	15	1	1	9	3	7	2	1	1	9	3	7	2	1	1	9	3	7	2	6,8	6,8	6,8	305,28	2793	2793;2813;2817;1429;1434;1745;967;166;98;275	397
69	A0A087WYF7;Q6UXV4	A0A087WYF7;Q6UXV4	9;9	9;9	9;9	MICOS complex subunit MIC27	APOOL	tr|A0A087WYF7|A0A087WYF7_HUMAN MICOS complex subunit OS=Homo sapiens OX=9606 GN=APOOL PE=1 SV=1;sp|Q6UXV4|MIC27_HUMAN MICOS complex subunit MIC27 OS=Homo sapiens OX=9606 GN=APOOL PE=1 SV=1	2	9	9	9	7	8	6	4	7	6	7	8	6	4	7	6	7	8	6	4	7	6	44,8	44,8	44,8	29205	268	268;268	341				1	11	1
577	A0A7P0T890;Q03001;F8W9J4;F6QMI7;E9PHM6;Q03001-14;Q03001-8;Q03001-9;A0A0U1RQJ2;E7ETB9;Q5T0V7;H0YBX0;Q03001-11	A0A7P0T890;Q03001;F8W9J4;F6QMI7;E9PHM6;Q03001-14;Q03001-8	275;271;268;226;224;219;213;89;88;56;18;6;2	263;259;256;214;212;207;202;88;78;54;17;5;2	139;137;134;90;88;85;88;41;41;2;2;0;2	Dystonin	DST	tr|A0A7P0T890|A0A7P0T890_HUMAN Dystonin OS=Homo sapiens OX=9606 GN=DST PE=4 SV=1;sp|Q03001|DYST_HUMAN Dystonin OS=Homo sapiens OX=9606 GN=DST PE=1 SV=4;tr|F8W9J4|F8W9J4_HUMAN Dystonin OS=Homo sapiens OX=9606 GN=DST PE=1 SV=1;tr|F6QMI7|F6QMI7_HUMAN Dystonin	13	275	263	139	134	82	163	184	161	96	126	78	153	176	152	90	69	39	83	93	83	46	40	38,7	20,7	888,37	7818	7818;7570;7461;5537;5497;5375;5171;3060;2676;1479;689;123;224	406												1
1794	O76071	O76071	17	17	17	Probable cytosolic iron-sulfur protein assembly protein CIAO1	CIAO1	sp|O76071|CIAO1_HUMAN Probable cytosolic iron-sulfur protein assembly protein CIAO1 OS=Homo sapiens OX=9606 GN=CIAO1 PE=1 SV=1	1	17	17	17	12	9	12	13	12	13	12	9	12	13	12	13	12	9	12	13	12	13	61,4	61,4	61,4	37,84	339	339	368						10
3311	Q16352	Q16352	30	28	27	Alpha-internexin	INA	sp|Q16352|AINX_HUMAN Alpha-internexin OS=Homo sapiens OX=9606 GN=INA PE=1 SV=2	1	30	28	27	11	10	22	18	19	20	9	8	20	16	17	18	9	8	20	16	17	17	63,9	61,5	59,7	55,39	499	499	394							1	3	9	1
4215	Q96HR8-2;Q96HR8	Q96HR8-2;Q96HR8	3;3	3;3	3;3	H/ACA ribonucleoprotein complex non-core subunit NAF1	NAF1	sp|Q96HR8-2|NAF1_HUMAN Isoform 2 of H/ACA ribonucleoprotein complex non-core subunit NAF1 OS=Homo sapiens OX=9606 GN=NAF1;sp|Q96HR8|NAF1_HUMAN H/ACA ribonucleoprotein complex non-core subunit NAF1 OS=Homo sapiens OX=9606 GN=NAF1 PE=1 SV=2	2	3	3	3	1	2	1	2	2	2	1	2	1	2	2	2	1	2	1	2	2	2	10,5	10,5	10,5	41894	389	389;494	312								1	3	4	1	1
4513	Q9BYK8;Q9BYK8-2;Q9BYK8-4	Q9BYK8;Q9BYK8-2;Q9BYK8-4	67;54;54	67;54;54	67;54;54	Helicase with zinc finger domain 2	HELZ2	sp|Q9BYK8|HELZ2_HUMAN Helicase with zinc finger domain 2 OS=Homo sapiens OX=9606 GN=HELZ2 PE=1 SV=6;sp|Q9BYK8-2|HELZ2_HUMAN Isoform 2 of Helicase with zinc finger domain 2 OS=Homo sapiens OX=9606 GN=HELZ2;sp|Q9BYK8-4|HELZ2_HUMAN Isoform 3 of Helicase with	3	67	67	67	20	64	2	9	1	11	20	64	2	9	1	11	20	64	2	9	1	11	32,4	32,4	32,4	294,65	2649	2649;2080;2114	207
5062	Q9UJX2;Q9UJX2-3;D6RBY8;D6RCF8;H0Y936;Q9UJX2-2	Q9UJX2;Q9UJX2-3	9;8;1;1;1;1	9;8;1;1;1;1	9;8;1;1;1;1	Cell division cycle protein 23 homolog	CDC23	sp|Q9UJX2|CDC23_HUMAN Cell division cycle protein 23 homolog OS=Homo sapiens OX=9606 GN=CDC23 PE=1 SV=3;sp|Q9UJX2-3|CDC23_HUMAN Isoform 3 of Cell division cycle protein 23 homolog OS=Homo sapiens OX=9606 GN=CDC23	6	9	9	9	0	2	1	5	1	5	0	2	1	5	1	5	0	2	1	5	1	5	13,6	13,6	13,6	68833	597	597;479;109;123;134;151	492									2
3284	Q15654;H7BZE2	Q15654;H7BZE2	9;5	9;5	9;5	Thyroid receptor-interacting protein 6	TRIP6	sp|Q15654|TRIP6_HUMAN Thyroid receptor-interacting protein 6 OS=Homo sapiens OX=9606 GN=TRIP6 PE=1 SV=3;tr|H7BZE2|H7BZE2_HUMAN Thyroid receptor-interacting protein 6 (Fragment) OS=Homo sapiens OX=9606 GN=TRIP6 PE=1 SV=8	2	9	9	9	3	1	9	4	6	1	3	1	9	4	6	1	3	1	9	4	6	1	31,5	31,5	31,5	50287	476	476;215	368								2
3498	Q659A1	Q659A1	3	3	3	Little elongation complex subunit 2	ICE2	sp|Q659A1|ICE2_HUMAN Little elongation complex subunit 2 OS=Homo sapiens OX=9606 GN=ICE2 PE=1 SV=2	1	3	3	3	0	0	1	2	3	1	0	0	1	2	3	1	0	0	1	2	3	1	3,6	3,6	3,6	110,01	982	982	441
2853	P80723;P80723-2;U3KQP0	P80723;P80723-2	19;15;6	19;15;6	19;15;6	Brain acid soluble protein 1	BASP1	sp|P80723|BASP1_HUMAN Brain acid soluble protein 1 OS=Homo sapiens OX=9606 GN=BASP1 PE=1 SV=2;sp|P80723-2|BASP1_HUMAN Isoform 2 of Brain acid soluble protein 1 OS=Homo sapiens OX=9606 GN=BASP1	3	19	19	19	11	7	15	16	12	12	11	7	15	16	12	12	11	7	15	16	12	12	95,6	95,6	95,6	22693	227	227;173;45	397								7
3455	Q5T7V8;Q5T7V8-2	Q5T7V8;Q5T7V8-2	6;3	6;3	6;3	RAB6-interacting golgin	GORAB	sp|Q5T7V8|GORAB_HUMAN RAB6-interacting golgin OS=Homo sapiens OX=9606 GN=GORAB PE=1 SV=2;sp|Q5T7V8-2|GORAB_HUMAN Isoform 2 of RAB6-interacting golgin OS=Homo sapiens OX=9606 GN=GORAB	2	6	6	6	3	1	2	1	0	0	3	1	2	1	0	0	3	1	2	1	0	0	26,3	26,3	26,3	42265	369	369;221	308								1
1710	O75190;E9PH18;A0A0J9YX62;O75190-3;C9JDX6;F8WCZ4;C9J2P2;C9J2C4;C9JB42;C9JDR7;O75190-4;C9JN01;Q8WWF6;Q7Z6W7	O75190;E9PH18;A0A0J9YX62;O75190-3;C9JDX6;F8WCZ4;C9J2P2;C9J2C4;C9JB42;C9JDR7;O75190-4	10;9;9;9;7;7;7;7;5;5;5;4;2;2	10;9;9;9;7;7;7;7;5;5;5;4;2;2	3;2;2;2;0;0;0;0;0;0;3;0;0;0	DnaJ homolog subfamily B member 6	DNAJB6	sp|O75190|DNJB6_HUMAN DnaJ homolog subfamily B member 6 OS=Homo sapiens OX=9606 GN=DNAJB6 PE=1 SV=2;tr|E9PH18|E9PH18_HUMAN DnaJ homolog subfamily B member 6 OS=Homo sapiens OX=9606 GN=DNAJB6 PE=1 SV=1;tr|A0A0J9YX62|A0A0J9YX62_HUMAN DnaJ homolog subfamily B	14	10	10	3	8	7	3	6	2	6	8	7	3	6	2	6	2	2	0	1	0	1	34	34	15	36087	326	326;211;334;325;125;129;145;228;66;98;277;45;145;309	317				7		6
2562	P51153;A0A087WWB9;A0A2R8YDI9;H0YLJ8;H0YL94;G3V196;A0A2R8YFB8;P59190-2;P59190;Q96E17	P51153	15;7;1;1;1;1;1;1;1;1	14;7;0;0;0;0;0;0;0;1	12;6;0;0;0;0;0;0;0;0	Ras-related protein Rab-13	RAB13	sp|P51153|RAB13_HUMAN Ras-related protein Rab-13 OS=Homo sapiens OX=9606 GN=RAB13 PE=1 SV=1	10	15	14	12	14	9	7	9	6	8	13	8	6	8	5	7	11	7	5	7	4	6	55,2	49,8	46,3	22774	203	203;122;44;47;48;237;246;208;212;227	352			5	10
3420	Q5JY65;Q9BZJ0-2;Q9BZJ0-3;Q9BZJ0	Q5JY65;Q9BZJ0-2;Q9BZJ0-3;Q9BZJ0	6;6;6;6	6;6;6;6	6;6;6;6	Crooked neck-like protein 1	CRNKL1	tr|Q5JY65|Q5JY65_HUMAN Crooked neck-like protein 1 OS=Homo sapiens OX=9606 GN=CRNKL1 PE=1 SV=1;sp|Q9BZJ0-2|CRNL1_HUMAN Isoform 2 of Crooked neck-like protein 1 OS=Homo sapiens OX=9606 GN=CRNKL1;sp|Q9BZJ0-3|CRNL1_HUMAN Isoform 3 of Crooked neck-like protein	4	6	6	6	2	4	0	2	0	3	2	4	0	2	0	3	2	4	0	2	0	3	9,2	9,2	9,2	99172	836	836;687;836;848	283										4	2
[truncated: 3,561 more rows]
[truncated: 186 more columns]

## Sheet: OTA nuclear significant
OFFICIAL_GENE_SYMBOL	Name
HIBADH	3-hydroxyisobutyrate dehydrogenase(HIBADH)
PAPSS2	3'-phosphoadenosine 5'-phosphosulfate synthase 2(PAPSS2)
ABHD14A-ACY1	ABHD14A-ACY1 readthrough(ABHD14A-ACY1)
ABHD10	abhydrolase domain containing 10, depalmitoylase(ABHD10)
ACAT1	acetyl-CoA acetyltransferase 1(ACAT1)
[truncated: 268 more rows]

## Sheet: OTA whole cell 
id	Protein.IDs	Majority.protein.IDs	Peptide.counts..all.	Peptide.counts..razor.unique.	Peptide.counts..unique.	Protein.names	Gene.names	Fasta.headers	Number.of.proteins	Peptides	Razor...unique.peptides	Unique.peptides	Peptides.No1228_OTA_Repl1_01	Peptides.No1228_PHE_Repl1_02	Peptides.No1248_OTA_Repl2_03	Peptides.No1248_OTA_Repl3_05	Peptides.No1248_PHE_Repl2_04	Peptides.No1248_PHE_Repl3_06	Razor...unique.peptides.No1228_OTA_Repl1_01	Razor...unique.peptides.No1228_PHE_Repl1_02	Razor...unique.peptides.No1248_OTA_Repl2_03	Razor...unique.peptides.No1248_OTA_Repl3_05	Razor...unique.peptides.No1248_PHE_Repl2_04	Razor...unique.peptides.No1248_PHE_Repl3_06	Unique.peptides.No1228_OTA_Repl1_01	Unique.peptides.No1228_PHE_Repl1_02	Unique.peptides.No1248_OTA_Repl2_03	Unique.peptides.No1248_OTA_Repl3_05	Unique.peptides.No1248_PHE_Repl2_04	Unique.peptides.No1248_PHE_Repl3_06	Sequence.coverage....	Unique...razor.sequence.coverage....	Unique.sequence.coverage....	Mol..weight..kDa.	Sequence.length	Sequence.lengths	Fraction.average	Fraction.101	Fraction.102	Fraction.103	Fraction.104	Fraction.105	Fraction.106	Fraction.107	Fraction.108	Fraction.109	Fraction.110	Fraction.111	Fraction.112
[truncated: 3,938 more rows]
[truncated: 186 more columns]

[truncated: 3 more sheets: OTA whole cell significant, OTB nuclear extract , OTB nuclear significant]
